# Supplementary material for: An experimental comparison of composite and grab sampling of stream water for metagenetic analysis of environmental DNA
Source: PeerJ. 2018 Dec 5;6:e5871. doi: 10.7717/peerj.5871 (PMC6286662; doi:10.7717/peerj.5871)
Supplement: Supplemental Information 3 [file peerj-06-5871-s003.txt]

File S3. Code for analyses and figures produced in R is provided below. Each section includes the commands executed in order, followed by the input file. The paths to input files are not specified as that is specific to each usage.


#code for estimated eukaryotic richness, rarefying each autosampler to smallest sample size (Fig. 5A). The counts are raw sums across each set of 15 samples compared in this analysis (see text and Figure 5A). The initial rarefaction considers all barcodes together, whereas the latter are split by locus. Note the sum of estimated richness at each locus is not expected to equal the estimated richness of the combined data set, because of sampling effects.

library(vegan)
data<-read.table("<path to file>",header=T,row.names="taxon",sep="\t",stringsAsFactors=F)
rarefy(t(data),min(colSums(data)),se=T)

just16s<-data[1:9,]
rarefy(t(just16s),min(colSums(just16s)),se=T)
justcoi<-data[10:34,]
rarefy(t(justcoi),min(colSums(justcoi)),se=T)
just12s<-data[35:44,]
rarefy(t(just12s),min(colSums(just12s)),se=T)


#input file
taxon	A	B	C	D
Cryptomonas	54	54	77	49
Hafniomonas	1	0	0	0
Vaucheria	1	1	0	25
Pseudendoclonium	26	22	22	8
Euglena	108	161	101	601
Oophila	0	4	1	0
Stigeoclonium	3	0	18	23
Pseudo-nitzschia	3	1	18	791
Oedogonium	0	0	0	2
Salmo-COI	921	1079	9381	51574
Microstomum	4	1	5	49
Simulium	0	2	1	1
Cricotopus	37	68	133	17255
Chironomidae genus BOLD:ABV1415	0	0	0	20
Ambystoma	0	0	67	0
Acanthocyclops	1	16	0	2132
Tanytarsus	1	3	0	115
Micropsectra	129	140	514	4518
Chironominae genus BOLD:AAQ3439	11	5	66	70
Hymenoptera genus BOLD:ACC6975	71	0	0	0
Tubifex	5	8	13	1116
Nais	6	16	5811	2691
Cottus	2	0	0	16
Parametriocnemus	3	2	0	17
Dicrotendipes	33	20	390	179
Limnodrilus	0	0	16	125
Prodiamesa	53	64	133	62
Physella	1	2	28	23
Eukiefferiella	15	8	53	3063
Chironomus	1	0	16	16
Baetis	3	2	1	2
Gammarus	28	43	109	1124
Coregonus-COI	439	398	3446	9621
Thienemanniella	6	276	2	6958
Chrosomus	15	15	20	26
Coregonus-12S	259	1744	3196	6930
Luxilus	3	3	5	5
Pimephales	0	4728	15	993
Rhinichthys	5	21	9	56
Salmo-12S	259	2660	6681	27330
Sus	0	0	0	36
Sayornis	0	0	0	0
Felis	0	1	0	330
Aix	0	0	0	1015
# end of file


#code for accumulation curves (Fig. 5B and 5C).

library(vegan)
data<-read.table("<path to file>",header=T,row.names="taxon",sep="\t",stringsAsFactors=F)
abdata<-data[,1:10]
cddata<-data[,11:22]
rarecurve(t(abdata),step=10,label=F,col=c("dark blue","dark blue","dark blue","dark blue","dark blue","sky blue","sky blue","sky blue","sky blue","sky blue"),lwd=2,xlim=c(0,300))
rarecurve(t(cddata),step=10,label=F,col=c("brown2","brown2","brown2","brown2","brown2","brown2","orange","orange","orange","orange","orange","orange"),lwd=2,xlim=c(0,600))

ab16s<-abdata[1:9,]
abcoi<-abdata[10:34,]
ab12s<-abdata[35:44,]
cd16s<-cddata[1:9,]
cdcoi<-cddata[10:34,]
cd12s<-cddata[35:44,]

par(mfrow=c(2,3))

rarecurve(t(ab16s),step=10,label=F,col=c("dark blue","dark blue","dark blue","dark blue","dark blue","sky blue","sky blue","sky blue","sky blue","sky blue"),lwd=2,xlim=c(0,300))
rarecurve(t(abcoi),step=10,label=F,col=c("dark blue","dark blue","dark blue","dark blue","dark blue","sky blue","sky blue","sky blue","sky blue","sky blue"),lwd=2,xlim=c(0,300))
rarecurve(t(ab12s),step=10,label=F,col=c("dark blue","dark blue","dark blue","dark blue","dark blue","sky blue","sky blue","sky blue","sky blue","sky blue"),lwd=2,xlim=c(0,300))
rarecurve(t(cd16s),step=10,label=F,col=c("brown2","brown2","brown2","brown2","brown2","brown2","orange","orange","orange","orange","orange","orange"),lwd=2,xlim=c(0,600))
rarecurve(t(cdcoi),step=10,label=F,col=c("brown2","brown2","brown2","brown2","brown2","brown2","orange","orange","orange","orange","orange","orange"),lwd=2,xlim=c(0,600))
rarecurve(t(cd12s),step=10,label=F,col=c("brown2","brown2","brown2","brown2","brown2","brown2","orange","orange","orange","orange","orange","orange"),lwd=2,xlim=c(0,600))

#input file
taxon	Paired-A1260	Paired-A1620	Paired-A1980	Paired-A2340	Paired-A2700	Paired-B1259	Paired-B1619	Paired-B1979	Paired-B2339	Paired-B2699	Paired-C18	Paired-C738	Paired-C1458	Paired-C2178	Paired-C2898	Paired-C3618	Paired-D18	Paired-D738	Paired-D1458	Paired-D2178	Paired-D2898	Paired-D3618
Acanthocyclops	1	0	0	0	0	0	0	6	2108	0	0	0	0	0	0	0	0	6	18	0	2108	0
Aix	0	0	0	0	0	0	0	0	0	0	0	0	0	0	0	0	0	0	1015	0	0	0
Ambystoma	0	0	0	0	0	0	0	0	0	0	0	0	0	0	0	0	0	0	0	0	0	0
Baetis	0	0	0	0	0	0	0	0	2	20	0	0	0	0	0	0	0	0	0	0	0	2
Chironomidae genus BOLD:ABV1415	0	0	0	0	0	0	0	20	0	68	0	0	0	0	0	0	20	0	0	0	0	0
Chironominae genus BOLD:AAQ3439	0	4	1	0	0	0	2	68	2	68	0	0	0	0	0	2	41	27	0	0	0	2
Chironomus	0	0	1	0	0	0	0	5	11	20	0	0	0	0	0	0	5	0	0	0	0	11
Chromulinaceae genus RCC902	0	0	0	0	0	0	0	0	0	0	0	0	0	0	0	0	0	0	0	0	0	0
Chrosomus	0	0	1	0	0	1	1	5	0	8	0	0	0	0	0	0	9	0	3	5	0	9
Chrysochromulina genus CCMP291	0	0	0	0	0	0	0	0	0	0	0	0	0	0	0	0	0	0	0	0	0	0
Coregonus12S	0	1	1	2	2	1720	10	4	3	7	535	648	1	2	3	0	1183	843	2145	1171	1292	296
CoregonusCOI	16	38	41	16	30	595	118	3217	6373	68	569	15	11	38	49	69	2503	714	31	2056	1221	3096
Cottus	0	1	0	0	0	0	0	0	16	68	0	0	0	0	0	0	0	0	0	2	0	14
Cricotopus	1	2	7	0	1	0	7	1331	15919	5	0	0	0	5	2	5	2	1329	5	1	1	15917
Cryptomonas	6	4	0	1	0	16	10	11	5	12	8	1	10	6	4	3	10	5	15	6	13	0
Dicrotendipes	0	2	0	1	0	234	13	51	126	3248	0	231	3	8	2	11	46	5	2	4	1	121
Euglena	1	2	0	9	15	42	18	11	18	72	32	2	5	0	17	8	309	31	122	29	102	8
Eukiefferiella	0	0	6	2	0	0	0	134	2920	0	0	0	0	0	0	0	134	0	9	664	36	2220
Felis	0	0	0	0	0	0	0	0	0	1	0	0	0	0	0	0	0	0	330	0	0	0
Gammarus	1	0	9	0	2	2	2	1033	88	53	0	2	0	4	2	0	766	267	3	28	44	16
Hafniomonas	0	0	0	0	0	0	0	0	0	0	0	0	0	0	0	0	0	0	0	0	0	0
Hymenoptera genus BOLD:ACC6975	0	0	0	0	2	0	0	0	0	143	0	0	0	0	0	0	0	0	0	0	0	0
Limnodrilus	0	0	0	0	0	0	3	89	36	0	0	0	0	0	3	0	89	0	0	0	0	36
Luxilus	0	0	0	0	0	0	0	3	0	0	2	2	1	1	1	0	1	0	1	3	0	0
Micropsectra	0	2	13	8	4	6	34	674	3841	1036	1	4	1	14	14	20	496	178	3	3274	83	484
Microstomum	0	0	0	0	0	0	0	3	46	0	0	0	0	0	0	0	0	3	0	0	0	46
Monomastix	0	0	0	0	0	0	0	0	0	0	0	0	0	0	0	0	0	0	0	0	0	0
Nais	0	3	1	0	1	2	0	132	2559	0	0	2	0	1	0	0	16	116	0	2390	147	22
Oedogonium	0	0	0	0	0	0	0	0	0	0	0	0	0	0	0	0	0	0	0	2	0	0
Oophila	0	0	0	0	0	0	0	0	0	4	0	0	0	0	0	0	0	0	0	0	0	0
Parametriocnemus	0	3	0	0	0	0	0	0	17	89	0	0	0	0	0	0	0	0	0	0	17	0
Physella	0	1	0	0	0	0	0	16	7	677	0	0	0	0	0	0	4	12	0	3	0	4
Pimephales	0	0	0	0	0	4727	0	1	0	0	0	0	0	0	0	0	0	1	988	4	0	0
Prodiamesa	0	0	9	2	2	2	11	35	27	3	0	2	0	5	1	10	33	2	0	16	2	9
Pseudendoclonium	4	0	0	0	0	9	1	0	0	12	0	0	0	0	10	2	0	0	2	1	4	1
Pseudo-nitzschia	1	0	0	1	0	0	0	0	1	0	0	0	0	0	1	1	22	70	133	292	226	48
Rhinichthys	2	0	0	0	0	14	0	4	1	2	0	0	0	0	0	0	3	0	45	2	0	6
Salmo12S	1	2	3	1	5	2626	18	2	7	7	2132	1284	16	5	16	17	5073	3540	9014	4319	4198	1186
SalmoCOI	22	72	79	35	40	7644	608	26478	24956	132	7428	144	72	107	302	306	18237	8241	140	7595	8274	9087
Sayornis	0	0	0	0	0	0	0	0	0	0	0	0	0	0	0	0	0	0	0	0	0	0
Simulium	0	0	0	0	0	0	0	0	1	0	0	0	0	0	0	0	0	0	0	0	0	1
Stigeoclonium	0	3	0	0	0	0	0	0	0	0	0	0	0	0	0	0	23	0	0	0	0	0
Sus	0	0	0	0	0	0	0	0	0	0	0	0	0	0	0	0	0	0	0	36	0	0
Tanytarsus	0	0	1	0	0	0	0	0	114	0	0	0	0	0	0	0	0	0	1	0	114	0
Thienemanniella	0	0	0	0	0	0	0	6958	0	16	0	0	0	0	0	0	0	6958	0	0	0	0
Tubifex	2	0	3	0	0	3	1	1006	110	35	0	0	3	1	0	1	1006	0	0	18	78	14
Vaucheria	0	0	0	0	0	0	0	1	0	0	0	0	0	0	0	0	0	0	0	25	0	0


#Code for obtaining beta-dispersion distances around the centroid for each sampler for eukaryotic counts (Fig. 7). The raw values are used for calculation of Morisita's distance. The ANOVA for each site separately is not significant, whereas the test pooled across sites (composite vs. grab, see text) is significant.

library(vegan)
data<-read.table("<path to file>",header=T,row.names="taxon",sep="\t",stringsAsFactors=F)

abdata<-round(data[,1:10])
cddata<-round(data[,11:22])
abdist<-vegdist(t(abdata),method="morisita")
cddist<-vegdist(t(cddata),method="morisita")
abdisper<-betadisper(abdist,group=c("A","A","A","A","A","B","B","B","B","B"))
cddisper<-betadisper(cddist,group=c("C","C","C","C","C","C","D","D","D","D","D","D"))
plot(abdisper,label=F,col=c("dark blue","sky blue"),lwd=2,cex=1.3,pch=c(1,1))
plot(cddisper,label=F,col=c("brown2","orange"),lwd=2,cex=1.3,pch=c(1,1))

anova(abdisper)
anova(cddisper)

#input file
taxon	Paired-A1260	Paired-A1620	Paired-A1980	Paired-A2340	Paired-A2700	Paired-B1259	Paired-B1619	Paired-B1979	Paired-B2339	Paired-B2699	Paired-C18	Paired-C738	Paired-C1458	Paired-C2178	Paired-C2898	Paired-C3618	Paired-D18	Paired-D738	Paired-D1458	Paired-D2178	Paired-D2898	Paired-D3618
Acanthocyclops	1	0	0	0	0	0	0	6	2108	0	0	0	0	0	0	0	0	6	18	0	2108	0
Aix	0	0	0	0	0	0	0	0	0	0	0	0	0	0	0	0	0	0	1015	0	0	0
Ambystoma	0	0	0	0	0	0	0	0	0	0	0	0	0	0	0	0	0	0	0	0	0	0
Baetis	0	0	0	0	0	0	0	0	2	20	0	0	0	0	0	0	0	0	0	0	0	2
Chironomidae genus BOLD:ABV1415	0	0	0	0	0	0	0	20	0	68	0	0	0	0	0	0	20	0	0	0	0	0
Chironominae genus BOLD:AAQ3439	0	4	1	0	0	0	2	68	2	68	0	0	0	0	0	2	41	27	0	0	0	2
Chironomus	0	0	1	0	0	0	0	5	11	20	0	0	0	0	0	0	5	0	0	0	0	11
Chromulinaceae genus RCC902	0	0	0	0	0	0	0	0	0	0	0	0	0	0	0	0	0	0	0	0	0	0
Chrosomus	0	0	1	0	0	1	1	5	0	8	0	0	0	0	0	0	9	0	3	5	0	9
Chrysochromulina genus CCMP291	0	0	0	0	0	0	0	0	0	0	0	0	0	0	0	0	0	0	0	0	0	0
Coregonus12S	0	1	1	2	2	1720	10	4	3	7	535	648	1	2	3	0	1183	843	2145	1171	1292	296
CoregonusCOI	16	38	41	16	30	595	118	3217	6373	68	569	15	11	38	49	69	2503	714	31	2056	1221	3096
Cottus	0	1	0	0	0	0	0	0	16	68	0	0	0	0	0	0	0	0	0	2	0	14
Cricotopus	1	2	7	0	1	0	7	1331	15919	5	0	0	0	5	2	5	2	1329	5	1	1	15917
Cryptomonas	6	4	0	1	0	16	10	11	5	12	8	1	10	6	4	3	10	5	15	6	13	0
Dicrotendipes	0	2	0	1	0	234	13	51	126	3248	0	231	3	8	2	11	46	5	2	4	1	121
Euglena	1	2	0	9	15	42	18	11	18	72	32	2	5	0	17	8	309	31	122	29	102	8
Eukiefferiella	0	0	6	2	0	0	0	134	2920	0	0	0	0	0	0	0	134	0	9	664	36	2220
Felis	0	0	0	0	0	0	0	0	0	1	0	0	0	0	0	0	0	0	330	0	0	0
Gammarus	1	0	9	0	2	2	2	1033	88	53	0	2	0	4	2	0	766	267	3	28	44	16
Hafniomonas	0	0	0	0	0	0	0	0	0	0	0	0	0	0	0	0	0	0	0	0	0	0
Hymenoptera genus BOLD:ACC6975	0	0	0	0	2	0	0	0	0	143	0	0	0	0	0	0	0	0	0	0	0	0
Limnodrilus	0	0	0	0	0	0	3	89	36	0	0	0	0	0	3	0	89	0	0	0	0	36
Luxilus	0	0	0	0	0	0	0	3	0	0	2	2	1	1	1	0	1	0	1	3	0	0
Micropsectra	0	2	13	8	4	6	34	674	3841	1036	1	4	1	14	14	20	496	178	3	3274	83	484
Microstomum	0	0	0	0	0	0	0	3	46	0	0	0	0	0	0	0	0	3	0	0	0	46
Monomastix	0	0	0	0	0	0	0	0	0	0	0	0	0	0	0	0	0	0	0	0	0	0
Nais	0	3	1	0	1	2	0	132	2559	0	0	2	0	1	0	0	16	116	0	2390	147	22
Oedogonium	0	0	0	0	0	0	0	0	0	0	0	0	0	0	0	0	0	0	0	2	0	0
Oophila	0	0	0	0	0	0	0	0	0	4	0	0	0	0	0	0	0	0	0	0	0	0
Parametriocnemus	0	3	0	0	0	0	0	0	17	89	0	0	0	0	0	0	0	0	0	0	17	0
Physella	0	1	0	0	0	0	0	16	7	677	0	0	0	0	0	0	4	12	0	3	0	4
Pimephales	0	0	0	0	0	4727	0	1	0	0	0	0	0	0	0	0	0	1	988	4	0	0
Prodiamesa	0	0	9	2	2	2	11	35	27	3	0	2	0	5	1	10	33	2	0	16	2	9
Pseudendoclonium	4	0	0	0	0	9	1	0	0	12	0	0	0	0	10	2	0	0	2	1	4	1
Pseudo-nitzschia	1	0	0	1	0	0	0	0	1	0	0	0	0	0	1	1	22	70	133	292	226	48
Rhinichthys	2	0	0	0	0	14	0	4	1	2	0	0	0	0	0	0	3	0	45	2	0	6
Salmo12S	1	2	3	1	5	2626	18	2	7	7	2132	1284	16	5	16	17	5073	3540	9014	4319	4198	1186
SalmoCOI	22	72	79	35	40	7644	608	26478	24956	132	7428	144	72	107	302	306	18237	8241	140	7595	8274	9087
Sayornis	0	0	0	0	0	0	0	0	0	0	0	0	0	0	0	0	0	0	0	0	0	0
Simulium	0	0	0	0	0	0	0	0	1	0	0	0	0	0	0	0	0	0	0	0	0	1
Stigeoclonium	0	3	0	0	0	0	0	0	0	0	0	0	0	0	0	0	23	0	0	0	0	0
Sus	0	0	0	0	0	0	0	0	0	0	0	0	0	0	0	0	0	0	0	36	0	0
Tanytarsus	0	0	1	0	0	0	0	0	114	0	0	0	0	0	0	0	0	0	1	0	114	0
Thienemanniella	0	0	0	0	0	0	0	6958	0	16	0	0	0	0	0	0	0	6958	0	0	0	0
Tubifex	2	0	3	0	0	3	1	1006	110	35	0	0	3	1	0	1	1006	0	0	18	78	14
Vaucheria	0	0	0	0	0	0	0	1	0	0	0	0	0	0	0	0	0	0	0	25	0	0
#end of file


#code for scatterplot of Flavobacteriaceae PCA axes 1 and 2, weighted by the ratio of eukaryotic richness to ln(sequence counts)(Figure 9B)

library(ggplot2)
data<-read.table("c:/Users/rcornman/Desktop/input4R.txt",header=T,row.names="sample",sep="\t",stringsAsFactors=F)

bins=c("dark blue", "dark blue", "dark blue", "dark blue", "dark blue", "dark blue", "dark blue", "dark blue", "dark blue", "dark blue", "dark blue", "dark blue", "dark blue", "dark blue", "dark blue", "dark blue", "dark blue", "dark blue", "dark blue", "dark blue", "dark blue", "dark blue", "sky blue", "sky blue", "sky blue", "sky blue", "sky blue", "sky blue", "sky blue", "sky blue", "sky blue", "sky blue", "sky blue", "sky blue", "sky blue", "sky blue", "sky blue", "brown2", "brown2", "brown2", "brown2", "brown2", "brown2", "brown2", "brown2", "brown2", "brown2", "brown2", "brown2", "brown2", "brown2", "brown2", "brown2", "brown2", "brown2", "brown2", "brown2", "brown2", "brown2", "dark orange", "dark orange", "dark orange", "dark orange", "dark orange", "dark orange", "dark orange", "dark orange", "dark orange", "dark orange", "dark orange", "dark orange", "dark orange", "dark orange", "dark orange", "dark orange", "dark orange", "dark orange")

ggplot(data,aes(x=data$PC.1,y=data$PC.2,size=data$ratio)) + geom_point(colour=bins)

#input file
ratio	sample	PC 1	PC 2	PC 3
1.1637720391	1A_S1	1.7959	-0.7704	2.1203
1.2924428057	2A_S2	1.2067	0.46928	3.2757
1.7504062452	3A_S3	1.1939	0.25587	3.9496
2.7575943828	4A_S4	0.60631	-0.73167	2.9933
1.2762550893	5A_S5	1.3001	0.11012	2.9983
1.4585772449	6A_S6	1.2984	0.83582	3.8711
2.1400313074	7A_S7	1.4419	0.15023	2.7614
2.9553425498	8A_S8	0.7049	-0.59279	2.188
2.115996207	9A_S9	2.5297	-2.9473	0.64165
3.0354280454	10A_S10	4.3429	-1.9918	0.091773
2.1153331149	11A_S11	3.9901	-2.4091	0.41753
2.9010823773	12A_S12	2.3292	-3.9072	-0.086178
2.5842680504	13A_S13	2.5088	-2.2096	-0.84465
2.5248416724	14A_S14	3.9409	-0.56308	-0.45186
2.6423552126	15A_S15	3.9821	-0.55698	-0.6134
2.3684483582	16A_S16	3.9649	0.58806	-2.8752
2.1928739852	17A_S17	2.9015	-1.3	-2.0715
3.1023151952	18A_S18	2.6564	1.6801	-2.1733
2.5817066915	19A_S19	4.4426	-1.0059	-1.3377
2.5942370845	20A_S20	4.3521	-1.7013	-2.5628
3.4206682279	21A_S21	6.5651	-4.5535	-2.1934
2.71443952	22A_S22	5.2791	-1.65	-3.9753
1.7396686334	1B_S23	0.58566	-0.49898	1.3446
2.3782951348	2B_S24	-0.72206	-0.49229	2.7197
2.0538442028	3B_S25	0.74988	-0.35993	2.2171
2.2936781528	4B_S26	2.3844	-3.227	0.29167
2.1859304439	5B_S27	2.5544	-2.7775	1.0205
2.5087886968	6B_S28	3.4892	-3.3434	0.49646
3.1342710788	7B_S29	2.2785	-0.15383	1.617
2.9976340838	8B_S30	2.8537	-3.0094	-0.38353
3.0081906477	9B_S31	3.2399	-2.381	0.17341
2.340186352	10B_S32	2.5153	-2.568	-1.4007
3.0400613733	11B_S33	2.5363	-2.501	0.47888
2.3016772879	12B_S34	2.0586	-2.2414	-0.14413
2.5732082606	13B_S35	2.6436	-1.5667	-0.74604
2.7069109231	14B_S36	4.0349	0.38375	-1.1842
2.0246789542	15B_S37	5.0209	6.7661	4.8694
0.8621941126	1C_S38	-3.759	-1.4424	2.7635
1.0840493665	2C_S39	-6.224	-0.49161	3.6106
1.5472357198	3C_S40	-5.1148	-0.79713	3.0405
1.1103421783	4C_S41	-2.1195	1.0819	2.645
1.5470649382	5C_S42	-4.0627	-1.7633	2.2331
1.1431005184	6C_S43	-2.3153	1.0412	2.9114
1.8256392913	7C_S44	-2.0563	1.6516	1.7074
2.4812449379	8C_S45	-2.0806	2.4847	2.9402
2.0780583746	9C_S46	-0.99642	1.0782	2.0695
2.155039077	10C_S47	-0.82475	0.24911	1.091
2.1410924091	11C_S48	-3.7537	-0.37245	-1.8314
2.0149734165	12C_S49	-0.71443	1.5005	1.2612
2.4606281846	13C_S50	-1.3308	0.99304	-0.0027072
2.1400313074	14C_S51	-0.96575	1.5133	-0.53831
2.4552941744	15C_S52	-1.5561	3.786	0.17876
1.8388811771	16C_S53	3.5413	13.753	4.0158
2.4765618135	17C_S54	-0.36836	0.25967	-1.661
2.5669352245	18C_S55	0.87498	3.1378	-1.8539
2.9550294351	19C_S56	1.4871	5.5368	-0.60522
2.2291258527	20C_S57	1.2443	1.6698	-1.5087
2.1240797808	21C_S58	0.70671	0.72772	-2.7399
1.9408893656	22C_S59	-3.9811	-1.0421	-3.7503
1.6897509409	1D_S60	-4.2	-2.6374	1.1529
1.95654383	2D_S61	-4.8679	-2.4563	0.85862
1.0731057308	3D_S62	-5.1225	-1.6231	1.6557
1.7205918237	4D_S63	-4.743	-1.0593	-0.84929
1.3812283297	5D_S64	-4.5612	-0.070156	-0.076266
1.3787849958	6D_S65	-4.9277	-1.452	-0.58924
1.3815189128	7D_S66	-0.92261	2.3479	-1.8233
1.5322497271	8D_S67	-4.479	-0.28262	-0.45671
1.6065989372	9D_S68	-4.952	-0.52478	-0.14749
1.9471781696	10D_S69	-5.5711	0.86719	-3.3438
1.5290982548	11D_S70	-4.4568	-3.2928	-2.5812
1.4380558138	12D_S71	-3.984	-1.6458	-1.2458
1.7862603885	13D_S72	-3.6577	-1.0645	-3.5529
1.4409695708	14D_S73	-2.0147	2.9772	-3.2031
1.8330726622	15D_S74	-1.5512	1.8791	-2.7957
2.3621013555	16D_S75	-1.1947	2.8519	-5.3409
2.2155212168	17D_S76	-3.8835	-1.58	-4.8088
2.0580987266	18D_S77	-0.098189	12.982	-6.3226
#end of file


#R code to generate bacterial correlation plots (Supplemental Figure S6)
#each column name is a sample, indicating the order of the sample and the autosampler code (ABCD).
#each row name is an operational taxon at the family level
#bacterial family abundances are counts per million sequence reads assigned as bacterial 16S relative to the sum of assigned 16S sequence counts.

> library(corrplot)
> data<-read.table("<path to file>",header=T,row.names="taxon",stringsAsFactors=F,sep="\t")
> abdata<-data[1:51,1:37] #all downstream samples
> cddata<-data[1:51,38:77] #all upstream samples
> abresult<-cor(t(abdata),method="pearson") 
> cdresult<-cor(t(cddata),method="pearson") 
> corrplot(abresult,method="square",order="hclust",hclust.method="ward",tl.col="black",tl.cex=.6,cl.cex=.7)
> corrplot(cdresult,method="square",order="hclust",hclust.method="ward",tl.col="black",tl.cex=.6,cl.cex=.7)
 

#input file
taxon	1A	2A	3A	4A	5A	6A	7A	8A	9A	10A	11A	12A	13A	14A	15A	16A	17A	18A	19A	20A	21A	22A	1B	2B	3B	4B	5B	6B	7B	8B	9B	10B	11B	12B	13B	14B	15B	1C	2C	3C	4C	5C	6C	7C	8C	9C	10C	11C	12C	13C	14C	15C	16C	17C	18C	19C	20C	21C	22C	1D	2D	3D	4D	5D	6D	7D	8D	9D	10D	11D	12D	13D	14D	15D	16D	17D	18D
InitiationTime	0	180	360	540	720	900	1080	1260	1440	1620	1800	1980	2160	2340	2520	2700	2880	3060	3240	3420	3600	3780	1259	1259	1259	1619	1619	1619	1979	1979	1979	2339	2339	2339	2699	2699	2699	18	198	378	558	738	918	1098	1278	1458	1638	1818	1998	2178	2358	2538	2718	2898	3078	3258	3438	3618	3798	18	18	18	738	738	738	1458	1458	1458	2178	2178	2178	2898	2898	2898	3618	3618	3618
Flavobacteriaceae	461926.2	534554.7	514531.1	479355.9	454605.3	468925.1	461451.0	431459.0	383845.6	344183.1	316987.4	309831.9	310361.2	378047.6	307113.2	231351.8	223575.2	221059.7	198117.0	204209.0	145324.8	157108.6	414201.4	391903.0	396866.4	353444.4	425488.0	397187.3	425415.5	316867.3	304702.7	275271.6	336433.7	339661.3	198749.1	230287.2	198237.6	395998.3	421518.1	428555.2	512257.2	396122.2	471475.9	420603.5	452761.7	366571.5	393275.6	304461.7	294649.5	297267.9	298343.9	282311.3	226493.1	284629.8	220975.6	173722.2	169558.6	155676.4	273111.9	374157.2	376848.0	358102.7	360930.6	378477.4	355869.1	367881.5	361372.4	353923.2	277718.9	296436.2	284001.8	262893.5	224836.7	196413.0	161980.4	201489.5	122439.2
Comamonadaceae	135969.0	122743.9	110122.3	108919.1	110528.0	88786.4	118813.5	119541.5	150758.8	145790.6	128748.5	133642.2	147564.6	141130.0	127227.5	189654.5	177627.4	164124.0	179546.7	195221.5	169354.8	211455.7	121915.9	111181.2	118721.0	148806.2	117401.3	125002.8	52626.3	145350.4	131872.5	158521.7	145544.5	143184.1	153144.2	151968.0	165336.3	155403.6	115442.5	119876.4	86100.2	104224.6	83908.4	96806.1	115424.9	114240.8	114645.1	125292.2	143296.9	157436.8	156321.5	153034.1	189467.3	139142.7	163433.2	184232.9	163258.1	180451.7	130973.4	122259.2	130874.4	121685.0	124762.8	107507.9	126729.0	135747.2	118902.1	109772.7	125543.6	90098.3	112718.0	118596.4	140293.3	125115.9	185276.4	152548.9	185819.5
Cytophagaceae	56019.4	52851.2	30757.5	58199.3	51280.6	48757.7	49306.7	54160.3	40678.7	55076.3	62453.8	75550.4	70739.1	42155.2	57065.4	51215.9	69897.5	70585.5	53567.5	53934.9	51366.8	42295.8	81663.3	98002.3	74301.8	74515.0	71865.4	73231.5	72548.9	57119.5	77197.5	84145.4	72200.7	72838.3	49535.9	58820.3	44345.3	124353.1	125012.0	112657.6	79574.0	87742.3	118381.6	124140.8	76441.1	114747.7	73337.5	125253.9	122424.7	127749.1	97379.1	100226.1	106234.9	111175.5	101011.9	100572.4	113176.6	99537.6	123149.6	159388.6	151679.1	183103.4	225783.3	277686.3	264449.9	238122.0	245147.9	283404.7	288730.7	277798.8	241641.0	267697.3	264032.9	250340.6	289695.9	290497.1	246638.9
Oxalobacteraceae	122113.0	129985.8	143727.0	152695.8	159176.8	143583.5	158211.6	156231.0	178539.3	122865.0	192149.0	172334.0	148285.8	124364.1	134212.8	139482.5	117900.0	128096.8	134470.0	113564.3	112153.3	120873.4	140109.0	132042.3	132060.9	172286.7	154082.5	160565.4	153307.1	186369.3	182653.9	122124.9	144568.9	144541.4	150989.9	161676.4	162360.9	99832.5	77473.7	87015.5	118696.7	107653.6	116951.1	115607.9	119637.2	128181.9	126947.6	72206.8	141555.6	119062.1	113902.1	131521.7	135593.2	81681.0	101637.1	115183.0	83153.8	96233.6	63212.2	64542.3	78722.8	72251.3	69239.6	64971.3	68377.5	81006.8	72186.6	75572.7	51186.6	55171.6	55766.8	45560.8	70865.6	63369.6	75702.3	57814.2	59859.2
Chromatiaceae	76443.1	51636.2	70024.2	70082.5	71391.8	50941.7	64444.0	71624.9	53291.3	72870.4	56350.1	61331.9	47138.3	26040.7	35925.7	37091.6	38459.1	42968.1	37530.8	37773.7	40468.7	32489.6	72569.9	79868.7	79868.1	55772.7	55183.2	58653.8	75285.3	55018.7	60439.0	41219.4	49073.5	53681.7	71502.0	61692.8	57420.0	41173.9	49778.6	48044.3	64291.2	33915.5	58190.1	70809.0	68029.9	60297.0	72085.6	35726.6	67031.3	69358.2	49467.0	54348.9	51452.8	45377.6	49334.7	39935.0	56704.0	50026.8	16566.2	38108.4	47020.3	51051.8	18169.0	11245.7	18132.1	31027.7	25672.5	10021.4	17264.1	11896.6	24299.9	18074.6	30746.3	36550.7	23435.9	14985.5	41773.4
Pseudomonadaceae	24246.1	19034.5	23674.3	27295.7	32873.8	30014.5	25952.6	40786.5	41363.9	43318.7	43557.6	42642.1	37208.2	32112.7	44189.2	43294.0	31414.6	31002.0	27417.1	31937.4	26859.9	27755.2	34943.4	41905.0	40633.0	43051.9	41201.5	34921.4	38710.5	58526.2	50733.0	31285.6	34912.3	42033.5	107585.0	99868.4	111120.6	45145.3	32474.5	34715.3	34544.7	58229.9	40213.7	39622.7	43529.3	40809.5	50064.0	42292.0	36115.9	36934.1	33772.4	57339.8	45803.1	25479.2	30294.8	20460.7	27818.6	27136.7	23819.4	26941.9	28933.6	30057.9	22860.7	9606.8	15407.1	19759.3	17602.9	15863.6	24252.0	13881.8	22730.7	20862.4	23015.3	17905.8	24721.3	17362.4	22407.2
Aeromonadaceae	16455.6	12432.1	18769.4	17475.5	27626.1	54207.2	23003.0	15830.8	14454.2	39582.2	34259.5	35965.8	31803.3	61255.4	95275.5	47838.4	50469.6	66170.2	72829.4	54411.2	88163.1	55708.1	20895.2	21803.8	29123.4	25606.1	21486.2	27762.4	21891.5	27737.7	45647.9	50535.0	40592.3	36271.1	90715.0	63096.2	77074.9	9704.7	8822.7	8838.7	8178.4	12702.7	9988.9	22544.2	8397.9	22985.2	14068.3	16605.1	28494.0	19647.0	29311.9	32468.6	38337.4	46325.8	42192.5	86532.3	69989.3	55543.4	36088.4	19275.9	11062.8	16770.4	6798.5	3245.3	5139.5	6795.7	6752.1	2198.1	9367.6	4074.2	9739.6	11588.9	23902.9	28021.7	38567.1	19173.3	61139.6
Porphyromonadaceae	6705.3	8249.0	8188.7	12294.9	11105.9	10590.0	9959.7	15096.3	12648.3	16166.7	17210.6	22843.0	27460.3	18751.2	19457.6	29415.4	29645.6	33312.7	37393.9	32697.4	34705.6	36374.8	15794.8	16489.8	12032.5	14984.6	15331.9	13195.7	20356.4	21897.9	16412.2	28581.6	29106.5	26331.9	18386.4	21445.0	21457.4	18839.6	41926.7	39937.5	25443.9	41731.9	23133.6	21251.7	22774.4	38817.9	36357.6	76038.8	34579.8	45555.9	49377.8	38983.6	42070.2	50697.4	59400.6	67009.6	69556.6	78264.8	55158.8	54077.8	42473.2	31730.8	27806.4	16363.9	24559.3	19658.3	24001.2	17613.4	25766.4	56564.2	49882.3	34559.4	38246.5	60862.3	20285.8	31533.0	36811.8
Rhodobacteraceae	27388.2	17531.8	17993.7	10874.8	10654.1	9403.2	11970.7	13221.9	17880.3	15909.3	13308.2	12818.3	18100.8	13299.5	11091.4	20961.3	21815.7	11613.9	22555.5	24652.2	18751.8	24754.0	12282.7	13243.7	17100.9	13346.0	13453.4	15700.0	14449.7	12337.3	11528.0	30172.6	11964.6	12215.8	9398.2	9149.2	13761.3	29189.8	33989.4	27851.8	10126.6	17183.7	11794.0	10674.1	11610.5	12777.5	13511.1	16388.0	13379.3	13218.7	14732.4	8087.8	11198.5	10976.9	12214.8	10800.8	10920.1	14734.2	11765.2	52359.8	43806.8	41891.8	48754.6	42552.7	45048.5	27341.3	37474.8	37829.7	36583.5	38645.3	45114.4	35561.6	27959.2	30108.7	34924.1	37803.3	36811.8
Shewanellaceae	8373.6	7236.5	11091.7	10222.6	10773.0	22093.0	11785.6	13563.8	14047.3	20758.4	15963.7	21287.2	24504.3	33369.0	45305.6	34799.0	52318.0	62399.1	54375.5	47379.2	61295.2	46378.8	9549.0	11535.2	14360.6	14523.9	13864.3	16706.1	16552.1	16636.5	15691.7	23519.8	27370.8	23746.8	31064.9	29486.9	28552.6	9989.6	9014.8	7332.4	9038.9	8798.4	12825.4	11130.6	11650.5	11813.8	15218.9	2286.4	12669.9	13986.0	24016.6	23298.5	29257.5	40388.7	50867.0	37430.6	44898.2	42446.4	25908.7	4147.0	4369.3	4388.0	4796.3	3067.7	4541.6	5886.7	4775.8	2899.4	4694.6	3614.9	6163.6	9457.8	14166.0	19521.7	14944.7	9688.5	18245.8
Neisseriaceae	13487.6	12362.8	11663.0	11527.0	14046.9	17865.4	11996.3	11638.8	13954.5	22311.2	14162.6	12696.6	16555.5	19720.5	21132.3	32158.4	21157.3	19766.0	22445.9	22240.7	20516.5	24056.0	14029.2	15346.9	14737.7	14398.9	12660.8	11526.2	9777.7	17379.4	13412.4	17716.1	15005.1	18650.7	27758.6	23961.2	27608.5	7262.6	8716.1	8291.6	8171.5	9546.5	9012.8	12731.7	12003.7	15104.6	16572.2	7740.6	15067.8	15339.7	20212.4	27910.2	29156.6	18212.1	25759.4	27944.8	22866.8	23951.7	19181.5	8192.5	7900.2	9461.6	6529.5	5118.3	5564.9	5511.5	6544.7	4114.1	5754.7	8400.2	7921.4	9515.4	8689.6	14202.9	12726.9	9688.5	20806.7
Campylobacteraceae	2397.1	2408.6	3204.9	4685.7	5961.2	11067.6	5356.5	3685.4	3133.5	3827.9	10214.0	8123.9	5706.0	9484.1	12420.9	7880.9	10011.4	12223.8	9408.4	8359.3	10651.7	9492.1	10340.0	9873.9	8653.5	4817.2	6389.1	4223.5	16285.1	11594.4	12047.6	6199.4	9660.3	9939.2	10699.9	10601.9	10042.1	10001.3	18520.3	18522.9	14539.3	34289.5	11683.4	14262.1	14323.1	12235.0	13496.6	26159.5	15964.9	13247.6	16975.4	15423.9	14830.5	18034.0	20281.6	17018.3	19414.6	19556.3	22056.1	6022.0	11380.4	9420.5	4213.5	3003.1	3644.8	2402.3	5544.4	3600.8	6923.0	19415.2	18113.6	7902.6	27932.6	38601.4	9150.6	9552.7	6562.1
Clostridiaceae	627.6	527.6	882.5	1794.7	3202.6	1811.8	2924.1	3514.4	3176.3	7199.0	12130.5	8381.0	8567.0	6785.5	8204.7	12568.6	22172.7	19869.1	24801.4	13901.7	35389.2	14819.8	9175.6	11446.9	20047.5	3915.6	3003.8	3482.7	10178.2	7076.0	5736.3	8169.7	6494.1	5700.7	10582.8	7466.3	8325.5	1430.4	3829.9	3339.4	2340.6	11112.9	2603.1	6578.1	4932.1	11249.9	8351.2	30668.4	17588.9	10178.2	22997.1	11484.0	10996.8	35348.8	29044.2	31106.8	37078.0	24934.0	23411.9	2041.2	1575.0	1275.3	4811.2	6805.5	3449.3	2726.9	5428.5	3781.5	7160.9	13963.3	8479.7	11139.7	7526.8	10927.5	11574.8	10707.2	15044.8
Saprospiraceae	1518.4	879.3	1091.5	869.6	832.3	1053.4	1436.5	1361.4	2155.6	2457.8	2085.9	2543.4	3138.3	2613.4	3121.7	4933.3	5608.6	6966.6	5594.4	5400.6	6438.7	4757.7	1335.2	1107.6	1096.1	1474.1	1086.1	1321.2	1935.5	1936.5	2480.2	3355.3	2609.6	2332.1	2238.9	2834.1	3519.0	2849.2	1440.2	1712.3	1184.1	1714.5	1320.0	2507.8	1433.0	2662.6	2532.9	2618.5	5393.9	4669.2	5384.5	3971.9	4741.7	6198.0	6032.5	8306.1	11534.0	12114.8	4667.6	4710.4	2337.0	3195.0	13582.0	8169.9	9945.6	17010.8	15285.1	15986.5	45821.3	19689.3	27551.5	57460.8	33808.5	56942.0	32992.8	32393.2	52816.9
Moraxellaceae	2239.2	1961.0	3915.5	7368.6	10226.0	11488.9	7016.4	7358.2	11670.4	19371.8	16656.4	18716.8	19931.5	19588.7	15410.4	9559.5	12066.1	12000.5	8216.9	9139.5	12082.6	8282.3	9662.9	9720.7	13294.6	13464.4	8023.1	10818.6	14583.2	9049.0	13377.8	15506.8	13766.2	11666.7	13902.1	10799.3	9870.4	3227.2	3563.2	1882.8	2402.6	4605.7	3628.4	4128.2	3232.5	3990.3	6932.8	10001.4	5194.6	4575.1	5696.7	3950.6	3934.6	4187.1	3196.8	3655.1	6602.4	5486.9	2022.6	3020.2	1486.1	2002.0	2943.5	3931.5	2805.5	4602.6	2628.9	1923.3	8610.4	6140.9	6050.5	8397.9	6009.0	5760.9	5088.1	5251.7	2240.7
Sphingomonadaceae	11685.7	2573.8	3966.6	2488.6	2512.9	4199.5	5069.2	7402.5	8815.3	12978.2	9582.8	10430.5	14162.1	10267.4	11054.6	15413.9	16199.1	11845.9	12886.9	16059.9	21947.4	20868.7	1923.7	2262.3	2101.8	5205.5	4686.7	5887.5	4972.3	4506.2	5930.3	11038.6	5087.5	4213.8	5096.1	3952.4	5378.7	5553.0	3051.2	2302.0	1204.7	2119.7	1547.2	2449.9	3805.7	5032.5	5036.8	4023.6	4291.7	6623.8	7022.1	4451.8	5447.9	9831.5	7556.1	6256.2	8383.8	8086.4	4793.5	11554.4	7862.1	8981.7	3854.9	2599.5	3253.9	4104.8	4513.6	4952.9	6490.3	5192.7	7106.6	7372.7	5290.1	3666.7	5394.5	7289.0	5601.8
Bacteroidaceae	878.7	1097.7	1175.1	1563.5	2497.0	1334.3	1928.1	2089.7	2426.9	2789.9	6034.5	4004.5	5238.5	3505.2	2879.3	5936.3	6473.3	6777.7	7039.2	8349.1	11399.0	7875.2	3069.1	4141.6	3580.1	2277.0	2348.2	2255.5	4838.8	5906.8	3789.6	4781.5	4812.2	4263.2	3547.1	3957.9	4119.8	3994.7	5302.2	7304.0	3283.7	16934.4	3008.3	2694.2	3325.8	7352.4	4530.2	29263.4	7369.8	6095.4	7429.9	8263.8	9079.9	10156.0	12382.1	11177.9	12309.0	14992.2	21270.8	4294.8	5105.9	4100.0	6141.0	3640.9	3863.3	2496.1	5410.2	4338.3	10016.7	13304.0	7219.8	7188.4	3932.0	5159.4	7392.4	14397.0	7042.3
Fusobacteriaceae	1004.2	895.2	933.6	1161.0	1506.2	5646.1	1749.3	2089.7	1948.6	3005.8	3101.9	2989.8	5777.4	6227.1	7191.0	6427.6	5751.4	6219.3	9812.4	8784.8	6446.7	8189.3	1347.9	2344.7	1684.4	1908.4	2602.6	1382.0	7141.4	3605.0	1773.5	3099.7	3339.8	3177.3	4966.0	5755.9	6895.0	3442.3	4331.4	5470.9	1975.8	7278.7	2357.6	1819.7	2766.0	2983.8	3683.5	9005.1	2702.8	3800.5	4823.7	7762.6	6355.9	6083.4	6508.1	12435.0	9249.4	6737.0	77570.5	2355.2	4890.0	4662.3	3854.9	1695.3	2012.1	1204.7	4379.4	1113.5	3786.0	4763.1	4579.3	7096.2	3701.3	3724.6	3056.9	9122.6	3681.2
Cryomorphaceae	3413.4	2728.4	2889.0	2409.9	2203.7	2296.4	2604.8	2583.6	3012.2	2773.3	3355.9	3558.0	3962.5	4024.8	3327.4	4646.7	4712.2	5858.5	4587.8	5866.7	5294.1	6479.3	2689.4	2869.1	1875.5	2533.6	2211.2	2686.7	2769.8	2776.8	3727.2	6347.8	4195.7	3627.7	2518.8	2982.1	2918.2	5593.7	6987.8	5520.6	2795.0	4122.5	2695.2	2173.4	1906.2	2434.1	2518.4	9963.1	3042.9	3539.9	3925.2	2767.0	2421.3	4619.8	4042.2	3906.5	4629.7	4911.4	3571.1	7601.4	8179.6	10298.1	8606.4	17938.2	11762.3	4941.6	8295.2	15249.0	7355.6	11800.3	11550.2	9861.0	9062.3	5275.4	3589.6	7175.8	5121.6
Chitinophagaceae	3429.6	2701.7	2322.4	2206.4	1918.4	1811.8	2879.4	2697.6	4325.5	4259.6	3771.6	3294.2	4477.7	5048.4	3790.2	6939.3	8131.3	6081.8	6751.6	9413.0	9848.9	12283.9	2733.7	2527.4	1749.8	2954.8	2455.8	4046.6	2469.5	3440.6	4101.3	7155.7	3698.9	3812.8	3436.5	3212.4	2431.8	5599.6	6646.4	8220.5	2925.8	5759.1	2836.4	2398.5	3885.7	3048.0	3676.3	4649.4	3031.2	3518.2	4288.5	3145.6	4943.5	4804.4	3734.0	3365.0	4297.6	5675.4	4763.9	5329.3	5283.7	5608.4	6649.0	12779.5	5909.9	3809.0	5703.0	9761.1	6836.4	10326.2	9234.1	9446.2	5698.4	4065.2	5441.1	8194.5	1440.5
Rhodocyclaceae	2214.9	1822.5	2368.8	2507.1	1688.5	1523.9	1666.3	1937.7	3397.6	2939.4	3840.8	3226.6	4097.3	5180.2	3261.3	6243.3	5481.7	5944.4	7970.4	10618.8	8235.2	11841.9	1594.7	1679.0	1423.0	2599.4	2133.0	2133.9	1268.1	3538.0	3470.9	6809.5	3040.5	4355.7	3364.9	4155.2	4034.0	3058.5	1845.6	2209.7	1721.0	2883.4	1547.2	1581.8	2106.1	2262.8	2844.1	9745.9	3523.6	3206.9	3657.6	4062.6	3934.6	3913.5	5354.4	4738.1	5364.4	14238.1	5993.7	3029.5	3619.9	4278.3	3257.3	1259.4	2046.6	2034.4	1372.4	2017.3	3872.5	2511.2	3342.1	4734.6	5165.8	3007.2	4195.7	4255.7	8162.6
Prevotellaceae	247.0	314.4	176.5	749.3	1426.9	463.5	466.1	930.9	521.1	1544.4	3432.9	2435.1	3074.9	1372.6	1579.2	2579.2	3204.9	3530.6	3040.3	5106.7	9038.1	3803.8	1765.5	2574.5	1563.8	1250.4	1320.9	928.7	4738.7	6095.6	3838.1	2473.2	1640.0	2239.6	1614.1	1852.9	972.7	1081.5	1845.6	2366.0	1025.7	14464.0	1013.0	874.5	1266.4	2576.9	1584.9	20628.7	4848.7	3018.7	2791.0	3140.2	3127.5	6242.5	5891.6	4022.5	6149.5	7153.8	17410.8	1108.3	2019.5	1193.0	3361.9	1259.4	1391.2	1002.8	3092.4	1460.6	4737.9	6163.1	5560.1	5276.1	2219.0	1601.4	5620.9	14125.3	12003.8
Xanthomonadaceae	7195.3	2712.4	3288.5	1147.1	990.9	941.0	2617.6	1747.7	7023.7	3105.5	3579.1	2205.2	4081.4	5552.5	2607.6	6898.4	7425.3	2327.9	6614.6	11155.8	10270.2	16785.7	1404.8	1243.1	784.4	3145.6	2142.8	2703.3	2336.0	2539.3	3484.7	9637.1	2328.3	2838.0	1776.8	2762.9	2689.3	1465.3	810.8	625.2	337.3	927.4	564.8	463.0	279.9	492.5	680.3	1315.6	709.4	716.7	1159.7	506.5	1210.7	509.1	669.3	1102.3	925.9	2053.9	1822.6	5347.7	3302.3	3894.4	2330.9	1566.2	1540.7	995.5	646.5	2559.6	1168.2	1807.4	2519.8	1532.1	1650.9	1000.0	1798.2	2195.8	960.3
Bacteriovoracaceae	728.8	788.7	938.2	740.1	650.0	723.3	1123.7	1652.7	1927.2	3171.9	1855.0	2367.5	4065.6	2163.6	2284.4	6673.2	5378.6	6021.7	6416.1	6403.7	7496.0	9678.2	1234.0	1325.5	854.8	1842.6	1741.6	1249.4	2235.9	2234.8	1697.3	4888.6	4129.9	3670.9	3221.7	3650.9	3976.8	843.1	1525.6	1385.5	550.7	1013.1	650.8	745.9	1026.4	1199.2	1577.6	1290.1	1149.1	1744.6	2179.3	1983.3	3329.3	3429.9	3707.6	2475.4	4448.6	3294.1	3185.8	665.0	1638.5	1563.2	1748.2	581.3	563.4	916.2	1329.7	723.0	1471.1	1696.3	2753.6	2903.0	1917.2	1565.2	1165.5	3169.1	480.2
Microbacteriaceae	2943.7	1843.8	2173.7	2756.9	1759.8	2015.5	4041.3	3647.4	2127.1	2773.3	1616.4	1440.8	1608.8	1760.3	1997.9	2620.2	5283.4	3023.7	1752.9	1550.3	2019.1	2059.0	3126.0	2945.7	2418.6	2217.7	2485.2	4499.9	1635.2	1211.8	1441.0	2143.4	1532.2	1196.9	1750.8	1529.4	1173.0	2261.9	2485.7	3154.6	1246.0	2415.9	1307.7	2803.6	1632.9	3897.5	1671.7	600.3	1624.0	1751.9	1522.9	1407.5	1210.7	3379.0	3311.3	1682.5	865.6	1537.9	585.3	4313.3	3111.8	3236.2	1001.1	476.3	1103.8	1882.9	2726.4	1908.8	584.1	755.6	1342.9	1693.4	976.4	1333.3	479.5	611.2	320.1
Prolixibacteraceae	283.4	474.3	445.9	735.5	539.0	526.7	434.1	766.2	856.5	1096.0	1046.8	1305.5	2020.9	1403.6	1270.7	2354.0	1777.0	3616.5	2547.2	2745.9	3489.6	2896.5	734.1	801.2	648.6	1105.6	763.2	630.2	767.5	1132.6	1447.9	2333.0	2424.0	1943.4	2024.1	1666.5	658.0	726.8	1429.6	1982.3	1025.7	1644.3	1197.2	733.0	913.1	928.0	1353.3	1839.3	1295.7	1882.2	2147.4	1978.0	2522.2	2869.9	3522.6	2407.7	5052.4	8820.7	2600.5	1126.8	889.1	1206.7	836.7	2066.7	2161.6	728.6	1116.2	2530.7	1233.2	3659.3	2097.3	1474.5	1473.4	1159.4	752.6	2082.6	800.3
Caulobacteraceae	886.8	458.3	631.7	578.2	816.5	772.5	1225.8	2032.7	1998.6	3271.5	1908.9	2705.7	2567.7	1597.5	1498.4	2354.0	3355.7	2362.3	2595.2	2482.4	5198.7	3373.4	626.5	447.7	412.3	1704.4	645.8	613.6	1802.0	889.1	831.3	2069.2	855.9	666.3	917.7	685.2	1230.2	1575.8	1194.9	1094.2	289.1	802.7	644.6	1028.8	1053.1	1841.7	1490.8	753.6	1325.0	1556.4	1860.7	1146.3	2017.8	2201.7	2122.4	1605.1	1912.3	2351.5	1052.1	1200.7	482.7	685.6	1524.0	484.4	770.4	3188.6	2555.7	1858.2	2725.9	2311.2	2135.0	2718.7	1082.9	1000.0	1851.4	1901.5	1440.5
Bdellovibrionaceae	542.6	650.1	552.7	596.7	459.8	477.5	753.4	1266.5	985.0	2100.8	1077.6	1806.1	2448.8	1488.9	1256.0	2783.9	3649.2	4114.7	3636.0	4286.0	5500.8	4117.9	898.6	824.8	477.7	1072.7	1154.5	851.3	1868.8	1059.6	1205.5	2093.9	1861.4	1709.0	1770.3	2225.6	2460.4	569.8	714.8	838.4	268.5	701.4	417.5	360.1	659.8	328.4	977.0	1187.9	486.6	767.3	1140.6	1013.0	706.2	2239.9	2351.4	1363.4	3200.5	2480.5	2437.5	554.2	927.2	822.8	1045.9	1525.8	839.3	396.8	884.4	1229.2	865.4	1466.7	1471.1	1463.0	1482.3	884.1	945.7	1856.2	320.1
Holophagaceae	368.5	362.4	366.9	615.2	491.5	330.1	510.8	582.6	927.9	1129.3	661.9	872.6	1315.6	946.1	771.3	1801.4	1277.2	1829.7	1657.1	1996.1	2782.2	2501.0	512.6	624.5	427.4	704.2	675.1	480.9	967.8	1114.4	859.1	1566.3	1053.4	1036.5	735.5	1233.4	944.1	1610.7	2283.0	2103.1	688.4	2267.8	571.0	604.4	639.8	820.9	933.5	1175.1	897.0	1158.3	1217.1	1007.6	504.4	1291.8	1400.3	1498.8	2606.7	2688.9	4060.0	1874.9	2438.7	2783.6	1673.5	4117.2	2817.0	483.3	1085.7	2465.6	1536.0	5548.3	2738.5	1440.0	1136.1	1333.3	1438.5	2308.9	1440.5
Sphingobacteriaceae	1708.7	927.2	1207.6	684.6	753.1	969.1	772.5	854.9	935.1	1992.8	1932.0	1319.0	1109.5	729.0	1123.8	1023.5	920.2	704.4	636.8	1530.0	3338.6	1267.9	848.0	807.1	879.9	1618.9	1673.1	2377.1	800.9	992.6	1302.4	1038.7	1328.7	876.1	657.4	849.7	1459.1	2198.0	1995.0	1051.5	605.8	748.1	337.7	514.4	506.5	678.1	694.7	1673.3	404.5	492.3	815.6	543.8	605.3	674.5	405.1	599.5	885.7	833.4	3111.7	2697.0	2426.0	2440.8	1583.8	1251.3	804.8	692.6	841.7	918.3	757.2	659.3	1131.6	852.5	461.5	478.3	892.4	588.6	160.1
Methylophilaceae	413.0	447.6	478.4	342.3	222.0	245.8	395.8	354.6	513.9	631.1	777.4	771.1	903.5	604.9	587.6	1166.8	1269.3	790.3	1184.6	1418.5	1907.8	1989.2	398.7	282.8	201.1	717.3	391.4	387.0	967.8	462.8	353.3	1335.5	814.0	777.4	937.2	487.9	743.9	296.5	266.7	227.4	185.9	218.2	644.6	1414.6	3205.9	2512.7	2742.7	728.1	2491.8	3807.8	4033.6	3369.5	3732.8	6382.5	5882.8	3742.1	3643.4	3264.3	577.9	110.8	101.6	41.1	164.4	56.5	80.5	151.5	79.3	36.2	129.8	125.9	98.1	172.8	239.7	173.9	259.7	135.8	480.2
Rhodospirillaceae	356.3	357.0	538.8	504.2	570.8	681.2	715.1	563.6	1070.7	2250.2	1662.6	1643.7	1806.9	1279.5	2203.6	2169.8	2990.7	2886.3	2191.2	2664.8	4570.7	4594.8	683.4	648.0	568.2	993.7	763.2	923.2	1535.1	1327.5	1205.5	2629.8	1699.8	1894.1	1470.9	1343.1	2832.4	494.2	426.7	298.4	206.5	366.3	202.6	250.8	373.2	249.8	361.8	242.7	580.4	600.8	758.3	799.7	201.8	1018.1	986.3	918.6	1469.4	1359.3	511.2	295.6	457.2	671.9	836.7	161.5	287.4	353.5	561.1	318.1	519.2	600.0	829.9	760.3	736.7	601.4	452.9	1131.8	800.3
Thiotrichaceae	226.8	170.5	125.4	346.9	158.5	203.7	223.5	240.6	428.3	531.4	392.5	351.7	903.5	604.9	565.6	1125.8	745.7	1005.1	1170.9	1641.5	1383.1	1372.6	189.8	282.8	261.5	368.5	283.7	342.7	200.2	438.4	408.7	1145.9	460.9	524.4	462.1	564.6	143.0	69.8	160.0	177.6	103.3	163.7	331.5	315.1	346.6	271.3	412.5	153.3	428.0	456.1	675.4	618.4	403.6	992.7	854.2	1411.7	805.2	1379.2	1037.2	129.3	114.3	123.4	1165.4	282.6	390.9	851.3	451.4	701.4	1730.7	718.5	1976.6	2407.6	2680.5	1543.5	4761.8	3780.3	3841.2
Sinobacteraceae	404.9	245.1	571.3	305.3	237.8	189.6	415.0	569.9	1434.7	1253.8	900.6	1136.4	1466.1	1388.1	903.5	2415.5	3189.1	1529.1	2937.6	3394.4	3028.6	5432.4	215.2	294.6	221.2	644.9	401.2	735.2	367.1	736.8	1371.7	3157.4	1191.1	943.9	787.5	1096.4	400.5	668.7	149.4	113.7	96.4	272.8	79.8	128.6	166.6	257.0	224.3	127.7	199.3	412.6	560.7	410.5	504.4	776.3	730.9	493.1	855.5	833.4	407.5	120.1	127.0	123.4	373.5	104.9	103.5	288.6	250.1	318.1	281.2	429.6	279.1	403.2	186.4	282.6	246.4	430.1	160.1
Enterobacteriaceae	206.5	207.8	236.9	212.8	285.4	287.9	383.1	316.6	799.4	1801.8	1400.9	1616.7	1379.0	1077.9	1329.5	1392.0	2102.2	1726.6	1698.2	2887.7	4856.9	3838.7	316.4	329.9	377.1	1013.5	909.9	1525.8	267.0	1284.9	1260.9	1772.4	1442.5	1018.0	1060.9	1206.0	743.9	104.7	74.7	42.6	117.0	140.3	79.8	122.2	246.6	171.3	246.1	12.8	351.8	470.5	675.4	527.8	605.3	763.6	449.1	647.9	1167.5	1190.6	207.4	267.8	165.1	109.7	194.2	40.4	161.0	180.4	122.0	65.1	216.3	140.7	218.8	230.4	221.9	275.4	399.6	249.0	1440.5
Nitrospiraceae	170.1	277.1	408.7	300.7	340.9	217.7	517.1	702.9	806.6	1179.1	846.7	919.9	1386.9	977.1	705.1	1760.4	2245.0	1348.7	2095.3	2695.2	2798.1	3571.2	348.0	483.1	316.8	644.9	743.6	657.9	934.4	779.5	928.3	2052.7	1029.5	1129.0	924.2	1227.9	1716.6	250.0	224.0	447.6	179.0	342.9	110.5	96.5	306.6	142.8	419.7	102.2	152.4	362.0	344.1	613.1	201.8	649.1	968.7	299.8	835.4	823.5	333.4	184.7	228.6	246.8	358.6	218.0	275.9	108.2	402.6	564.0	302.9	666.7	497.9	506.9	230.8	297.1	233.1	407.5	1920.6
Acetobacteraceae	352.3	325.1	343.7	217.4	237.8	154.5	229.8	266.0	1042.1	672.6	831.3	649.4	752.9	1240.8	653.7	2067.5	1792.9	1254.2	1759.8	3090.4	2114.5	3966.7	253.1	276.9	155.9	677.8	518.6	552.8	567.3	347.1	817.5	1450.9	760.1	555.3	384.0	526.3	715.2	197.7	426.7	213.2	192.8	444.2	147.3	70.7	120.0	114.2	296.7	434.3	340.1	173.7	548.0	309.2	0.0	375.4	590.0	551.2	704.5	1210.5	666.8	184.7	571.6	479.9	567.8	314.8	253.0	151.5	286.7	549.5	454.3	696.3	656.3	541.4	257.4	202.9	506.1	1086.6	1600.5
Alteromonadaceae	113.4	415.6	497.0	83.3	166.5	112.4	408.6	304.0	1541.8	357.0	700.4	87.9	681.6	1737.1	690.5	2681.6	1951.5	678.6	2013.1	4205.0	3100.1	6618.9	272.1	117.8	45.3	612.0	244.6	315.1	433.8	383.6	900.6	4105.5	682.3	475.1	605.3	564.6	600.8	29.1	53.3	42.6	68.8	46.8	98.2	90.0	33.3	42.8	137.5	127.7	211.1	86.9	337.7	64.0	807.1	140.0	158.5	222.4	251.6	1131.1	66.7	92.4	63.5	13.7	149.4	104.9	103.5	43.3	6.1	180.8	129.8	111.1	241.4	69.1	195.3	65.2	346.3	226.4	320.1
Rhizobiaceae	307.7	319.7	436.6	439.4	451.8	323.0	287.3	468.6	820.9	1361.8	839.0	1204.0	1172.9	666.9	426.0	757.4	1182.0	970.7	712.1	1317.2	2186.0	2012.4	354.4	453.6	563.2	927.9	900.2	978.5	1401.6	864.7	1260.9	1030.5	1173.1	740.4	820.1	515.3	114.4	296.5	362.7	312.6	110.1	272.8	128.9	263.6	406.6	299.8	448.7	204.4	445.6	492.3	681.8	351.9	302.7	458.2	563.6	454.5	835.4	436.6	829.8	471.0	190.5	438.8	268.9	226.0	310.4	339.1	250.1	253.1	259.6	437.0	339.5	426.2	310.7	289.9	153.2	203.7	1120.4
Erythrobacteraceae	1182.3	218.5	250.8	171.1	237.8	203.7	255.4	322.9	449.7	548.0	407.9	676.4	951.0	589.4	536.2	1044.0	1150.3	953.5	664.2	1479.3	1295.7	2035.7	189.8	153.2	171.0	414.6	391.4	475.4	333.7	280.1	394.9	931.6	478.8	524.4	676.9	367.3	343.3	494.2	234.7	227.4	117.0	116.9	141.2	225.1	173.3	435.4	369.1	740.8	345.9	463.3	726.4	362.5	201.8	642.7	783.8	812.2	573.7	932.7	392.7	932.9	800.2	1083.3	268.9	88.8	149.5	274.1	366.0	390.4	302.9	466.7	633.7	622.1	461.5	413.0	159.8	384.8	320.1
Opitutaceae	234.8	138.5	199.7	194.3	206.1	217.7	325.6	360.9	292.7	498.2	515.7	629.1	951.0	566.1	514.2	941.6	912.3	970.7	924.4	1165.2	1407.0	1593.7	246.8	282.8	201.1	513.3	440.3	425.7	734.2	621.1	547.3	1022.2	903.8	617.0	781.0	723.6	1173.0	157.0	245.4	284.2	68.8	187.0	110.5	115.7	100.0	235.6	180.9	306.6	134.8	275.1	293.1	287.9	201.8	566.3	440.3	386.8	654.2	1141.0	259.3	203.2	393.7	356.5	254.0	282.6	287.4	137.1	207.4	282.0	194.7	400.0	347.0	311.0	177.5	268.1	133.2	407.5	480.2
Methylococcaceae	113.4	138.5	255.5	148.0	95.1	91.3	415.0	253.3	592.4	589.5	561.9	378.8	626.1	682.4	521.5	1514.8	1578.7	1005.1	1307.9	2137.9	2297.3	3675.9	316.4	194.4	251.4	434.3	352.2	337.2	467.2	651.6	928.3	1442.7	676.3	672.5	475.1	783.9	801.1	29.1	64.0	71.1	27.5	54.6	92.1	115.7	106.6	164.2	123.0	12.8	140.7	79.6	344.1	229.3	201.8	280.0	546.0	174.1	593.8	635.0	81.5	18.5	63.5	27.4	59.8	24.2	34.5	173.1	48.8	50.6	64.9	51.9	67.9	80.6	204.1	166.7	173.2	45.3	160.1
Burkholderiaceae	242.9	165.2	292.6	291.4	436.0	287.9	415.0	316.6	371.2	572.9	292.5	541.1	958.9	418.8	499.5	757.4	579.1	764.5	910.7	1084.2	1605.7	1640.2	379.7	335.8	301.7	427.8	362.0	403.6	400.5	584.6	595.8	733.7	616.5	654.0	579.3	411.1	486.4	104.7	170.7	106.6	179.0	257.2	264.0	289.4	406.6	306.9	296.7	63.9	293.1	412.6	528.9	437.2	807.1	655.4	510.8	589.8	764.9	962.4	259.3	138.5	203.2	246.8	104.6	250.3	138.0	288.6	372.1	195.2	194.7	185.2	188.6	230.4	372.8	173.9	206.5	203.7	0.0
Cyclobacteriaceae	145.8	234.5	148.6	171.1	63.4	119.4	255.4	234.3	556.8	141.2	431.0	412.6	499.3	426.5	301.2	1084.9	579.1	532.6	636.8	1327.3	1216.2	1384.3	221.5	153.2	125.7	309.3	215.3	138.2	166.9	219.2	429.5	1129.4	395.0	444.2	384.0	487.9	286.1	110.5	202.7	234.5	234.1	311.7	171.9	199.3	120.0	192.7	318.4	191.6	428.0	441.6	369.6	410.5	0.0	324.5	493.2	396.4	714.6	605.2	407.5	230.9	215.9	246.8	239.1	476.3	402.4	137.1	176.9	426.6	367.8	348.2	482.8	311.0	204.1	297.1	259.7	384.8	0.0
Labilitrichaceae	52.6	63.9	46.4	37.0	47.6	14.0	38.3	44.3	107.1	99.6	61.6	115.0	229.8	93.1	66.1	143.3	261.8	189.0	198.6	314.1	302.1	407.1	38.0	47.1	5.0	59.2	68.5	33.2	66.7	36.5	55.4	115.4	53.9	67.9	45.6	257.6	0.0	203.5	64.0	120.8	62.0	39.0	159.6	57.9	46.7	50.0	79.6	76.6	158.3	224.4	223.0	223.9	302.7	388.2	510.8	261.1	483.1	476.3	674.2	212.4	88.9	13.7	1120.6	104.9	321.9	165.9	244.0	701.4	1298.1	1140.8	1961.5	1992.9	1517.8	710.1	659.3	2648.5	1760.6
Ruminococcaceae	76.9	95.9	69.7	115.6	126.8	56.2	114.9	158.3	92.8	373.7	431.0	263.8	348.7	310.2	154.3	675.5	642.6	592.7	561.5	415.4	1637.5	849.2	75.9	106.0	110.6	26.3	156.5	281.9	133.5	213.1	159.3	387.5	281.3	314.6	227.8	279.6	343.3	133.7	277.4	234.5	41.3	210.4	86.0	77.2	120.0	207.0	108.6	115.0	269.7	130.3	490.7	117.3	302.7	413.6	528.4	551.2	382.5	456.4	644.6	369.4	190.5	219.4	343.7	161.5	69.0	50.5	183.0	238.6	238.0	459.3	188.6	195.8	124.3	268.1	166.5	339.6	480.2
Reyranella_incertae_sedis_family	81.0	21.3	134.7	106.4	39.6	35.1	76.6	164.6	278.4	465.0	300.2	399.1	515.1	341.2	418.7	1207.7	753.6	764.5	671.0	810.6	1295.7	1442.4	170.9	182.6	85.5	177.7	215.3	315.1	267.0	371.5	159.3	676.0	550.6	431.9	344.9	274.1	686.6	98.8	74.7	127.9	6.9	77.9	49.1	0.0	66.7	135.6	137.5	115.0	187.6	123.1	172.0	202.6	100.9	210.0	88.1	319.1	483.1	347.3	118.5	129.3	139.7	96.0	134.5	48.4	46.0	165.9	128.1	50.6	108.2	251.9	188.6	265.0	106.5	108.7	113.2	203.7	0.0
Verrucomicrobiaceae	182.2	154.5	125.4	74.0	55.5	98.3	172.4	114.0	356.9	141.2	100.1	67.6	261.5	465.3	139.6	675.5	785.4	128.9	445.1	709.3	683.6	1651.8	88.6	147.3	50.3	164.5	68.5	138.2	333.7	115.7	194.0	799.7	143.6	117.2	201.8	186.4	57.2	133.7	53.3	113.7	55.1	124.7	79.8	6.4	33.3	42.8	86.8	255.5	111.4	65.2	184.8	58.6	0.0	127.3	114.5	116.0	221.4	287.7	326.0	360.2	444.5	438.8	448.2	185.7	172.5	72.1	128.1	347.1	367.8	392.6	565.8	564.5	319.5	304.3	286.4	679.1	320.1
Polyangiaceae	81.0	58.6	130.1	60.1	95.1	14.0	102.2	139.3	442.5	215.9	169.3	128.5	269.5	186.1	183.6	614.1	595.0	627.1	424.5	749.8	341.8	825.9	63.3	35.3	20.1	98.7	58.7	94.0	267.0	158.3	117.8	305.0	167.6	123.4	110.6	191.9	28.6	34.9	42.7	63.9	55.1	93.5	61.4	25.7	86.6	35.7	115.8	76.6	129.0	202.7	286.7	303.9	0.0	216.4	317.0	425.5	694.5	873.1	326.0	120.1	76.2	54.9	268.9	56.5	57.5	50.5	24.4	86.8	389.4	237.0	565.8	529.9	745.6	289.9	412.9	1539.3	640.2
Rickettsiaceae	44.5	53.3	55.7	106.4	23.8	119.4	236.2	259.6	328.3	257.4	292.5	182.6	570.6	403.3	183.6	634.6	714.0	567.0	513.6	1013.2	1454.7	1140.0	113.9	82.5	105.6	605.4	185.9	591.5	400.5	231.4	214.8	783.2	269.3	228.3	292.9	169.9	1030.0	40.7	64.0	35.5	27.5	85.7	61.4	25.7	40.0	50.0	108.6	89.4	46.9	94.1	325.0	112.0	302.7	152.7	405.1	174.1	241.6	99.2	214.9	36.9	88.9	13.7	104.6	32.3	23.0	36.1	24.4	72.3	108.2	111.1	150.9	172.8	115.4	94.2	226.4	158.5	0.0
Spirochaetaceae	52.6	10.7	65.0	64.8	63.4	105.3	95.8	234.3	164.2	398.6	169.3	202.9	317.0	162.9	95.5	266.1	476.0	352.2	198.6	253.3	604.1	500.2	101.2	170.8	110.6	138.2	137.0	182.4	300.3	255.8	131.6	305.0	311.2	253.0	117.2	235.7	343.3	284.9	138.7	291.3	82.6	428.6	128.9	45.0	166.6	57.1	36.2	332.1	152.4	108.6	127.4	96.0	100.9	235.4	413.9	154.7	372.4	1508.1	659.4	166.3	241.3	205.7	194.2	395.6	298.9	7.2	298.9	368.8	86.5	540.8	362.1	345.6	88.8	173.9	59.9	701.7	0.0
Chryseolinea_incertae_sedis_family	141.7	143.9	153.3	124.9	63.4	0.0	300.1	215.3	756.6	224.2	254.0	257.0	285.3	356.7	205.7	777.9	602.9	292.1	458.8	1540.1	1025.4	2000.8	120.2	153.2	50.3	381.7	156.5	337.2	66.7	182.7	547.3	832.6	472.8	413.4	201.8	279.6	85.8	58.1	117.4	42.6	20.7	31.2	79.8	77.2	26.7	50.0	94.1	63.9	93.8	101.3	70.1	48.0	0.0	127.3	88.1	9.7	60.4	198.4	29.6	147.8	101.6	164.6	59.8	201.8	184.0	28.9	48.8	122.9	129.8	192.6	181.1	138.2	115.4	43.5	166.5	181.1	0.0
Phyllobacteriaceae	89.1	79.9	88.3	9.3	39.6	351.1	172.4	76.0	385.4	332.1	307.9	202.9	309.1	775.5	536.2	593.6	674.3	206.2	739.5	901.8	691.6	814.3	82.3	117.8	90.5	177.7	117.4	82.9	500.6	182.7	256.3	750.2	185.5	178.9	286.4	169.9	171.7	87.2	85.3	78.2	20.7	31.2	18.4	32.2	60.0	64.2	0.0	25.5	46.9	65.2	31.9	64.0	706.2	70.0	52.8	125.7	241.6	89.3	51.9	101.6	114.3	150.8	134.5	32.3	34.5	0.0	85.4	86.8	43.3	163.0	226.3	92.2	35.5	79.7	73.3	67.9	0.0
Flammeovirgaceae	170.1	85.3	83.6	78.6	47.6	147.5	268.1	120.3	142.8	83.0	138.5	230.0	206.1	186.1	183.6	225.2	206.3	335.0	390.3	374.9	214.6	418.8	126.6	100.2	75.4	217.2	195.7	116.1	100.1	103.5	242.5	173.1	167.6	271.5	188.7	164.5	371.9	110.5	170.7	163.4	82.6	54.6	73.7	70.7	86.6	42.8	173.7	1864.9	52.8	130.3	159.3	159.9	403.6	203.6	255.4	67.7	291.9	258.0	407.5	101.6	190.5	246.8	119.5	56.5	69.0	303.0	250.1	101.2	151.4	214.8	339.5	483.8	124.3	87.0	53.3	67.9	0.0
Gracilibacteraceae	36.4	42.6	46.4	78.6	126.8	63.2	166.0	50.7	114.2	132.9	277.1	108.2	87.2	116.3	205.7	245.6	595.0	395.1	397.2	405.3	500.8	255.9	88.6	47.1	186.0	111.9	88.1	94.0	333.7	158.3	69.3	230.8	197.5	209.8	169.2	208.3	0.0	116.3	256.0	120.8	130.8	249.4	61.4	160.8	140.0	85.7	137.5	51.1	181.8	152.0	254.9	234.6	0.0	286.4	361.1	270.7	412.6	337.3	266.7	267.8	165.1	205.7	179.3	274.5	57.5	129.9	213.5	65.1	194.7	281.5	173.5	149.8	230.8	260.9	273.1	158.5	480.2
Hyphomicrobiaceae	60.7	58.6	111.5	64.8	111.0	14.0	134.1	76.0	314.1	357.0	184.7	263.8	340.8	333.5	359.9	552.7	555.3	197.6	219.1	962.6	707.5	1291.2	113.9	58.9	100.6	283.0	215.3	232.2	500.6	255.8	221.7	535.9	209.5	215.9	188.7	120.6	171.7	29.1	32.0	42.6	20.7	70.1	30.7	70.7	40.0	50.0	28.9	76.6	93.8	14.5	108.3	37.3	0.0	101.8	114.5	96.7	231.5	89.3	163.0	110.8	76.2	54.9	119.5	48.4	23.0	7.2	54.9	14.5	43.3	259.3	75.4	57.6	17.8	65.2	126.5	113.2	0.0
Lachnospiraceae	48.6	16.0	69.7	27.8	95.1	77.2	108.5	95.0	50.0	174.4	246.3	169.1	126.8	240.4	235.0	122.8	134.9	558.4	328.7	577.5	516.7	186.1	57.0	70.7	90.5	92.1	97.8	143.7	200.2	207.0	173.2	131.9	83.8	135.7	201.8	115.1	400.5	75.6	32.0	99.5	62.0	93.5	24.6	25.7	46.7	78.5	144.7	191.6	134.8	94.1	184.8	80.0	0.0	286.4	255.4	319.1	624.0	446.5	992.8	92.4	50.8	82.3	134.5	24.2	34.5	43.3	54.9	28.9	367.8	74.1	90.5	149.8	221.9	72.5	179.8	135.8	480.2
Gemmatimonadaceae	149.8	42.6	60.4	60.1	7.9	7.0	38.3	82.3	285.5	307.2	177.0	338.2	221.9	263.7	220.4	429.9	396.6	713.0	458.8	1104.4	341.8	732.8	63.3	64.8	30.2	184.3	68.5	165.8	33.4	103.5	249.4	494.6	341.2	178.9	156.2	268.6	143.0	17.4	10.7	63.9	34.4	85.7	18.4	19.3	40.0	35.7	79.6	76.6	70.4	43.4	108.3	154.6	0.0	44.5	176.1	48.3	10.1	347.3	126.0	110.8	88.9	68.6	104.6	0.0	46.0	43.3	42.7	14.5	21.6	74.1	128.3	138.2	35.5	65.2	226.4	67.9	640.2
Nitrosomonadaceae	60.7	42.6	41.8	41.6	39.6	28.1	70.2	101.3	199.9	215.9	177.0	169.1	229.8	170.6	235.0	409.4	745.7	687.2	1075.0	759.9	938.0	1151.6	101.2	70.7	115.6	157.9	97.8	55.3	100.1	134.0	228.6	272.0	203.5	271.5	318.9	350.8	0.0	17.4	32.0	28.4	0.0	23.4	12.3	38.6	13.3	64.2	50.7	0.0	29.3	43.4	102.0	128.0	201.8	165.4	149.7	299.8	130.8	148.8	29.6	27.7	12.7	13.7	44.8	16.1	0.0	14.4	12.2	36.2	43.3	44.4	37.7	11.5	79.9	79.7	93.2	0.0	0.0
Sandaracinaceae	68.8	10.7	9.3	9.3	7.9	35.1	44.7	63.3	157.0	132.9	123.2	33.8	47.6	100.8	80.8	102.3	79.3	34.4	13.7	141.9	39.7	372.2	44.3	17.7	40.2	32.9	58.7	27.6	0.0	73.1	221.7	173.1	95.8	92.5	45.6	21.9	371.9	46.5	0.0	71.1	6.9	93.5	18.4	6.4	13.3	7.1	7.2	63.9	29.3	43.4	44.6	42.7	0.0	19.1	79.3	96.7	130.8	119.1	400.1	55.4	101.6	123.4	358.6	32.3	195.5	93.8	73.2	260.3	649.0	363.0	618.6	645.1	266.3	159.4	472.8	1245.0	960.3
Halomonadaceae	28.3	0.0	18.6	0.0	0.0	0.0	12.8	12.7	64.2	0.0	7.7	27.1	118.9	62.0	22.0	225.2	119.0	266.3	212.3	172.3	325.9	139.6	12.7	11.8	15.1	6.6	19.6	11.1	33.4	54.8	27.7	82.4	47.9	111.1	117.2	21.9	200.3	0.0	0.0	0.0	13.8	0.0	6.1	57.9	53.3	21.4	101.3	0.0	175.9	260.6	299.5	85.3	100.9	400.9	757.4	647.9	795.1	674.7	0.0	0.0	0.0	0.0	0.0	0.0	0.0	173.1	0.0	0.0	0.0	0.0	7.5	34.6	940.9	804.3	1172.1	45.3	0.0
Deinococcaceae	89.1	58.6	37.2	32.4	47.6	49.2	121.3	120.3	85.7	166.1	38.5	169.1	95.1	85.3	264.4	204.7	182.5	85.9	280.7	162.1	151.0	139.6	82.3	271.0	20.1	26.3	19.6	94.0	33.4	54.8	76.2	90.7	107.7	43.2	0.0	43.9	0.0	157.0	416.1	220.3	41.3	101.3	24.6	83.6	200.0	178.5	159.2	191.6	76.2	65.2	31.9	26.7	0.0	50.9	26.4	125.7	20.1	129.0	281.5	277.1	88.9	246.8	209.2	64.6	149.5	101.0	176.9	723.0	129.8	333.3	218.8	253.4	62.1	36.2	79.9	158.5	0.0
Veillonellaceae	16.2	16.0	27.9	18.5	39.6	77.2	12.8	76.0	42.8	83.0	100.1	67.6	95.1	124.1	80.8	122.8	103.1	60.1	219.1	141.9	222.6	255.9	107.6	70.7	206.2	46.1	29.4	27.6	33.4	146.1	76.2	90.7	113.7	111.1	143.2	82.2	28.6	145.4	138.7	127.9	34.4	210.4	24.6	96.5	40.0	249.8	86.8	970.8	170.0	173.7	140.2	149.3	0.0	248.2	149.7	212.7	171.1	248.1	318.6	277.1	215.9	137.1	119.5	16.1	92.0	28.9	61.0	14.5	86.5	133.3	105.6	195.8	17.8	123.2	86.6	226.4	0.0
Geobacteraceae	20.2	21.3	65.0	13.9	39.6	84.3	31.9	50.7	92.8	215.9	177.0	101.5	142.7	224.9	58.8	122.8	285.6	154.6	328.7	233.0	214.6	779.4	6.3	29.5	25.1	79.0	19.6	44.2	166.9	127.9	297.9	412.2	125.7	166.6	162.7	142.5	343.3	58.1	96.0	28.4	20.7	93.5	30.7	25.7	60.0	35.7	79.6	38.3	64.5	72.4	127.4	58.6	100.9	63.6	79.3	87.0	80.5	287.7	266.7	18.5	76.2	41.1	74.7	0.0	23.0	21.6	24.4	43.4	129.8	103.7	30.2	184.3	17.8	79.7	6.7	90.5	160.1
Bradyrhizobiaceae	16.2	21.3	37.2	69.4	23.8	21.1	57.5	82.3	135.6	240.8	77.0	60.9	253.6	263.7	154.3	307.0	380.8	257.7	102.7	273.6	437.2	616.5	50.6	11.8	60.3	111.9	185.9	88.5	100.1	54.8	55.4	181.4	251.4	166.6	214.8	115.1	0.0	29.1	21.3	35.5	41.3	15.6	36.8	32.2	33.3	57.1	79.6	63.9	17.6	79.6	152.9	106.6	302.7	159.1	237.8	77.4	201.3	59.5	29.6	55.4	76.2	13.7	29.9	0.0	0.0	14.4	67.1	14.5	64.9	29.6	143.3	46.1	0.0	79.7	26.6	0.0	0.0
Desulfovibrionaceae	28.3	21.3	74.3	27.8	23.8	21.1	51.1	31.7	57.1	132.9	7.7	81.2	150.6	62.0	44.1	20.5	198.3	197.6	171.2	91.2	262.3	698.0	63.3	106.0	45.3	32.9	39.1	27.6	100.1	54.8	27.7	156.6	65.8	111.1	91.1	71.3	28.6	122.1	85.3	184.7	6.9	93.5	30.7	45.0	40.0	64.2	65.1	102.2	52.8	72.4	127.4	26.7	100.9	152.7	96.9	183.7	120.8	129.0	333.4	184.7	241.3	315.4	89.6	80.7	115.0	57.7	91.5	14.5	86.5	111.1	120.7	92.2	17.8	94.2	66.6	226.4	0.0
Streptococcaceae	28.3	10.7	27.9	23.1	55.5	21.1	12.8	25.3	57.1	8.3	107.8	54.1	142.7	46.5	29.4	163.8	230.1	128.9	280.7	30.4	127.2	116.3	57.0	47.1	120.7	52.6	48.9	88.5	133.5	30.4	76.2	41.2	125.7	80.2	104.1	115.1	28.6	168.6	21.3	71.1	34.4	70.1	43.0	45.0	20.0	92.8	28.9	191.6	170.0	173.7	146.6	170.6	0.0	152.7	220.2	135.4	60.4	287.7	51.9	92.4	38.1	0.0	119.5	16.1	46.0	64.9	61.0	0.0	64.9	125.9	233.9	403.2	53.3	108.7	46.6	135.8	320.1
Desulfobulbaceae	12.1	16.0	18.6	18.5	55.5	35.1	25.5	57.0	71.4	24.9	107.8	47.4	47.6	46.5	29.4	122.8	134.9	25.8	136.9	111.5	151.0	442.0	31.6	35.3	20.1	19.7	19.6	11.1	166.9	67.0	20.8	156.6	107.7	49.4	78.1	16.4	0.0	17.4	138.7	35.5	41.3	77.9	12.3	32.2	26.7	7.1	65.1	38.3	82.1	14.5	95.6	0.0	201.8	57.3	79.3	87.0	161.0	1478.4	126.0	83.1	114.3	0.0	74.7	72.7	57.5	43.3	48.8	36.2	43.3	59.3	150.9	92.2	142.0	36.2	93.2	203.7	0.0
Coxiellaceae	0.0	10.7	46.4	4.6	0.0	0.0	19.2	19.0	50.0	132.9	130.8	385.6	158.5	77.5	191.0	163.8	245.9	128.9	123.3	152.0	564.4	744.5	94.9	29.5	10.1	65.8	29.4	49.8	300.3	121.8	110.8	346.2	293.3	185.1	188.7	137.0	0.0	11.6	0.0	0.0	0.0	31.2	0.0	0.0	13.3	0.0	14.5	0.0	41.0	43.4	70.1	96.0	0.0	57.3	70.5	48.3	0.0	129.0	96.3	0.0	0.0	13.7	14.9	0.0	11.5	36.1	30.5	7.2	0.0	7.4	90.5	23.0	17.8	14.5	0.0	0.0	0.0
Desulfobacteraceae	16.2	21.3	51.1	41.6	15.9	7.0	6.4	12.7	107.1	24.9	30.8	33.8	198.1	69.8	80.8	81.9	47.6	103.1	212.3	243.2	333.9	221.0	44.3	41.2	60.3	46.1	29.4	22.1	33.4	60.9	76.2	280.3	59.9	61.7	58.6	54.8	0.0	75.6	21.3	35.5	0.0	62.3	0.0	19.3	13.3	35.7	50.7	76.6	11.7	43.4	70.1	64.0	100.9	108.2	35.2	116.0	70.5	198.4	96.3	46.2	127.0	54.9	224.1	0.0	23.0	7.2	115.9	57.8	43.3	44.4	22.6	103.7	0.0	14.5	106.6	158.5	0.0
Nitrosopumilaceae	0.0	37.3	27.9	18.5	0.0	28.1	76.6	12.7	0.0	91.3	23.1	135.3	79.3	69.8	14.7	81.9	349.1	111.7	61.6	172.3	198.7	58.2	12.7	41.2	55.3	46.1	117.4	82.9	100.1	30.4	0.0	140.1	131.7	129.6	97.6	137.0	0.0	23.3	64.0	35.5	20.7	31.2	24.6	12.9	0.0	14.3	14.5	51.1	64.5	72.4	82.8	69.3	302.7	127.3	158.5	125.7	312.0	59.5	133.4	0.0	50.8	41.1	44.8	16.1	46.0	7.2	67.1	43.4	43.3	37.0	75.4	69.1	35.5	7.2	33.3	45.3	0.0
Methanoregulaceae	20.2	0.0	18.6	18.5	15.9	42.1	25.5	44.3	0.0	83.0	53.9	40.6	134.7	31.0	110.2	81.9	198.3	0.0	198.6	81.1	278.2	221.0	101.2	64.8	45.3	72.4	29.4	60.8	100.1	18.3	69.3	173.1	113.7	86.4	65.1	60.3	85.8	23.3	10.7	21.3	34.4	0.0	12.3	19.3	100.0	71.4	28.9	12.8	64.5	86.9	82.8	53.3	201.8	89.1	79.3	87.0	151.0	138.9	51.9	18.5	0.0	0.0	59.8	8.1	0.0	21.6	30.5	0.0	0.0	0.0	22.6	34.6	17.8	14.5	40.0	22.6	320.1
Rikenellaceae	12.1	32.0	18.6	13.9	23.8	21.1	31.9	25.3	14.3	91.3	184.7	101.5	87.2	77.5	95.5	0.0	222.1	128.9	123.3	263.4	294.1	104.7	31.6	17.7	50.3	92.1	0.0	38.7	66.7	73.1	97.0	90.7	143.6	135.7	149.7	126.1	343.3	11.6	64.0	49.7	6.9	85.7	18.4	12.9	6.7	7.1	28.9	12.8	23.5	43.4	6.4	64.0	0.0	31.8	0.0	58.0	70.5	29.8	148.2	9.2	12.7	0.0	0.0	8.1	11.5	14.4	48.8	57.8	0.0	14.8	166.0	80.6	17.8	50.7	13.3	90.5	0.0
Hyphomonadaceae	16.2	21.3	13.9	4.6	39.6	0.0	19.2	63.3	50.0	16.6	61.6	33.8	190.2	38.8	168.9	409.4	126.9	292.1	226.0	141.9	127.2	244.3	31.6	29.5	0.0	0.0	0.0	22.1	100.1	18.3	6.9	57.7	29.9	6.2	19.5	32.9	57.2	23.3	21.3	21.3	0.0	7.8	30.7	19.3	13.3	42.8	21.7	25.5	17.6	14.5	51.0	69.3	0.0	159.1	0.0	135.4	251.6	79.4	81.5	18.5	25.4	27.4	0.0	0.0	46.0	0.0	42.7	72.3	108.2	88.9	90.5	46.1	8.9	29.0	46.6	90.5	0.0
Nannocystaceae	4.0	10.7	37.2	9.3	0.0	21.1	6.4	19.0	64.2	83.0	30.8	20.3	55.5	69.8	88.1	81.9	47.6	206.2	184.9	314.1	31.8	604.9	38.0	0.0	5.0	0.0	0.0	11.1	33.4	60.9	55.4	90.7	83.8	49.4	32.5	49.3	0.0	5.8	0.0	28.4	13.8	15.6	6.1	0.0	0.0	0.0	36.2	38.3	41.0	7.2	102.0	74.6	0.0	44.5	70.5	38.7	10.1	0.0	81.5	18.5	50.8	27.4	119.5	16.1	11.5	21.6	18.3	28.9	43.3	163.0	67.9	103.7	62.1	29.0	119.9	294.3	0.0
Hydrogenophilaceae	0.0	0.0	0.0	0.0	0.0	0.0	6.4	6.3	42.8	16.6	0.0	6.8	15.9	15.5	14.7	0.0	0.0	60.1	61.6	192.5	0.0	93.1	0.0	5.9	0.0	6.6	9.8	11.1	0.0	0.0	0.0	41.2	47.9	0.0	6.5	49.3	0.0	0.0	21.3	7.1	0.0	0.0	0.0	0.0	13.3	0.0	0.0	12.8	0.0	0.0	6.4	32.0	0.0	25.5	17.6	48.3	0.0	19.8	7.4	0.0	0.0	0.0	29.9	8.1	11.5	57.7	73.2	43.4	281.2	51.9	45.3	138.2	88.8	101.4	146.5	113.2	2080.7
Acidimicrobiaceae	16.2	10.7	32.5	4.6	7.9	0.0	25.5	50.7	35.7	91.3	84.7	27.1	206.1	93.1	22.0	184.2	277.7	85.9	89.0	131.7	286.2	314.1	31.6	0.0	20.1	39.5	19.6	82.9	0.0	12.2	20.8	272.0	95.8	74.0	78.1	98.7	0.0	5.8	0.0	0.0	0.0	0.0	18.4	45.0	0.0	7.1	36.2	0.0	17.6	7.2	44.6	21.3	0.0	108.2	114.5	29.0	161.0	99.2	0.0	0.0	0.0	0.0	0.0	0.0	0.0	14.4	0.0	0.0	0.0	0.0	0.0	23.0	8.9	21.7	20.0	0.0	0.0
Nocardioidaceae	32.4	0.0	9.3	13.9	79.3	21.1	38.3	12.7	78.5	91.3	30.8	67.6	87.2	46.5	146.9	102.3	507.7	128.9	178.0	476.2	143.1	174.5	12.7	23.6	25.1	0.0	0.0	11.1	0.0	73.1	20.8	41.2	18.0	0.0	6.5	16.4	0.0	5.8	10.7	7.1	0.0	0.0	0.0	6.4	0.0	0.0	21.7	0.0	0.0	21.7	31.9	0.0	0.0	19.1	26.4	0.0	70.5	59.5	22.2	221.7	38.1	68.6	14.9	0.0	0.0	0.0	12.2	14.5	0.0	7.4	0.0	0.0	44.4	0.0	33.3	0.0	160.1
Legionellaceae	16.2	0.0	4.6	4.6	0.0	21.1	25.5	25.3	7.1	58.1	46.2	33.8	71.3	62.0	0.0	143.3	285.6	94.5	212.3	111.5	310.0	453.7	38.0	35.3	60.3	32.9	19.6	71.9	0.0	36.5	13.9	24.7	59.9	61.7	32.5	27.4	343.3	0.0	10.7	0.0	27.5	39.0	12.3	6.4	26.7	0.0	0.0	0.0	29.3	29.0	51.0	10.7	0.0	25.5	44.0	19.3	120.8	19.8	7.4	9.2	0.0	13.7	14.9	8.1	11.5	28.9	18.3	21.7	21.6	44.4	0.0	11.5	8.9	7.2	13.3	67.9	0.0
Myxococcaceae	20.2	10.7	27.9	18.5	0.0	28.1	25.5	38.0	85.7	91.3	61.6	94.7	190.2	85.3	7.3	245.6	150.7	51.5	61.6	182.4	63.6	279.2	19.0	17.7	30.2	26.3	0.0	5.5	33.4	97.4	55.4	41.2	29.9	67.9	78.1	76.7	343.3	34.9	42.7	56.8	13.8	23.4	24.6	19.3	0.0	0.0	36.2	0.0	5.9	7.2	38.2	10.7	0.0	31.8	17.6	58.0	60.4	129.0	44.5	0.0	0.0	27.4	0.0	0.0	23.0	0.0	24.4	7.2	0.0	37.0	7.5	23.0	8.9	14.5	46.6	0.0	0.0
Syntrophaceae	4.0	5.3	23.2	9.3	55.5	7.0	19.2	25.3	107.1	66.4	115.5	94.7	103.0	46.5	80.8	143.3	190.4	60.1	130.1	192.5	270.3	418.8	6.3	5.9	35.2	85.6	58.7	66.3	0.0	115.7	83.1	156.6	29.9	55.5	26.0	65.8	0.0	11.6	0.0	7.1	20.7	7.8	49.1	12.9	13.3	0.0	0.0	0.0	23.5	7.2	25.5	10.7	0.0	12.7	0.0	29.0	30.2	9.9	51.9	18.5	12.7	0.0	0.0	0.0	0.0	0.0	6.1	7.2	0.0	44.4	0.0	0.0	8.9	14.5	40.0	67.9	0.0
Alcaligenaceae	4.0	21.3	32.5	0.0	7.9	0.0	6.4	38.0	78.5	174.4	138.5	142.1	63.4	31.0	66.1	143.3	47.6	77.3	82.2	162.1	397.5	69.8	0.0	11.8	15.1	52.6	68.5	138.2	0.0	48.7	69.3	74.2	77.8	55.5	58.6	115.1	371.9	5.8	10.7	0.0	0.0	0.0	6.1	0.0	6.7	0.0	7.2	0.0	23.5	21.7	19.1	16.0	0.0	44.5	0.0	48.3	0.0	138.9	0.0	18.5	0.0	0.0	14.9	16.1	0.0	0.0	6.1	0.0	43.3	0.0	0.0	11.5	35.5	29.0	26.6	0.0	0.0
Anaerolineaceae	8.1	10.7	13.9	13.9	7.9	21.1	6.4	6.3	57.1	16.6	69.3	6.8	63.4	100.8	22.0	225.2	142.8	25.8	116.4	121.6	143.1	360.6	12.7	11.8	5.0	26.3	58.7	16.6	0.0	30.4	83.1	115.4	29.9	37.0	71.6	11.0	0.0	17.4	10.7	14.2	0.0	62.3	12.3	51.4	20.0	35.7	21.7	63.9	11.7	21.7	31.9	10.7	0.0	38.2	26.4	58.0	80.5	99.2	51.9	18.5	50.8	27.4	104.6	0.0	11.5	0.0	18.3	21.7	21.6	37.0	30.2	115.2	26.6	14.5	6.7	90.5	0.0
Kofleriaceae	4.0	21.3	0.0	0.0	0.0	0.0	70.2	19.0	50.0	33.2	38.5	20.3	15.9	85.3	7.3	20.5	206.3	77.3	184.9	182.4	63.6	453.7	6.3	23.6	5.0	19.7	29.4	0.0	0.0	30.4	62.4	173.1	65.8	135.7	39.1	93.2	0.0	17.4	0.0	0.0	6.9	0.0	6.1	32.2	40.0	28.6	21.7	0.0	17.6	21.7	0.0	58.6	0.0	63.6	17.6	0.0	130.8	49.6	0.0	0.0	0.0	13.7	44.8	24.2	0.0	50.5	18.3	36.2	43.3	51.9	143.3	57.6	44.4	0.0	53.3	22.6	0.0
Methylobacteriaceae	20.2	0.0	0.0	27.8	15.9	14.0	19.2	31.7	57.1	8.3	177.0	101.5	118.9	23.3	22.0	0.0	87.3	0.0	47.9	304.0	166.9	151.2	12.7	11.8	0.0	39.5	97.8	71.9	166.9	152.2	110.8	123.7	77.8	80.2	97.6	11.0	0.0	0.0	0.0	0.0	0.0	0.0	0.0	0.0	0.0	14.3	7.2	0.0	23.5	101.3	57.3	48.0	0.0	25.5	17.6	29.0	10.1	39.7	7.4	0.0	0.0	13.7	0.0	0.0	0.0	0.0	6.1	0.0	0.0	29.6	0.0	0.0	8.9	14.5	6.7	113.2	0.0
Ignavibacteriaceae	4.0	5.3	13.9	4.6	0.0	0.0	0.0	6.3	14.3	91.3	15.4	40.6	39.6	162.9	80.8	61.4	31.7	180.4	171.2	202.6	278.2	232.7	25.3	5.9	0.0	32.9	29.4	22.1	100.1	36.5	90.1	272.0	41.9	18.5	26.0	65.8	85.8	5.8	0.0	0.0	0.0	15.6	12.3	0.0	6.7	0.0	0.0	0.0	5.9	14.5	6.4	0.0	0.0	31.8	0.0	67.7	0.0	19.8	0.0	0.0	0.0	54.9	0.0	0.0	0.0	14.4	0.0	0.0	0.0	29.6	37.7	0.0	0.0	7.2	0.0	0.0	0.0
Granulosicoccaceae	8.1	16.0	23.2	27.8	39.6	21.1	44.7	25.3	14.3	141.2	92.4	169.1	39.6	0.0	7.3	143.3	134.9	94.5	164.3	20.3	127.2	337.3	19.0	17.7	5.0	52.6	29.4	71.9	0.0	18.3	34.6	66.0	77.8	49.4	84.6	104.2	0.0	0.0	0.0	14.2	0.0	31.2	0.0	0.0	26.7	0.0	43.4	0.0	11.7	0.0	12.7	0.0	0.0	6.4	8.8	9.7	40.3	19.8	22.2	0.0	0.0	0.0	0.0	0.0	0.0	0.0	0.0	0.0	0.0	0.0	0.0	0.0	0.0	0.0	0.0	0.0	0.0
Planctomycetaceae	4.0	5.3	0.0	9.3	0.0	14.0	38.3	0.0	71.4	41.5	46.2	13.5	39.6	15.5	7.3	20.5	71.4	43.0	150.6	20.3	246.4	93.1	19.0	11.8	0.0	13.2	0.0	22.1	166.9	0.0	20.8	107.2	59.9	18.5	84.6	21.9	0.0	29.1	10.7	42.6	20.7	7.8	12.3	6.4	0.0	0.0	0.0	0.0	5.9	7.2	6.4	16.0	0.0	31.8	44.0	29.0	20.1	0.0	51.9	9.2	0.0	27.4	14.9	8.1	0.0	0.0	24.4	14.5	64.9	7.4	15.1	34.6	17.8	7.2	6.7	0.0	0.0
Aurantimonadaceae	0.0	0.0	0.0	0.0	31.7	0.0	0.0	0.0	28.6	66.4	38.5	67.6	47.6	7.8	66.1	0.0	23.8	8.6	164.3	222.9	47.7	104.7	0.0	11.8	0.0	92.1	78.3	182.4	133.5	85.3	41.6	123.7	35.9	61.7	13.0	21.9	0.0	0.0	0.0	7.1	0.0	0.0	0.0	0.0	0.0	7.1	0.0	0.0	11.7	0.0	12.7	16.0	0.0	0.0	0.0	0.0	20.1	99.2	0.0	0.0	0.0	27.4	0.0	0.0	11.5	0.0	0.0	0.0	0.0	7.4	7.5	0.0	0.0	50.7	0.0	0.0	0.0
Acanthopleuribacteraceae	0.0	26.6	0.0	4.6	0.0	0.0	0.0	38.0	0.0	33.2	61.6	27.1	39.6	77.5	51.4	0.0	7.9	8.6	47.9	81.1	7.9	81.4	6.3	11.8	10.1	52.6	39.1	11.1	33.4	12.2	27.7	49.5	35.9	43.2	78.1	49.3	28.6	0.0	0.0	7.1	6.9	7.8	30.7	0.0	13.3	21.4	7.2	38.3	0.0	7.2	19.1	26.7	0.0	0.0	0.0	9.7	40.3	109.1	29.6	18.5	0.0	0.0	14.9	8.1	0.0	28.9	30.5	0.0	21.6	22.2	60.4	11.5	79.9	0.0	133.2	113.2	0.0
Acidobacteriaceae	0.0	5.3	0.0	0.0	0.0	0.0	0.0	0.0	35.7	107.9	115.5	6.8	126.8	54.3	95.5	0.0	47.6	34.4	6.8	222.9	214.6	11.6	0.0	17.7	0.0	46.1	0.0	44.2	100.1	36.5	48.5	66.0	35.9	37.0	13.0	87.7	0.0	0.0	0.0	7.1	0.0	0.0	0.0	0.0	0.0	0.0	0.0	0.0	5.9	29.0	19.1	0.0	0.0	12.7	17.6	29.0	40.3	109.1	22.2	0.0	0.0	0.0	0.0	0.0	0.0	0.0	0.0	0.0	0.0	7.4	7.5	0.0	0.0	14.5	46.6	0.0	0.0
Peptostreptococcaceae	8.1	0.0	0.0	4.6	0.0	28.1	6.4	0.0	0.0	0.0	30.8	0.0	0.0	85.3	80.8	0.0	55.5	0.0	47.9	101.3	15.9	0.0	0.0	11.8	35.2	13.2	0.0	11.1	0.0	12.2	20.8	33.0	12.0	18.5	19.5	16.4	0.0	29.1	10.7	21.3	0.0	7.8	0.0	32.2	0.0	21.4	57.9	140.5	5.9	0.0	44.6	0.0	0.0	19.1	8.8	87.0	50.3	39.7	392.7	64.7	25.4	0.0	14.9	0.0	0.0	14.4	12.2	0.0	21.6	74.1	7.5	23.0	0.0	7.2	33.3	0.0	0.0
Victivallaceae	8.1	5.3	0.0	18.5	7.9	7.0	31.9	12.7	0.0	8.3	0.0	47.4	0.0	7.8	36.7	0.0	79.3	60.1	54.8	40.5	95.4	116.3	0.0	5.9	15.1	6.6	0.0	0.0	0.0	24.4	0.0	24.7	35.9	18.5	13.0	49.3	228.9	17.4	21.3	28.4	62.0	46.8	0.0	25.7	40.0	28.6	7.2	0.0	11.7	0.0	19.1	10.7	0.0	76.4	88.1	0.0	80.5	109.1	7.4	0.0	0.0	0.0	14.9	0.0	11.5	0.0	18.3	21.7	0.0	37.0	7.5	23.0	0.0	21.7	33.3	0.0	0.0
Iamiaceae	4.0	5.3	18.6	18.5	7.9	0.0	31.9	31.7	114.2	16.6	7.7	0.0	63.4	38.8	51.4	81.9	150.7	51.5	123.3	60.8	63.6	244.3	25.3	0.0	10.1	39.5	19.6	16.6	0.0	6.1	0.0	66.0	0.0	12.3	32.5	16.4	114.4	0.0	0.0	0.0	0.0	23.4	0.0	57.9	0.0	14.3	28.9	0.0	41.0	0.0	57.3	0.0	0.0	0.0	0.0	0.0	50.3	39.7	0.0	0.0	0.0	0.0	0.0	0.0	0.0	0.0	0.0	0.0	0.0	7.4	0.0	11.5	8.9	0.0	6.7	22.6	0.0
Lentisphaeraceae	0.0	16.0	9.3	0.0	0.0	14.0	0.0	31.7	121.3	8.3	0.0	54.1	23.8	23.3	29.4	163.8	103.1	94.5	20.5	40.5	151.0	23.3	6.3	29.5	20.1	19.7	29.4	22.1	33.4	73.1	6.9	98.9	59.9	104.9	32.5	65.8	0.0	11.6	0.0	28.4	13.8	0.0	0.0	0.0	0.0	0.0	0.0	0.0	0.0	21.7	6.4	32.0	0.0	25.5	0.0	0.0	10.1	0.0	0.0	0.0	0.0	0.0	0.0	24.2	23.0	0.0	0.0	7.2	0.0	7.4	0.0	34.6	8.9	0.0	0.0	22.6	0.0
Gallionellaceae	0.0	5.3	0.0	4.6	0.0	7.0	19.2	12.7	7.1	58.1	15.4	47.4	87.2	15.5	73.5	122.8	87.3	137.4	116.4	152.0	63.6	104.7	12.7	17.7	10.1	19.7	58.7	55.3	33.4	12.2	34.6	131.9	41.9	43.2	6.5	38.4	0.0	0.0	0.0	0.0	0.0	0.0	0.0	0.0	0.0	0.0	7.2	0.0	0.0	0.0	0.0	0.0	0.0	6.4	8.8	0.0	20.1	9.9	0.0	0.0	0.0	0.0	0.0	0.0	11.5	0.0	0.0	0.0	0.0	0.0	0.0	0.0	0.0	14.5	0.0	0.0	0.0
Fibrobacteraceae	0.0	5.3	0.0	0.0	0.0	7.0	6.4	6.3	28.6	0.0	0.0	6.8	55.5	0.0	14.7	20.5	55.5	43.0	6.8	121.6	0.0	23.3	0.0	11.8	5.0	13.2	0.0	0.0	166.9	54.8	0.0	0.0	6.0	0.0	45.6	0.0	0.0	5.8	21.3	35.5	0.0	31.2	12.3	12.9	6.7	28.6	21.7	12.8	52.8	36.2	19.1	10.7	0.0	57.3	44.0	19.3	110.7	29.8	59.3	0.0	25.4	13.7	14.9	8.1	34.5	14.4	24.4	14.5	43.3	44.4	45.3	23.0	0.0	0.0	0.0	90.5	0.0
Oligoflexaceae	12.1	0.0	0.0	0.0	0.0	42.1	31.9	12.7	7.1	58.1	84.7	74.4	15.9	31.0	22.0	0.0	7.9	51.5	34.2	243.2	166.9	11.6	6.3	29.5	5.0	13.2	48.9	22.1	0.0	0.0	41.6	0.0	35.9	0.0	6.5	5.5	0.0	17.4	42.7	0.0	6.9	15.6	18.4	6.4	0.0	0.0	0.0	25.5	0.0	0.0	0.0	21.3	0.0	6.4	17.6	0.0	40.3	39.7	29.6	18.5	25.4	68.6	14.9	0.0	0.0	14.4	6.1	0.0	0.0	14.8	30.2	0.0	35.5	7.2	0.0	0.0	0.0
Archangiaceae	8.1	37.3	4.6	0.0	0.0	0.0	19.2	19.0	0.0	49.8	61.6	13.5	23.8	31.0	22.0	81.9	150.7	77.3	47.9	40.5	143.1	279.2	0.0	5.9	25.1	32.9	9.8	0.0	33.4	60.9	20.8	41.2	6.0	18.5	13.0	43.9	0.0	0.0	0.0	7.1	0.0	7.8	12.3	0.0	6.7	0.0	21.7	12.8	0.0	0.0	6.4	37.3	0.0	12.7	17.6	0.0	0.0	0.0	7.4	0.0	0.0	0.0	0.0	0.0	0.0	0.0	12.2	7.2	0.0	14.8	0.0	0.0	0.0	7.2	0.0	22.6	0.0
Bryobacteraceae	24.3	10.7	13.9	0.0	15.9	0.0	19.2	25.3	0.0	66.4	7.7	0.0	23.8	23.3	22.0	0.0	23.8	0.0	41.1	131.7	31.8	11.6	0.0	23.6	0.0	26.3	9.8	44.2	0.0	12.2	34.6	123.7	23.9	37.0	0.0	0.0	0.0	5.8	10.7	7.1	0.0	0.0	0.0	0.0	6.7	14.3	0.0	12.8	11.7	21.7	19.1	0.0	0.0	0.0	17.6	77.4	30.2	0.0	22.2	9.2	63.5	0.0	14.9	64.6	0.0	21.6	0.0	86.8	64.9	29.6	67.9	23.0	26.6	36.2	0.0	22.6	0.0
Leptospiraceae	12.1	16.0	4.6	0.0	23.8	0.0	19.2	31.7	7.1	49.8	38.5	13.5	23.8	46.5	29.4	81.9	39.7	0.0	130.1	0.0	0.0	151.2	0.0	5.9	10.1	46.1	0.0	0.0	0.0	24.4	34.6	8.2	6.0	18.5	52.1	0.0	0.0	46.5	53.3	28.4	0.0	0.0	0.0	0.0	6.7	0.0	14.5	0.0	29.3	7.2	25.5	5.3	0.0	25.5	8.8	0.0	80.5	9.9	7.4	18.5	0.0	0.0	0.0	24.2	11.5	0.0	18.3	0.0	21.6	22.2	15.1	34.6	26.6	21.7	0.0	22.6	0.0
Enterococcaceae	0.0	0.0	9.3	9.3	0.0	0.0	0.0	0.0	21.4	8.3	7.7	0.0	31.7	23.3	36.7	0.0	15.9	0.0	41.1	10.1	0.0	34.9	25.3	35.3	0.0	6.6	0.0	5.5	0.0	0.0	13.9	8.2	0.0	0.0	0.0	60.3	0.0	0.0	0.0	7.1	0.0	31.2	12.3	6.4	0.0	0.0	14.5	0.0	29.3	14.5	12.7	10.7	605.3	6.4	35.2	29.0	100.6	9.9	7.4	9.2	12.7	0.0	0.0	0.0	0.0	0.0	12.2	0.0	0.0	0.0	30.2	0.0	17.8	29.0	13.3	22.6	0.0
Halothiobacillaceae	0.0	0.0	0.0	4.6	7.9	0.0	0.0	0.0	7.1	58.1	61.6	169.1	31.7	0.0	0.0	61.4	0.0	0.0	89.0	131.7	127.2	116.3	0.0	17.7	15.1	26.3	58.7	11.1	0.0	6.1	62.4	49.5	12.0	18.5	0.0	5.5	0.0	0.0	0.0	0.0	0.0	0.0	0.0	0.0	0.0	0.0	0.0	0.0	5.9	0.0	12.7	21.3	0.0	0.0	17.6	0.0	0.0	39.7	0.0	0.0	0.0	0.0	0.0	8.1	0.0	0.0	0.0	0.0	0.0	0.0	0.0	23.0	0.0	14.5	0.0	0.0	160.1
Parachlamydiaceae	4.0	0.0	13.9	4.6	0.0	0.0	31.9	0.0	0.0	41.5	46.2	47.4	55.5	46.5	29.4	0.0	39.7	25.8	6.8	20.3	254.4	139.6	6.3	0.0	5.0	26.3	39.1	11.1	100.1	30.4	34.6	82.4	95.8	80.2	6.5	5.5	0.0	0.0	21.3	0.0	0.0	0.0	0.0	0.0	0.0	0.0	0.0	0.0	0.0	7.2	0.0	0.0	0.0	31.8	0.0	0.0	0.0	9.9	7.4	0.0	0.0	0.0	0.0	0.0	0.0	0.0	0.0	0.0	0.0	7.4	0.0	0.0	0.0	7.2	0.0	0.0	0.0
Rubritaleaceae	8.1	0.0	0.0	9.3	0.0	14.0	0.0	0.0	0.0	0.0	0.0	6.8	0.0	7.8	7.3	0.0	7.9	0.0	0.0	0.0	0.0	0.0	6.3	5.9	5.0	0.0	0.0	0.0	33.4	0.0	0.0	0.0	12.0	0.0	13.0	0.0	0.0	0.0	0.0	7.1	13.8	15.6	0.0	12.9	0.0	0.0	0.0	0.0	0.0	7.2	0.0	0.0	0.0	0.0	8.8	0.0	40.3	0.0	0.0	27.7	0.0	27.4	74.7	104.9	0.0	14.4	6.1	21.7	194.7	22.2	98.1	149.8	79.9	7.2	273.1	67.9	0.0
Intrasporangiaceae	8.1	0.0	18.6	0.0	0.0	7.0	12.8	6.3	0.0	0.0	61.6	0.0	0.0	193.9	95.5	40.9	55.5	8.6	13.7	30.4	55.6	93.1	6.3	0.0	0.0	19.7	29.4	0.0	33.4	0.0	48.5	33.0	12.0	18.5	0.0	60.3	0.0	5.8	10.7	0.0	0.0	0.0	18.4	6.4	0.0	0.0	28.9	0.0	5.9	0.0	0.0	0.0	100.9	0.0	0.0	0.0	30.2	49.6	0.0	18.5	0.0	27.4	0.0	0.0	23.0	0.0	0.0	7.2	21.6	22.2	0.0	0.0	35.5	0.0	33.3	0.0	0.0
Puniceicoccaceae	0.0	0.0	0.0	0.0	0.0	28.1	0.0	0.0	57.1	8.3	0.0	0.0	23.8	7.8	0.0	40.9	7.9	85.9	109.6	60.8	31.8	151.2	0.0	0.0	0.0	0.0	0.0	5.5	0.0	18.3	0.0	16.5	12.0	49.4	0.0	5.5	200.3	17.4	0.0	7.1	6.9	23.4	0.0	0.0	0.0	21.4	7.2	0.0	5.9	29.0	6.4	10.7	0.0	19.1	0.0	0.0	60.4	49.6	0.0	9.2	0.0	0.0	29.9	16.1	23.0	0.0	0.0	0.0	0.0	0.0	0.0	46.1	0.0	0.0	0.0	22.6	0.0
Helicobacteraceae	4.0	21.3	9.3	4.6	0.0	7.0	12.8	50.7	7.1	8.3	15.4	47.4	39.6	62.0	22.0	20.5	55.5	34.4	61.6	40.5	55.6	93.1	12.7	17.7	0.0	13.2	9.8	16.6	66.7	36.5	27.7	24.7	23.9	55.5	32.5	16.4	0.0	0.0	0.0	0.0	6.9	0.0	18.4	12.9	6.7	0.0	0.0	0.0	23.5	0.0	0.0	0.0	0.0	0.0	17.6	19.3	0.0	39.7	29.6	9.2	0.0	0.0	0.0	0.0	0.0	7.2	6.1	0.0	21.6	0.0	0.0	11.5	8.9	0.0	0.0	45.3	0.0
Bacillaceae	4.0	0.0	0.0	0.0	0.0	0.0	0.0	19.0	0.0	0.0	0.0	0.0	103.0	0.0	0.0	0.0	0.0	0.0	0.0	0.0	0.0	0.0	0.0	0.0	0.0	0.0	19.6	0.0	0.0	0.0	0.0	0.0	0.0	0.0	0.0	0.0	371.9	0.0	0.0	0.0	13.8	0.0	0.0	0.0	0.0	0.0	0.0	0.0	0.0	7.2	0.0	0.0	0.0	0.0	607.7	0.0	10.1	0.0	0.0	0.0	0.0	0.0	0.0	8.1	0.0	0.0	0.0	0.0	0.0	0.0	0.0	23.0	8.9	0.0	0.0	0.0	0.0
Candidatus Cloacimonas_incertae_sedis_family	16.2	5.3	0.0	27.8	0.0	21.1	0.0	0.0	7.1	58.1	0.0	20.3	7.9	0.0	0.0	0.0	0.0	51.5	41.1	30.4	55.6	0.0	31.6	0.0	0.0	19.7	0.0	5.5	0.0	0.0	0.0	0.0	41.9	0.0	13.0	0.0	0.0	0.0	42.7	14.2	0.0	0.0	24.6	6.4	0.0	7.1	28.9	12.8	0.0	7.2	44.6	5.3	0.0	31.8	26.4	58.0	20.1	9.9	44.5	55.4	12.7	0.0	0.0	40.4	23.0	14.4	12.2	7.2	0.0	22.2	15.1	23.0	8.9	0.0	0.0	0.0	0.0
Micropepsaceae	12.1	5.3	0.0	13.9	0.0	14.0	12.8	0.0	14.3	0.0	53.9	13.5	15.9	7.8	29.4	0.0	79.3	43.0	0.0	101.3	95.4	23.3	19.0	5.9	0.0	26.3	0.0	5.5	0.0	18.3	0.0	82.4	0.0	37.0	6.5	54.8	0.0	0.0	32.0	0.0	6.9	7.8	0.0	0.0	0.0	14.3	0.0	0.0	17.6	7.2	0.0	0.0	0.0	0.0	26.4	9.7	20.1	79.4	7.4	0.0	0.0	13.7	0.0	0.0	0.0	0.0	0.0	0.0	0.0	0.0	0.0	0.0	0.0	7.2	0.0	0.0	0.0
Syntrophobacteraceae	0.0	10.7	0.0	0.0	0.0	0.0	19.2	6.3	50.0	0.0	61.6	33.8	31.7	46.5	29.4	0.0	23.8	43.0	13.7	0.0	0.0	174.5	25.3	17.7	0.0	19.7	9.8	0.0	0.0	0.0	13.9	66.0	0.0	12.3	26.0	21.9	0.0	0.0	0.0	0.0	0.0	0.0	0.0	0.0	0.0	0.0	0.0	0.0	0.0	0.0	12.7	0.0	0.0	6.4	17.6	0.0	0.0	0.0	0.0	18.5	0.0	0.0	0.0	0.0	0.0	0.0	0.0	0.0	0.0	0.0	0.0	11.5	0.0	7.2	53.3	0.0	0.0
Eubacteriaceae	12.1	0.0	0.0	0.0	0.0	0.0	0.0	6.3	0.0	0.0	15.4	20.3	0.0	0.0	0.0	0.0	15.9	85.9	20.5	50.7	7.9	34.9	0.0	0.0	0.0	0.0	0.0	0.0	66.7	0.0	0.0	0.0	41.9	55.5	6.5	21.9	0.0	0.0	0.0	21.3	0.0	0.0	0.0	6.4	0.0	0.0	14.5	12.8	11.7	0.0	51.0	5.3	0.0	25.5	8.8	38.7	10.1	39.7	14.8	18.5	0.0	13.7	0.0	0.0	0.0	0.0	0.0	0.0	0.0	0.0	22.6	0.0	0.0	29.0	20.0	0.0	0.0
Aridibacter_incertae_sedis_family	44.5	5.3	18.6	4.6	0.0	0.0	0.0	6.3	0.0	0.0	0.0	6.8	0.0	0.0	7.3	0.0	0.0	8.6	0.0	10.1	7.9	11.6	0.0	0.0	0.0	0.0	0.0	0.0	33.4	0.0	0.0	8.2	0.0	6.2	6.5	0.0	0.0	17.4	32.0	0.0	0.0	0.0	12.3	0.0	6.7	14.3	0.0	25.5	0.0	0.0	6.4	5.3	0.0	0.0	8.8	0.0	0.0	0.0	0.0	166.3	76.2	109.7	29.9	8.1	11.5	7.2	0.0	7.2	0.0	0.0	22.6	0.0	0.0	7.2	13.3	45.3	0.0
Syntrophorhabdaceae	0.0	0.0	0.0	9.3	31.7	0.0	0.0	0.0	0.0	0.0	38.5	0.0	7.9	62.0	7.3	0.0	23.8	0.0	27.4	0.0	111.3	232.7	0.0	0.0	0.0	32.9	9.8	0.0	33.4	12.2	20.8	57.7	0.0	37.0	0.0	0.0	0.0	0.0	0.0	0.0	0.0	7.8	0.0	0.0	0.0	0.0	0.0	0.0	0.0	0.0	12.7	0.0	0.0	6.4	0.0	0.0	0.0	0.0	0.0	0.0	0.0	0.0	29.9	0.0	0.0	0.0	0.0	0.0	0.0	0.0	0.0	0.0	0.0	0.0	0.0	0.0	0.0
Porticoccaceae	24.3	0.0	13.9	4.6	15.9	21.1	12.8	25.3	0.0	0.0	0.0	67.6	55.5	38.8	7.3	20.5	7.9	43.0	41.1	0.0	55.6	11.6	12.7	17.7	0.0	19.7	19.6	16.6	0.0	0.0	13.9	8.2	41.9	61.7	19.5	21.9	0.0	0.0	0.0	0.0	0.0	0.0	0.0	0.0	0.0	0.0	14.5	0.0	0.0	0.0	0.0	5.3	0.0	12.7	0.0	0.0	10.1	9.9	0.0	0.0	0.0	0.0	0.0	0.0	11.5	7.2	0.0	0.0	0.0	0.0	0.0	0.0	0.0	0.0	13.3	0.0	0.0
Magnetococcaceae	0.0	0.0	4.6	0.0	0.0	28.1	0.0	19.0	0.0	0.0	23.1	87.9	31.7	7.8	0.0	0.0	15.9	60.1	13.7	91.2	135.1	81.4	0.0	5.9	0.0	19.7	0.0	0.0	0.0	6.1	13.9	24.7	41.9	12.3	32.5	32.9	0.0	0.0	0.0	0.0	0.0	0.0	0.0	0.0	0.0	0.0	0.0	0.0	0.0	0.0	0.0	0.0	0.0	0.0	0.0	0.0	0.0	0.0	0.0	0.0	0.0	0.0	0.0	0.0	0.0	0.0	0.0	0.0	0.0	0.0	0.0	0.0	0.0	0.0	0.0	0.0	0.0
Geminicoccus_incertae_sedis_family	0.0	0.0	0.0	0.0	0.0	0.0	0.0	6.3	0.0	0.0	0.0	0.0	7.9	7.8	66.1	20.5	7.9	0.0	0.0	0.0	151.0	23.3	0.0	17.7	10.1	0.0	0.0	0.0	0.0	24.4	0.0	16.5	53.9	6.2	45.6	0.0	85.8	11.6	0.0	0.0	0.0	0.0	0.0	0.0	0.0	0.0	7.2	12.8	0.0	7.2	6.4	0.0	0.0	19.1	0.0	0.0	70.5	79.4	14.8	9.2	0.0	0.0	0.0	0.0	0.0	0.0	0.0	0.0	0.0	0.0	0.0	0.0	0.0	0.0	0.0	0.0	0.0
Trueperaceae	12.1	0.0	0.0	0.0	0.0	0.0	0.0	6.3	0.0	16.6	23.1	0.0	0.0	15.5	0.0	0.0	0.0	94.5	0.0	101.3	103.3	0.0	0.0	0.0	5.0	0.0	9.8	11.1	0.0	12.2	0.0	0.0	0.0	6.2	84.6	0.0	0.0	0.0	0.0	7.1	0.0	7.8	0.0	0.0	0.0	0.0	7.2	0.0	0.0	14.5	12.7	10.7	0.0	0.0	44.0	0.0	20.1	19.8	7.4	9.2	12.7	0.0	0.0	0.0	0.0	0.0	12.2	21.7	0.0	29.6	7.5	0.0	0.0	29.0	0.0	0.0	0.0
Desulfomicrobiaceae	0.0	0.0	4.6	0.0	7.9	0.0	0.0	0.0	0.0	0.0	0.0	0.0	31.7	0.0	7.3	20.5	0.0	0.0	0.0	0.0	7.9	11.6	0.0	5.9	15.1	0.0	0.0	0.0	0.0	0.0	0.0	0.0	0.0	0.0	6.5	0.0	0.0	17.4	0.0	7.1	20.7	23.4	12.3	38.6	26.7	0.0	0.0	25.5	11.7	0.0	0.0	0.0	0.0	0.0	0.0	19.3	60.4	39.7	103.7	27.7	0.0	0.0	0.0	24.2	0.0	0.0	6.1	0.0	21.6	14.8	45.3	23.0	26.6	21.7	6.7	22.6	0.0
Mycobacteriaceae	0.0	0.0	0.0	0.0	23.8	7.0	0.0	0.0	50.0	16.6	0.0	6.8	0.0	7.8	0.0	0.0	0.0	0.0	20.5	0.0	0.0	69.8	0.0	0.0	5.0	13.2	0.0	0.0	33.4	6.1	41.6	16.5	0.0	43.2	0.0	0.0	143.0	0.0	0.0	0.0	0.0	0.0	0.0	0.0	6.7	0.0	0.0	0.0	0.0	0.0	0.0	10.7	100.9	0.0	0.0	19.3	0.0	0.0	0.0	0.0	0.0	0.0	0.0	0.0	0.0	21.6	0.0	0.0	21.6	0.0	15.1	0.0	0.0	0.0	0.0	0.0	0.0
Nocardiaceae	0.0	0.0	0.0	0.0	0.0	0.0	0.0	12.7	0.0	8.3	0.0	0.0	15.9	15.5	14.7	20.5	7.9	68.7	68.5	0.0	31.8	11.6	0.0	0.0	5.0	13.2	19.6	0.0	0.0	30.4	0.0	0.0	0.0	0.0	0.0	0.0	0.0	5.8	0.0	0.0	0.0	0.0	0.0	0.0	6.7	21.4	14.5	0.0	11.7	0.0	6.4	0.0	201.8	0.0	0.0	0.0	40.3	0.0	0.0	0.0	0.0	0.0	0.0	0.0	0.0	0.0	0.0	0.0	0.0	0.0	0.0	0.0	0.0	0.0	0.0	0.0	0.0
Patulibacteraceae	0.0	0.0	0.0	0.0	0.0	0.0	0.0	0.0	0.0	0.0	0.0	0.0	31.7	0.0	0.0	0.0	31.7	25.8	20.5	0.0	23.8	0.0	0.0	0.0	0.0	6.6	0.0	16.6	0.0	0.0	0.0	0.0	0.0	0.0	0.0	0.0	371.9	0.0	0.0	0.0	0.0	0.0	0.0	0.0	0.0	0.0	0.0	0.0	0.0	0.0	0.0	0.0	0.0	6.4	8.8	0.0	0.0	0.0	0.0	0.0	0.0	0.0	0.0	0.0	0.0	0.0	0.0	0.0	0.0	0.0	0.0	0.0	0.0	0.0	20.0	0.0	0.0
Solibacteraceae	8.1	0.0	0.0	0.0	0.0	0.0	19.2	0.0	42.8	0.0	0.0	47.4	0.0	54.3	0.0	0.0	31.7	0.0	27.4	10.1	0.0	58.2	0.0	0.0	0.0	0.0	0.0	5.5	33.4	0.0	90.1	24.7	0.0	0.0	32.5	16.4	0.0	0.0	0.0	0.0	0.0	0.0	0.0	0.0	0.0	0.0	0.0	0.0	0.0	0.0	0.0	0.0	0.0	0.0	0.0	0.0	0.0	0.0	7.4	0.0	0.0	0.0	0.0	0.0	0.0	0.0	0.0	0.0	21.6	0.0	0.0	0.0	0.0	14.5	0.0	0.0	0.0
Staphylococcaceae	0.0	0.0	0.0	0.0	23.8	14.0	0.0	0.0	0.0	0.0	0.0	0.0	0.0	0.0	0.0	0.0	0.0	0.0	89.0	0.0	0.0	186.1	0.0	0.0	5.0	0.0	0.0	0.0	0.0	0.0	0.0	0.0	0.0	0.0	0.0	11.0	171.7	0.0	0.0	0.0	0.0	0.0	0.0	0.0	0.0	0.0	0.0	0.0	0.0	0.0	0.0	0.0	0.0	6.4	17.6	0.0	0.0	0.0	0.0	0.0	0.0	0.0	0.0	0.0	0.0	0.0	0.0	0.0	0.0	0.0	0.0	0.0	0.0	0.0	0.0	0.0	0.0
Methanosaetaceae 	0.0	0.0	0.0	9.3	0.0	0.0	6.4	19.0	0.0	0.0	7.7	0.0	31.7	0.0	14.7	0.0	15.9	17.2	27.4	0.0	31.8	0.0	12.7	0.0	25.1	13.2	0.0	27.6	66.7	6.1	0.0	0.0	12.0	6.2	0.0	27.4	0.0	0.0	0.0	0.0	13.8	7.8	0.0	12.9	0.0	0.0	0.0	0.0	5.9	7.2	6.4	0.0	0.0	0.0	8.8	0.0	10.1	39.7	0.0	9.2	0.0	13.7	0.0	0.0	0.0	0.0	0.0	0.0	0.0	0.0	0.0	0.0	0.0	0.0	0.0	0.0	0.0
Gaiellaceae	0.0	0.0	0.0	0.0	7.9	0.0	0.0	6.3	35.7	0.0	15.4	6.8	0.0	0.0	0.0	0.0	23.8	103.1	6.8	10.1	39.7	46.5	0.0	11.8	0.0	0.0	0.0	0.0	0.0	0.0	0.0	0.0	0.0	0.0	0.0	21.9	0.0	0.0	0.0	0.0	0.0	0.0	0.0	0.0	0.0	0.0	0.0	0.0	0.0	14.5	0.0	0.0	0.0	0.0	0.0	0.0	0.0	9.9	0.0	0.0	0.0	0.0	0.0	0.0	0.0	0.0	0.0	0.0	0.0	0.0	0.0	0.0	0.0	0.0	0.0	0.0	0.0
Sutterellaceae	0.0	0.0	0.0	0.0	0.0	0.0	0.0	0.0	0.0	0.0	0.0	0.0	0.0	0.0	0.0	0.0	0.0	0.0	0.0	0.0	0.0	0.0	0.0	0.0	0.0	0.0	0.0	0.0	0.0	0.0	0.0	0.0	0.0	0.0	0.0	0.0	343.3	0.0	0.0	0.0	0.0	0.0	0.0	0.0	0.0	0.0	0.0	0.0	0.0	0.0	0.0	0.0	0.0	0.0	0.0	0.0	0.0	0.0	0.0	0.0	0.0	0.0	0.0	0.0	0.0	0.0	0.0	0.0	0.0	0.0	0.0	0.0	0.0	0.0	0.0	0.0	0.0
Marinilabiliaceae	4.0	10.7	0.0	0.0	0.0	0.0	0.0	0.0	7.1	0.0	0.0	0.0	0.0	0.0	14.7	40.9	0.0	0.0	0.0	0.0	0.0	0.0	0.0	0.0	0.0	0.0	0.0	0.0	0.0	0.0	0.0	0.0	0.0	0.0	0.0	5.5	0.0	0.0	0.0	0.0	0.0	0.0	0.0	0.0	0.0	0.0	0.0	0.0	0.0	0.0	0.0	0.0	0.0	6.4	17.6	0.0	0.0	228.2	7.4	0.0	0.0	0.0	0.0	0.0	0.0	0.0	0.0	0.0	0.0	0.0	0.0	0.0	0.0	0.0	0.0	0.0	0.0
Leptotrichiaceae	0.0	0.0	0.0	0.0	0.0	0.0	0.0	0.0	0.0	0.0	0.0	0.0	0.0	0.0	0.0	0.0	0.0	0.0	335.5	0.0	0.0	0.0	0.0	0.0	0.0	0.0	0.0	0.0	0.0	0.0	0.0	0.0	0.0	0.0	0.0	0.0	0.0	0.0	0.0	0.0	0.0	0.0	0.0	0.0	0.0	0.0	0.0	0.0	0.0	0.0	0.0	0.0	0.0	0.0	0.0	0.0	0.0	0.0	0.0	0.0	0.0	0.0	0.0	0.0	0.0	0.0	0.0	0.0	0.0	0.0	0.0	0.0	0.0	0.0	0.0	0.0	0.0
Ectothiorhodospiraceae	0.0	0.0	0.0	0.0	0.0	14.0	0.0	0.0	7.1	0.0	0.0	0.0	0.0	31.0	80.8	20.5	7.9	25.8	13.7	0.0	0.0	0.0	6.3	5.9	0.0	0.0	0.0	22.1	0.0	0.0	6.9	8.2	6.0	24.7	13.0	5.5	0.0	0.0	0.0	0.0	0.0	0.0	0.0	0.0	0.0	0.0	0.0	0.0	0.0	0.0	6.4	0.0	0.0	0.0	0.0	0.0	10.1	0.0	0.0	0.0	0.0	0.0	0.0	0.0	0.0	0.0	0.0	0.0	0.0	14.8	0.0	0.0	0.0	0.0	0.0	0.0	0.0
Methylocystaceae	0.0	0.0	0.0	9.3	0.0	0.0	0.0	0.0	28.6	8.3	23.1	0.0	7.9	7.8	0.0	0.0	0.0	0.0	0.0	30.4	47.7	0.0	0.0	0.0	0.0	6.6	9.8	0.0	0.0	18.3	0.0	41.2	12.0	0.0	0.0	0.0	0.0	0.0	0.0	0.0	0.0	0.0	0.0	0.0	0.0	0.0	0.0	0.0	0.0	0.0	0.0	0.0	0.0	0.0	0.0	0.0	0.0	29.8	0.0	0.0	0.0	0.0	0.0	0.0	0.0	0.0	0.0	0.0	0.0	0.0	0.0	0.0	0.0	0.0	0.0	0.0	0.0
Xanthobacteraceae	0.0	5.3	0.0	0.0	0.0	0.0	0.0	0.0	0.0	8.3	15.4	13.5	0.0	0.0	14.7	40.9	7.9	0.0	6.8	50.7	0.0	0.0	0.0	5.9	0.0	0.0	0.0	0.0	0.0	0.0	0.0	8.2	12.0	6.2	13.0	11.0	0.0	0.0	0.0	0.0	0.0	7.8	0.0	0.0	0.0	0.0	0.0	0.0	11.7	0.0	12.7	0.0	0.0	0.0	0.0	0.0	0.0	0.0	7.4	0.0	0.0	0.0	0.0	0.0	0.0	0.0	0.0	0.0	0.0	7.4	0.0	0.0	0.0	0.0	0.0	0.0	0.0
Sanguibacteraceae	0.0	0.0	0.0	0.0	0.0	0.0	0.0	0.0	0.0	0.0	0.0	0.0	0.0	0.0	0.0	0.0	0.0	0.0	0.0	101.3	0.0	0.0	0.0	0.0	0.0	0.0	0.0	11.1	0.0	18.3	13.9	0.0	12.0	0.0	6.5	0.0	0.0	5.8	0.0	7.1	0.0	0.0	0.0	0.0	0.0	7.1	7.2	0.0	0.0	0.0	0.0	0.0	0.0	0.0	0.0	0.0	10.1	0.0	0.0	0.0	0.0	13.7	0.0	0.0	0.0	0.0	0.0	0.0	0.0	0.0	0.0	0.0	0.0	0.0	0.0	0.0	0.0
Desulfuromonadaceae	0.0	0.0	0.0	0.0	0.0	0.0	0.0	19.0	0.0	0.0	0.0	40.6	0.0	7.8	14.7	0.0	0.0	0.0	27.4	0.0	15.9	0.0	0.0	0.0	0.0	0.0	0.0	0.0	0.0	0.0	48.5	0.0	0.0	0.0	0.0	5.5	0.0	0.0	0.0	0.0	0.0	0.0	0.0	0.0	0.0	0.0	0.0	0.0	0.0	0.0	0.0	0.0	0.0	0.0	0.0	9.7	0.0	19.8	0.0	0.0	0.0	0.0	0.0	0.0	0.0	0.0	0.0	0.0	0.0	0.0	0.0	0.0	0.0	0.0	0.0	0.0	0.0
Micrococcaceae	0.0	0.0	0.0	0.0	0.0	0.0	0.0	0.0	0.0	0.0	0.0	0.0	0.0	0.0	0.0	0.0	15.9	0.0	0.0	0.0	7.9	0.0	0.0	0.0	5.0	0.0	0.0	16.6	66.7	0.0	20.8	16.5	0.0	0.0	0.0	0.0	0.0	11.6	0.0	0.0	0.0	0.0	0.0	0.0	0.0	0.0	14.5	0.0	0.0	0.0	0.0	0.0	0.0	6.4	0.0	0.0	0.0	0.0	0.0	0.0	0.0	0.0	0.0	0.0	0.0	0.0	0.0	0.0	0.0	7.4	0.0	0.0	0.0	0.0	0.0	0.0	0.0
Paenibacillaceae	0.0	0.0	0.0	0.0	0.0	0.0	0.0	0.0	0.0	0.0	0.0	0.0	0.0	0.0	0.0	0.0	0.0	0.0	0.0	0.0	166.9	0.0	0.0	0.0	0.0	0.0	0.0	0.0	0.0	0.0	0.0	8.2	0.0	0.0	0.0	5.5	0.0	0.0	0.0	0.0	0.0	0.0	0.0	0.0	0.0	0.0	0.0	0.0	0.0	0.0	0.0	0.0	0.0	0.0	0.0	0.0	0.0	0.0	0.0	0.0	0.0	0.0	0.0	0.0	0.0	0.0	0.0	0.0	0.0	0.0	0.0	0.0	0.0	0.0	0.0	0.0	0.0
Beijerinckiaceae	0.0	10.7	0.0	0.0	0.0	7.0	0.0	0.0	0.0	0.0	7.7	0.0	0.0	0.0	0.0	0.0	0.0	8.6	0.0	0.0	47.7	11.6	0.0	0.0	5.0	0.0	0.0	0.0	33.4	0.0	0.0	0.0	0.0	0.0	0.0	0.0	0.0	0.0	0.0	0.0	0.0	0.0	0.0	0.0	0.0	0.0	0.0	0.0	0.0	0.0	0.0	10.7	0.0	6.4	0.0	0.0	0.0	19.8	0.0	0.0	0.0	0.0	0.0	0.0	0.0	0.0	0.0	0.0	0.0	0.0	0.0	0.0	0.0	7.2	0.0	0.0	0.0
Peptococcaceae	0.0	0.0	0.0	0.0	0.0	0.0	0.0	0.0	0.0	0.0	0.0	0.0	0.0	15.5	0.0	0.0	0.0	0.0	0.0	0.0	15.9	0.0	0.0	0.0	0.0	0.0	0.0	0.0	0.0	0.0	0.0	0.0	6.0	0.0	0.0	0.0	0.0	0.0	0.0	0.0	0.0	0.0	0.0	0.0	0.0	0.0	0.0	0.0	0.0	0.0	0.0	0.0	0.0	0.0	0.0	0.0	10.1	0.0	0.0	0.0	0.0	0.0	0.0	0.0	0.0	7.2	0.0	0.0	0.0	29.6	0.0	0.0	8.9	0.0	0.0	45.3	0.0
Oceanospirillaceae	0.0	0.0	0.0	0.0	0.0	14.0	0.0	0.0	0.0	0.0	0.0	6.8	0.0	15.5	0.0	0.0	7.9	0.0	0.0	10.1	31.8	11.6	0.0	0.0	0.0	0.0	0.0	0.0	0.0	6.1	0.0	24.7	0.0	0.0	0.0	0.0	0.0	0.0	0.0	0.0	0.0	0.0	0.0	0.0	0.0	0.0	0.0	0.0	0.0	0.0	0.0	0.0	0.0	0.0	0.0	0.0	0.0	0.0	0.0	0.0	0.0	0.0	0.0	0.0	0.0	0.0	0.0	0.0	0.0	0.0	0.0	0.0	0.0	0.0	0.0	0.0	0.0
Dehalococcoidaceae	0.0	0.0	0.0	0.0	0.0	0.0	0.0	0.0	0.0	0.0	0.0	0.0	7.9	0.0	0.0	0.0	0.0	0.0	0.0	10.1	55.6	0.0	0.0	0.0	0.0	0.0	0.0	0.0	0.0	0.0	0.0	0.0	12.0	0.0	0.0	0.0	0.0	0.0	0.0	0.0	0.0	0.0	0.0	0.0	0.0	0.0	0.0	0.0	0.0	0.0	0.0	0.0	0.0	6.4	0.0	0.0	0.0	0.0	7.4	0.0	0.0	0.0	0.0	0.0	0.0	0.0	12.2	0.0	0.0	0.0	0.0	0.0	0.0	0.0	0.0	0.0	0.0
Coriobacteriaceae	0.0	0.0	0.0	0.0	0.0	0.0	0.0	0.0	0.0	0.0	0.0	0.0	7.9	0.0	0.0	0.0	0.0	0.0	0.0	0.0	0.0	0.0	0.0	0.0	0.0	0.0	0.0	16.6	0.0	0.0	0.0	0.0	0.0	0.0	0.0	0.0	0.0	0.0	0.0	0.0	0.0	0.0	0.0	0.0	0.0	0.0	0.0	0.0	0.0	0.0	0.0	0.0	0.0	0.0	0.0	0.0	0.0	0.0	0.0	0.0	0.0	0.0	0.0	0.0	0.0	0.0	0.0	0.0	0.0	0.0	0.0	0.0	0.0	72.5	0.0	0.0	0.0
Spiroplasmataceae	0.0	0.0	0.0	0.0	0.0	0.0	0.0	0.0	0.0	0.0	0.0	0.0	0.0	0.0	0.0	0.0	0.0	0.0	0.0	10.1	79.5	0.0	0.0	0.0	0.0	0.0	0.0	0.0	0.0	0.0	0.0	0.0	0.0	0.0	0.0	0.0	0.0	0.0	0.0	0.0	0.0	0.0	0.0	0.0	0.0	0.0	0.0	0.0	0.0	0.0	0.0	0.0	0.0	0.0	0.0	0.0	0.0	0.0	0.0	0.0	0.0	0.0	0.0	0.0	0.0	0.0	0.0	0.0	0.0	0.0	0.0	0.0	0.0	0.0	0.0	0.0	0.0
Terrimicrobium_incertae_sedis_family	0.0	0.0	4.6	0.0	0.0	0.0	0.0	0.0	0.0	0.0	0.0	0.0	0.0	0.0	0.0	0.0	7.9	0.0	0.0	10.1	15.9	0.0	0.0	0.0	0.0	0.0	0.0	0.0	0.0	0.0	0.0	0.0	0.0	0.0	0.0	0.0	0.0	0.0	0.0	0.0	0.0	0.0	0.0	0.0	0.0	0.0	0.0	0.0	0.0	0.0	0.0	0.0	0.0	0.0	0.0	0.0	0.0	9.9	0.0	0.0	12.7	0.0	0.0	0.0	0.0	0.0	0.0	0.0	0.0	0.0	0.0	0.0	0.0	0.0	0.0	0.0	0.0
Pelagibacteraceae	4.0	0.0	0.0	0.0	0.0	0.0	0.0	6.3	0.0	0.0	0.0	0.0	0.0	7.8	0.0	20.5	0.0	0.0	6.8	0.0	0.0	0.0	0.0	5.9	0.0	0.0	0.0	0.0	0.0	0.0	0.0	0.0	0.0	0.0	0.0	0.0	0.0	0.0	0.0	0.0	0.0	0.0	0.0	0.0	0.0	0.0	0.0	0.0	0.0	0.0	0.0	0.0	0.0	0.0	0.0	0.0	0.0	0.0	0.0	0.0	0.0	0.0	0.0	0.0	0.0	0.0	0.0	0.0	0.0	7.4	0.0	0.0	0.0	0.0	0.0	0.0	0.0
Roseiarcaceae	0.0	0.0	0.0	0.0	0.0	0.0	0.0	0.0	0.0	0.0	0.0	0.0	0.0	0.0	0.0	0.0	0.0	0.0	0.0	20.3	0.0	0.0	0.0	0.0	0.0	13.2	0.0	0.0	0.0	0.0	0.0	0.0	0.0	0.0	0.0	0.0	0.0	0.0	0.0	0.0	0.0	0.0	0.0	0.0	0.0	0.0	0.0	0.0	0.0	0.0	0.0	0.0	0.0	0.0	0.0	0.0	0.0	0.0	0.0	0.0	0.0	0.0	0.0	0.0	0.0	0.0	0.0	0.0	0.0	0.0	0.0	0.0	0.0	0.0	0.0	0.0	0.0
Candidatus Iainarchaeum	0.0	0.0	0.0	0.0	0.0	0.0	0.0	0.0	0.0	0.0	0.0	0.0	0.0	0.0	0.0	0.0	0.0	0.0	0.0	0.0	23.8	0.0	0.0	0.0	0.0	0.0	0.0	0.0	0.0	0.0	0.0	0.0	0.0	6.2	0.0	0.0	0.0	0.0	0.0	0.0	0.0	0.0	0.0	0.0	0.0	0.0	0.0	0.0	0.0	0.0	0.0	0.0	0.0	0.0	0.0	0.0	0.0	0.0	0.0	0.0	0.0	0.0	0.0	0.0	0.0	0.0	0.0	0.0	0.0	0.0	0.0	0.0	0.0	0.0	0.0	0.0	0.0
Armatimonadaceae	0.0	0.0	0.0	0.0	0.0	0.0	0.0	0.0	0.0	0.0	0.0	0.0	0.0	0.0	0.0	0.0	0.0	0.0	0.0	0.0	0.0	0.0	0.0	0.0	0.0	0.0	0.0	0.0	0.0	6.1	0.0	0.0	0.0	0.0	0.0	0.0	0.0	0.0	0.0	0.0	0.0	0.0	0.0	0.0	0.0	0.0	0.0	0.0	0.0	0.0	0.0	0.0	0.0	19.1	0.0	0.0	0.0	0.0	0.0	0.0	0.0	0.0	0.0	0.0	0.0	0.0	0.0	0.0	0.0	0.0	0.0	0.0	0.0	0.0	0.0	0.0	0.0
Micromonosporaceae	0.0	0.0	0.0	0.0	0.0	0.0	0.0	0.0	0.0	0.0	0.0	0.0	7.9	0.0	0.0	0.0	0.0	0.0	0.0	0.0	0.0	0.0	0.0	0.0	0.0	0.0	0.0	0.0	0.0	0.0	0.0	0.0	0.0	0.0	0.0	0.0	0.0	0.0	0.0	0.0	0.0	0.0	0.0	0.0	0.0	0.0	0.0	0.0	0.0	0.0	0.0	0.0	0.0	0.0	0.0	0.0	0.0	0.0	0.0	0.0	0.0	0.0	0.0	0.0	0.0	0.0	0.0	0.0	0.0	0.0	0.0	0.0	0.0	0.0	0.0	0.0	0.0
## end of file


#code for bacterial rarefaction of time-matched samples (Fig. S4). Rarefaction performed for all taxa and three tiers of abundance. Grab sample replicates were pooled, counts are raw counts

library(vegan)
data<-read.table("<path to file>",header=T,row.names="taxon",sep="\t",stringsAsFactors=F)

rarefy(t(data),min(colSums(data)),se=T)

tier1<-data[1:50,]
tier2<-data[51:100,]
tier3<-data[101:149,]

rarefy(t(tier1),min(colSums(tier1)),se=T)
rarefy(t(tier2),min(colSums(tier2)),se=T)
rarefy(t(tier3),min(colSums(tier3)),se=T)


#input file
taxon	Paired-A1260	Paired-A1620	Paired-A1980	Paired-A2340	Paired-A2700	Paired-B1259	Paired-B1619	Paired-B1979	Paired-B2339	Paired-B2699	Paired-C18	Paired-C738	Paired-C1458	Paired-C2178	Paired-C2898	Paired-C3618	Paired-D18	Paired-D738	Paired-D1458	Paired-D2178	Paired-D2898	Paired-D3618
Flavobacteriaceae	68136	41451	45804	48750	11302	210905	169043	108765	144655	79475	68103	50830	51353	41064	44729	15690	96295	101989	159191	90500	75257	33988
Comamonadaceae	18878	17558	19757	18199	9265	61749	57223	44481	66754	57031	26726	13374	16004	21748	21866	18187	32415	32689	53493	32907	43367	35720
Cytophagaceae	8553	6633	11169	5436	2502	44317	31915	22697	34076	19891	21386	11259	16075	17647	17471	10032	42552	72508	112396	82878	87532	57873
Oxalobacteraceae	24672	14797	25477	16037	6814	70818	70973	61564	62396	58367	17169	13814	17957	16447	12836	9699	18455	18629	33516	17206	20684	14295
Chromatiaceae	11311	8776	9067	3358	1812	40909	24725	20015	21900	24247	7081	4352	8447	9581	7131	5042	11551	4186	9896	5625	10077	4442
Pseudomonadaceae	6441	5217	6304	4141	2115	20716	17070	18094	16441	38632	7764	7472	5717	5102	4004	2735	7387	4060	7819	6008	6875	4619
Aeromonadaceae	2500	4767	5317	7899	2337	12795	11109	11800	18791	28142	1669	1630	3220	2714	7280	5598	4181	1304	2353	2274	7566	7020
Porphyromonadaceae	2384	1947	3377	2418	1437	7688	6231	6575	12598	7487	3240	5355	5438	6293	7967	7888	11513	6024	9096	15439	15708	4669
Rhodobacteraceae	2088	1916	1895	1715	1024	7590	6243	4123	7639	3594	5020	2205	1790	1826	1725	1485	12173	12452	15166	12888	10392	7144
Shewanellaceae	2142	2500	3147	4303	1700	6323	6646	5493	11275	11150	1718	1129	1655	1932	6347	4278	1113	1096	2000	1522	5111	2786
Neisseriaceae	1838	2687	1877	2543	1571	7753	5567	5083	7679	9601	1249	1225	2116	2119	2862	2414	2199	1555	2406	2450	3765	2469
Campylobacteraceae	582	461	1201	1223	385	5031	2149	4131	3977	3929	1720	4400	1714	1830	2834	1971	2235	971	1740	5342	9160	1837
Clostridiaceae	555	867	1239	875	614	7380	1532	2295	3000	3279	246	1426	1576	1406	5555	2513	438	1465	1791	3340	3323	2305
Saprospiraceae	215	296	376	337	241	617	574	734	1221	984	490	220	373	645	974	1221	927	2786	7075	8428	16655	6715
Moraxellaceae	1162	2333	2767	2526	467	5821	4823	3854	6072	4451	555	591	559	632	658	553	590	928	1335	2029	2201	1010
Sphingomonadaceae	1169	1563	1542	1324	753	1106	2335	1745	2872	1692	955	272	705	915	1545	815	2525	863	1994	1943	1742	1167
Bacteroidaceae	330	336	592	452	290	1900	994	1662	2075	1411	687	2173	1030	842	1596	1511	1166	1198	1833	3216	1779	1790
Fusobacteriaceae	330	362	442	803	314	946	806	1062	1449	2054	592	934	418	525	956	679	980	643	1039	1425	1547	885
Cryomorphaceae	408	334	526	519	227	1285	1097	1077	2059	1033	962	529	341	489	726	495	2218	3821	4154	3464	2605	888
Chitinophagaceae	426	513	487	651	339	1209	1432	1231	2104	1199	963	739	427	486	755	572	1402	2542	2813	2934	2023	1188
Rhodocyclaceae	306	354	477	668	305	820	999	1120	2040	1416	526	370	317	443	615	1435	925	552	786	961	1408	869
Prevotellaceae	147	186	360	177	126	1027	493	1697	937	620	186	1856	361	417	981	721	366	502	848	1788	929	1543
Xanthomonadaceae	276	374	326	716	337	589	1186	990	2018	871	252	119	69	99	80	207	1123	484	598	632	457	373
Bacteriovoracaceae	261	382	350	279	326	590	684	679	1878	1300	145	130	168	241	539	332	315	238	445	662	684	318
Microbacteriaceae	576	334	213	227	128	1475	1405	456	710	589	389	310	546	242	531	155	948	222	972	307	441	101
Prolixibacteraceae	121	132	193	181	115	381	360	418	1003	638	125	211	130	260	451	889	280	500	634	829	454	210
Caulobacteraceae	321	394	400	206	115	257	436	320	502	309	271	103	258	215	346	237	218	229	1118	721	496	371
Bdellovibrionaceae	200	253	267	192	136	377	435	404	842	764	98	90	46	106	352	250	193	332	370	433	416	226
Holophagaceae	92	136	129	122	88	272	263	336	534	371	277	291	115	160	203	271	598	867	586	1183	437	327
Sphingobacteriaceae	135	240	195	94	50	446	847	375	490	307	378	96	95	68	106	84	661	331	361	274	192	161
Methylophilaceae	56	76	114	78	57	151	219	156	424	259	51	28	352	526	1003	329	23	25	39	36	66	48
Rhodospirillaceae	89	271	243	165	106	331	396	438	910	570	85	47	35	83	160	137	117	101	185	215	232	123
Thiotrichaceae	38	64	52	78	55	130	147	137	301	179	12	21	38	63	156	139	32	147	289	439	724	906
Sinobacteraceae	90	151	168	179	118	128	272	330	735	335	115	35	36	57	122	84	32	47	125	108	95	57
Enterobacteriaceae	50	217	239	139	68	181	523	401	621	409	18	18	24	65	120	120	50	32	54	58	83	80
Nitrospiraceae	111	142	136	126	86	200	293	290	604	426	43	44	20	50	102	83	56	75	159	170	111	65
Acetobacteraceae	42	81	96	160	101	118	256	192	393	180	34	57	16	24	59	122	100	99	144	202	104	134
Alteromonadaceae	48	43	13	224	131	72	175	206	689	217	5	6	6	12	22	114	16	32	32	53	37	64
Rhizobiaceae	74	164	178	86	37	245	410	366	441	224	51	35	42	68	72	44	98	73	123	116	112	39
Erythrobacteraceae	51	66	100	76	51	90	189	113	278	183	85	15	61	64	101	94	243	42	152	161	163	43
Opitutaceae	57	60	93	73	46	127	200	203	375	293	27	24	33	38	89	115	79	77	92	109	84	41
Methylococcaceae	40	71	56	88	74	133	163	255	397	244	5	7	23	11	44	64	9	10	39	19	53	29
Burkholderiaceae	50	69	80	54	37	177	175	194	298	181	18	33	43	57	103	97	49	50	128	59	86	40
Cyclobacteriaceae	37	17	61	55	53	86	94	103	275	158	19	40	27	61	51	61	60	110	107	128	91	56
Labilitrichaceae	7	12	17	12	7	15	22	16	34	54	35	5	7	31	61	48	31	116	160	474	442	227
Ruminococcaceae	25	45	39	40	33	52	71	62	145	98	23	27	29	18	65	46	71	49	70	98	68	43
Reyranella_incertae_sedis_family	26	56	59	44	59	75	106	92	244	127	17	10	19	17	33	35	32	19	51	64	50	26
Verrucomicrobiaceae	18	17	10	60	33	49	57	57	140	67	23	16	6	9	20	29	106	68	79	145	127	75
Polyangiaceae	22	26	19	24	30	20	38	51	85	53	6	12	5	28	34	88	23	30	23	125	170	134
Rickettsiaceae	41	31	27	52	31	53	218	81	177	112	7	11	7	13	24	10	12	13	19	40	41	41
Spirochaetaceae	37	48	30	21	13	67	68	70	130	73	49	55	8	15	37	152	52	88	101	125	64	40
Chryseolinea_incertae_sedis_family	34	27	38	46	38	55	135	111	247	85	10	4	7	14	20	20	36	45	29	56	31	33
Phyllobacteriaceae	12	40	30	100	29	51	54	82	151	81	15	4	9	9	11	9	31	16	26	54	23	14
Flammeovirgaceae	19	10	34	24	11	52	74	55	93	72	19	7	6	18	32	26	44	21	97	81	68	11
Gracilibacteraceae	8	16	16	15	12	59	43	46	95	64	20	32	12	21	45	34	57	51	62	70	75	51
Hyphomicrobiaceae	12	43	39	43	27	48	107	89	135	57	5	9	7	2	16	9	22	16	12	47	16	24
Lachnospiraceae	15	21	25	31	6	39	50	65	52	66	13	12	11	13	45	45	20	15	19	39	48	36
Gemmatimonadaceae	13	37	50	34	21	27	65	54	146	78	3	11	5	6	7	35	24	11	15	28	25	41
Nitrosomonadaceae	16	26	25	22	20	51	44	58	111	113	3	3	9	6	26	15	5	5	9	13	21	14
Sandaracinaceae	10	16	5	13	5	18	16	44	52	24	8	12	1	6	3	12	23	45	61	161	108	132
Halomonadaceae	2	0	4	8	11	7	5	14	36	29	0	0	3	36	63	68	0	0	24	1	220	178
Deinococcaceae	19	20	25	11	10	63	23	21	36	8	27	13	25	9	8	13	55	35	143	80	34	19
Veillonellaceae	12	10	10	16	6	70	15	36	48	38	25	27	35	24	39	25	57	18	16	36	36	23
Geobacteraceae	8	26	15	29	6	11	22	69	98	63	10	12	5	10	10	29	11	7	13	24	29	6
Bradyrhizobiaceae	13	29	9	34	15	22	52	20	91	54	5	2	8	11	25	6	13	2	15	26	15	4
Desulfovibrionaceae	5	16	12	8	1	37	14	16	48	28	21	12	9	10	24	13	62	26	25	35	23	20
Streptococcaceae	4	1	8	6	8	41	29	20	39	38	29	9	13	24	24	29	13	14	19	51	56	15
Desulfobulbaceae	9	3	7	6	6	15	7	19	45	15	3	10	1	2	9	149	18	19	19	30	29	23
Coxiellaceae	3	16	57	10	8	22	22	45	121	54	2	4	0	6	9	13	1	2	11	13	6	0
Desulfobacteraceae	2	3	5	9	4	26	14	22	54	19	13	8	5	6	17	20	19	17	28	11	11	23
Nitrosopumilaceae	2	11	20	9	4	20	34	8	60	40	4	4	2	10	20	6	7	9	18	17	11	7
Methanoregulaceae	7	10	6	4	4	36	25	16	54	24	4	0	10	12	14	14	2	5	8	3	7	9
Rikenellaceae	4	11	15	10	0	18	21	28	57	58	2	11	1	6	5	3	2	2	18	24	16	6
Hyphomonadaceae	10	2	5	5	20	10	4	7	13	11	4	1	6	2	25	8	6	4	17	29	9	11
Nannocystaceae	3	10	3	9	4	7	2	19	33	14	1	2	0	1	7	0	8	11	10	33	20	31
Hydrogenophilaceae	1	2	1	2	0	1	4	0	13	10	0	0	0	0	4	2	0	4	26	26	36	40
Acidimicrobiaceae	8	11	4	12	9	9	23	5	61	30	1	0	1	1	17	10	0	0	2	0	6	3
Nocardioidaceae	2	11	10	6	5	11	2	15	8	4	1	0	0	3	3	6	32	1	4	1	5	6
Legionellaceae	4	7	5	8	7	24	20	8	23	22	0	5	0	4	4	2	2	3	10	7	3	5
Myxococcaceae	6	11	14	11	12	12	5	25	21	38	6	3	0	1	5	13	2	2	5	6	5	7
Syntrophaceae	4	8	14	6	7	9	31	31	33	16	2	1	0	1	2	1	3	0	2	6	3	9
Alcaligenaceae	6	21	21	4	7	5	40	18	31	43	1	0	0	3	7	14	2	3	1	2	9	4
Anaerolineaceae	1	2	1	13	11	5	13	17	25	13	3	8	5	3	6	10	8	8	6	10	15	5
Kofleriaceae	3	4	3	11	1	6	6	14	54	23	3	0	4	3	10	5	1	6	15	28	10	9
Methylobacteriaceae	5	1	15	3	0	4	29	46	41	17	0	0	2	14	4	4	1	0	1	4	3	6
Ignavibacteriaceae	1	11	6	21	3	5	12	22	43	19	1	2	0	2	5	2	4	0	2	9	1	0
Granulosicoccaceae	4	17	25	0	7	7	24	8	29	32	0	4	0	0	1	2	0	0	0	0	0	0
Planctomycetaceae	0	5	2	2	1	5	6	8	26	17	5	1	0	1	5	0	3	2	6	6	6	1
Aurantimonadaceae	0	8	10	1	0	2	55	24	31	6	0	0	1	0	0	10	2	1	0	2	7	0
Acanthopleuribacteraceae	6	4	4	10	0	5	14	7	19	22	0	1	3	1	0	11	2	2	9	12	10	25
Acidobacteriaceae	0	13	1	7	0	3	15	16	20	18	0	0	0	4	2	11	0	0	0	2	2	7
Peptostreptococcaceae	0	0	0	11	0	9	4	5	9	6	5	1	3	0	3	4	9	1	4	12	3	5
Victivallaceae	2	1	7	1	0	4	1	4	12	19	3	6	4	0	12	11	0	2	6	6	5	5
Iamiaceae	5	2	0	5	4	6	11	1	10	12	0	3	2	0	0	4	0	0	0	1	2	2
Lentisphaeraceae	5	1	8	3	8	10	10	14	39	17	2	0	0	3	4	0	0	5	1	1	4	1
Gallionellaceae	2	7	7	2	6	7	19	8	30	8	0	0	0	0	1	1	0	1	0	0	2	0
Fibrobacteraceae	1	0	1	0	1	3	2	14	1	7	1	4	4	5	9	3	3	5	8	14	2	4
Oligoflexaceae	2	7	11	4	0	7	11	6	6	2	3	2	0	0	1	4	9	1	3	6	5	0
Archangiaceae	3	6	2	4	4	6	6	14	9	10	0	1	0	0	2	0	0	0	3	2	1	1
Bryobacteraceae	4	8	0	3	0	4	13	7	25	0	1	0	2	3	0	0	6	9	15	16	10	1
Leptospiraceae	5	6	2	6	4	3	7	9	5	8	8	0	0	1	4	1	2	4	3	6	9	1
Enterococcaceae	0	1	0	3	0	10	2	2	1	11	0	4	0	2	1	1	2	0	2	4	6	3
Halothiobacillaceae	0	7	25	0	3	6	12	10	11	1	0	0	0	0	0	4	0	1	0	0	4	1
Parachlamydiaceae	0	5	7	6	0	2	10	13	39	2	0	0	0	1	5	1	0	0	0	1	1	0
Rubritaleaceae	0	0	1	1	0	3	0	1	2	2	0	2	0	1	0	0	5	18	6	25	23	44
Intrasporangiaceae	1	0	0	25	2	1	6	8	9	11	1	0	0	0	0	5	4	2	1	4	4	5
Puniceicoccaceae	0	1	0	1	2	0	1	3	12	8	3	3	3	4	3	5	1	6	0	0	4	1
Helicobacteraceae	8	1	7	8	1	5	6	12	16	8	0	0	0	0	0	4	1	0	2	1	2	2
Bacillaceae	3	0	0	0	0	0	2	0	0	13	0	0	0	1	0	0	0	1	0	0	3	0
Candidatus Cloacimonas_incertae_sedis_family	0	7	3	0	0	5	4	0	7	2	0	0	1	1	5	1	7	7	5	5	3	0
Micropepsaceae	0	0	2	1	0	4	5	3	16	11	0	1	2	1	0	8	1	0	0	0	1	0
Syntrophobacteraceae	1	0	5	6	0	7	4	2	10	8	0	0	0	0	1	0	2	0	0	0	2	8
Eubacteriaceae	1	0	3	0	0	0	0	2	16	5	0	0	0	0	4	4	3	0	0	3	4	3
Aridibacter_incertae_sedis_family	1	0	1	0	0	0	0	1	2	1	3	0	2	0	0	0	32	4	2	3	1	4
Syntrophorhabdaceae	0	0	0	8	0	0	6	6	13	0	0	1	0	0	1	0	0	2	0	0	0	0
Porticoccaceae	4	0	10	5	1	5	8	2	18	7	0	0	0	0	2	1	0	1	1	0	0	2
Magnetococcaceae	3	0	13	1	0	1	3	3	12	11	0	0	0	0	0	0	0	0	0	0	0	0
Geminicoccus_incertae_sedis_family	1	0	0	1	1	5	0	4	12	10	2	0	0	1	3	8	1	0	0	0	0	0
Trueperaceae	1	2	0	2	0	1	3	2	1	13	0	1	0	2	0	2	2	0	5	5	4	0
Desulfomicrobiaceae	0	0	0	0	1	4	0	0	0	1	3	3	0	0	0	4	3	3	1	9	8	2
Mycobacteriaceae	0	2	1	1	0	1	2	8	9	5	0	0	0	0	0	0	0	0	3	3	0	0
Nocardiaceae	2	1	0	2	1	1	4	5	0	0	1	0	3	0	0	0	0	0	0	0	0	0
Patulibacteraceae	0	0	0	0	0	0	4	0	0	13	0	0	0	0	1	0	0	0	0	0	0	3
Solibacteraceae	0	0	7	7	0	0	1	14	3	8	0	0	0	0	0	0	0	0	0	1	2	0
Staphylococcaceae	0	0	0	0	0	1	0	0	0	8	0	0	0	0	1	0	0	0	0	0	0	0
Methanosaetaceae 	3	0	0	0	0	7	7	3	3	5	0	1	0	1	0	4	2	0	0	0	0	0
Gaiellaceae	1	0	1	0	0	2	0	0	0	4	0	0	0	2	0	1	0	0	0	0	0	0
Sutterellaceae	0	0	0	0	0	0	0	0	0	12	0	0	0	0	0	0	0	0	0	0	0	0
Marinilabiliaceae	0	0	0	0	2	0	0	0	0	1	0	0	0	0	1	23	0	0	0	0	0	0
Leptotrichiaceae	0	0	0	0	0	0	0	0	0	0	0	0	0	0	0	0	0	0	0	0	0	0
Ectothiorhodospiraceae	0	0	0	4	1	2	4	1	6	3	0	0	0	0	0	0	0	0	0	2	0	0
Methylocystaceae	0	1	0	1	0	0	2	3	7	0	0	0	0	0	0	3	0	0	0	0	0	0
Xanthobacteraceae	0	1	2	0	2	1	0	0	4	4	0	1	0	0	0	0	0	0	0	1	0	0
Sanguibacteraceae	0	0	0	0	0	0	2	5	2	1	1	0	1	0	0	0	1	0	0	0	0	0
Desulfuromonadaceae	3	0	6	1	0	0	0	7	0	1	0	0	0	0	0	2	0	0	0	0	0	0
Micrococcaceae	0	0	0	0	0	1	3	5	2	0	2	0	0	0	1	0	0	0	0	1	0	0
Paenibacillaceae	0	0	0	0	0	0	0	0	1	1	0	0	0	0	0	0	0	0	0	0	0	0
Beijerinckiaceae	0	0	0	0	0	1	0	1	0	0	0	0	0	0	1	2	0	0	0	0	1	0
Peptococcaceae	0	0	0	2	0	0	0	0	1	0	0	0	0	0	0	0	0	0	1	4	1	2
Oceanospirillaceae	0	0	1	2	0	0	0	1	3	0	0	0	0	0	0	0	0	0	0	0	0	0
Dehalococcoidaceae	0	0	0	0	0	0	0	0	2	0	0	0	0	0	1	0	0	0	2	0	0	0
Coriobacteriaceae	0	0	0	0	0	0	3	0	0	0	0	0	0	0	0	0	0	0	0	0	10	0
Spiroplasmataceae	0	0	0	0	0	0	0	0	0	0	0	0	0	0	0	0	0	0	0	0	0	0
Terrimicrobium_incertae_sedis_family	0	0	0	0	0	0	0	0	0	0	0	0	0	0	0	1	1	0	0	0	0	0
Pelagibacteraceae	1	0	0	1	1	1	0	0	0	0	0	0	0	0	0	0	0	0	0	1	0	0
Roseiarcaceae	0	0	0	0	0	0	2	0	0	0	0	0	0	0	0	0	0	0	0	0	0	0
Candidatus Iainarchaeum	0	0	0	0	0	0	0	0	1	0	0	0	0	0	0	0	0	0	0	0	0	0
Armatimonadaceae	0	0	0	0	0	0	0	1	0	0	0	0	0	0	3	0	0	0	0	0	0	0
Micromonosporaceae	0	0	0	0	0	0	0	0	0	0	0	0	0	0	0	0	0	0	0	0	0	0
#end of file

#R commands used to perform heterogeneity of variance analysis for bacteria (Supplemental Figure S5). Values are raw sequence counts.

library(vegan)
data<-read.table("<path to file>",header=T,row.names="taxon",sep="\t",stringsAsFactors=F)
abdata<-round(data[,1:10])
cddata<-round(data[,11:22])
abdist<-vegdist(t(abdata),method="morisita")
cddist<-vegdist(t(cddata),method="morisita")
abdisper<-betadisper(abdist,group=c("A","A","A","A","A","B","B","B","B","B"))
cddisper<-betadisper(cddist,group=c("C","C","C","C","C","C","D","D","D","D","D","D"))
plot(abdisper,label=F,col=c("dark blue","sky blue"),lwd=2,cex=1.3,pch=c(1,1))
plot(cddisper,label=F,col=c("brown2","orange"),lwd=2,cex=1.3,pch=c(1,1))

anova(abdisper)
anova(cddisper)

tier1<-round(data[1:50,])
tier2<-round(data[51:100,])
tier3<-round(data[101:149,])

distall<-vegdist(t(data),method="morisita") 
dist1<-vegdist(t(tier1),method="morisita")
dist2<-vegdist(t(tier2),method="morisita")
dist3<-vegdist(t(tier3),method="morisita")

disperall<- betadisper(distall,group=c("A","A","A","A","A","B","B","B","B","B","C","C","C","C","C","C","D","D","D","D","D","D"))
disper1<-betadisper(dist1,group=c("A","A","A","A","A","B","B","B","B","B","C","C","C","C","C","C","D","D","D","D","D","D"))
disper2<-betadisper(dist2,group=c("A","A","A","A","A","B","B","B","B","B","C","C","C","C","C","C","D","D","D","D","D","D"))
disper3<-betadisper(dist3,group=c("A","A","A","A","A","B","B","B","B","B","C","C","C","C","C","C","D","D","D","D","D","D"))

par(mfrow=c(2,2))

plot(disperall,label=F,col=c("dark blue","sky blue","brown2","orange"),lwd=2,cex=1.3,pch=c(1,1),main="All bacterial families")
plot(disper1,label=F,col=c("dark blue","sky blue","brown2","orange"),lwd=2,cex=1.3,pch=c(1,1),main="Tier1")
plot(disper2,label=F,col=c("dark blue","sky blue","brown2","orange"),lwd=2,cex=1.3,pch=c(1,1),main="Tier2")
plot(disper3,label=F,col=c("dark blue","sky blue","brown2","orange"),lwd=2,cex=1.3,pch=c(1,1),main="Tier3")


#input file
taxon	Paired-A1260	Paired-A1620	Paired-A1980	Paired-A2340	Paired-A2700	Paired-B1259	Paired-B1619	Paired-B1979	Paired-B2339	Paired-B2699	Paired-C18	Paired-C738	Paired-C1458	Paired-C2178	Paired-C2898	Paired-C3618	Paired-D18	Paired-D738	Paired-D1458	Paired-D2178	Paired-D2898	Paired-D3618
Flavobacteriaceae	68136	41451	45804	48750	11302	210905	169043	108765	144655	79475	68103	50830	51353	41064	44729	15690	96295	101989	159191	90500	75257	33988
Comamonadaceae	18878	17558	19757	18199	9265	61749	57223	44481	66754	57031	26726	13374	16004	21748	21866	18187	32415	32689	53493	32907	43367	35720
Cytophagaceae	8553	6633	11169	5436	2502	44317	31915	22697	34076	19891	21386	11259	16075	17647	17471	10032	42552	72508	112396	82878	87532	57873
Oxalobacteraceae	24672	14797	25477	16037	6814	70818	70973	61564	62396	58367	17169	13814	17957	16447	12836	9699	18455	18629	33516	17206	20684	14295
Chromatiaceae	11311	8776	9067	3358	1812	40909	24725	20015	21900	24247	7081	4352	8447	9581	7131	5042	11551	4186	9896	5625	10077	4442
Pseudomonadaceae	6441	5217	6304	4141	2115	20716	17070	18094	16441	38632	7764	7472	5717	5102	4004	2735	7387	4060	7819	6008	6875	4619
Aeromonadaceae	2500	4767	5317	7899	2337	12795	11109	11800	18791	28142	1669	1630	3220	2714	7280	5598	4181	1304	2353	2274	7566	7020
Porphyromonadaceae	2384	1947	3377	2418	1437	7688	6231	6575	12598	7487	3240	5355	5438	6293	7967	7888	11513	6024	9096	15439	15708	4669
Rhodobacteraceae	2088	1916	1895	1715	1024	7590	6243	4123	7639	3594	5020	2205	1790	1826	1725	1485	12173	12452	15166	12888	10392	7144
Shewanellaceae	2142	2500	3147	4303	1700	6323	6646	5493	11275	11150	1718	1129	1655	1932	6347	4278	1113	1096	2000	1522	5111	2786
Neisseriaceae	1838	2687	1877	2543	1571	7753	5567	5083	7679	9601	1249	1225	2116	2119	2862	2414	2199	1555	2406	2450	3765	2469
Campylobacteraceae	582	461	1201	1223	385	5031	2149	4131	3977	3929	1720	4400	1714	1830	2834	1971	2235	971	1740	5342	9160	1837
Clostridiaceae	555	867	1239	875	614	7380	1532	2295	3000	3279	246	1426	1576	1406	5555	2513	438	1465	1791	3340	3323	2305
Saprospiraceae	215	296	376	337	241	617	574	734	1221	984	490	220	373	645	974	1221	927	2786	7075	8428	16655	6715
Moraxellaceae	1162	2333	2767	2526	467	5821	4823	3854	6072	4451	555	591	559	632	658	553	590	928	1335	2029	2201	1010
Sphingomonadaceae	1169	1563	1542	1324	753	1106	2335	1745	2872	1692	955	272	705	915	1545	815	2525	863	1994	1943	1742	1167
Bacteroidaceae	330	336	592	452	290	1900	994	1662	2075	1411	687	2173	1030	842	1596	1511	1166	1198	1833	3216	1779	1790
Fusobacteriaceae	330	362	442	803	314	946	806	1062	1449	2054	592	934	418	525	956	679	980	643	1039	1425	1547	885
Cryomorphaceae	408	334	526	519	227	1285	1097	1077	2059	1033	962	529	341	489	726	495	2218	3821	4154	3464	2605	888
Chitinophagaceae	426	513	487	651	339	1209	1432	1231	2104	1199	963	739	427	486	755	572	1402	2542	2813	2934	2023	1188
Rhodocyclaceae	306	354	477	668	305	820	999	1120	2040	1416	526	370	317	443	615	1435	925	552	786	961	1408	869
Prevotellaceae	147	186	360	177	126	1027	493	1697	937	620	186	1856	361	417	981	721	366	502	848	1788	929	1543
Xanthomonadaceae	276	374	326	716	337	589	1186	990	2018	871	252	119	69	99	80	207	1123	484	598	632	457	373
Bacteriovoracaceae	261	382	350	279	326	590	684	679	1878	1300	145	130	168	241	539	332	315	238	445	662	684	318
Microbacteriaceae	576	334	213	227	128	1475	1405	456	710	589	389	310	546	242	531	155	948	222	972	307	441	101
Prolixibacteraceae	121	132	193	181	115	381	360	418	1003	638	125	211	130	260	451	889	280	500	634	829	454	210
Caulobacteraceae	321	394	400	206	115	257	436	320	502	309	271	103	258	215	346	237	218	229	1118	721	496	371
Bdellovibrionaceae	200	253	267	192	136	377	435	404	842	764	98	90	46	106	352	250	193	332	370	433	416	226
Holophagaceae	92	136	129	122	88	272	263	336	534	371	277	291	115	160	203	271	598	867	586	1183	437	327
Sphingobacteriaceae	135	240	195	94	50	446	847	375	490	307	378	96	95	68	106	84	661	331	361	274	192	161
Methylophilaceae	56	76	114	78	57	151	219	156	424	259	51	28	352	526	1003	329	23	25	39	36	66	48
Rhodospirillaceae	89	271	243	165	106	331	396	438	910	570	85	47	35	83	160	137	117	101	185	215	232	123
Thiotrichaceae	38	64	52	78	55	130	147	137	301	179	12	21	38	63	156	139	32	147	289	439	724	906
Sinobacteraceae	90	151	168	179	118	128	272	330	735	335	115	35	36	57	122	84	32	47	125	108	95	57
Enterobacteriaceae	50	217	239	139	68	181	523	401	621	409	18	18	24	65	120	120	50	32	54	58	83	80
Nitrospiraceae	111	142	136	126	86	200	293	290	604	426	43	44	20	50	102	83	56	75	159	170	111	65
Acetobacteraceae	42	81	96	160	101	118	256	192	393	180	34	57	16	24	59	122	100	99	144	202	104	134
Alteromonadaceae	48	43	13	224	131	72	175	206	689	217	5	6	6	12	22	114	16	32	32	53	37	64
Rhizobiaceae	74	164	178	86	37	245	410	366	441	224	51	35	42	68	72	44	98	73	123	116	112	39
Erythrobacteraceae	51	66	100	76	51	90	189	113	278	183	85	15	61	64	101	94	243	42	152	161	163	43
Opitutaceae	57	60	93	73	46	127	200	203	375	293	27	24	33	38	89	115	79	77	92	109	84	41
Methylococcaceae	40	71	56	88	74	133	163	255	397	244	5	7	23	11	44	64	9	10	39	19	53	29
Burkholderiaceae	50	69	80	54	37	177	175	194	298	181	18	33	43	57	103	97	49	50	128	59	86	40
Cyclobacteriaceae	37	17	61	55	53	86	94	103	275	158	19	40	27	61	51	61	60	110	107	128	91	56
Labilitrichaceae	7	12	17	12	7	15	22	16	34	54	35	5	7	31	61	48	31	116	160	474	442	227
Ruminococcaceae	25	45	39	40	33	52	71	62	145	98	23	27	29	18	65	46	71	49	70	98	68	43
Reyranella_incertae_sedis_family	26	56	59	44	59	75	106	92	244	127	17	10	19	17	33	35	32	19	51	64	50	26
Verrucomicrobiaceae	18	17	10	60	33	49	57	57	140	67	23	16	6	9	20	29	106	68	79	145	127	75
Polyangiaceae	22	26	19	24	30	20	38	51	85	53	6	12	5	28	34	88	23	30	23	125	170	134
Rickettsiaceae	41	31	27	52	31	53	218	81	177	112	7	11	7	13	24	10	12	13	19	40	41	41
Spirochaetaceae	37	48	30	21	13	67	68	70	130	73	49	55	8	15	37	152	52	88	101	125	64	40
Chryseolinea_incertae_sedis_family	34	27	38	46	38	55	135	111	247	85	10	4	7	14	20	20	36	45	29	56	31	33
Phyllobacteriaceae	12	40	30	100	29	51	54	82	151	81	15	4	9	9	11	9	31	16	26	54	23	14
Flammeovirgaceae	19	10	34	24	11	52	74	55	93	72	19	7	6	18	32	26	44	21	97	81	68	11
Gracilibacteraceae	8	16	16	15	12	59	43	46	95	64	20	32	12	21	45	34	57	51	62	70	75	51
Hyphomicrobiaceae	12	43	39	43	27	48	107	89	135	57	5	9	7	2	16	9	22	16	12	47	16	24
Lachnospiraceae	15	21	25	31	6	39	50	65	52	66	13	12	11	13	45	45	20	15	19	39	48	36
Gemmatimonadaceae	13	37	50	34	21	27	65	54	146	78	3	11	5	6	7	35	24	11	15	28	25	41
Nitrosomonadaceae	16	26	25	22	20	51	44	58	111	113	3	3	9	6	26	15	5	5	9	13	21	14
Sandaracinaceae	10	16	5	13	5	18	16	44	52	24	8	12	1	6	3	12	23	45	61	161	108	132
Halomonadaceae	2	0	4	8	11	7	5	14	36	29	0	0	3	36	63	68	0	0	24	1	220	178
Deinococcaceae	19	20	25	11	10	63	23	21	36	8	27	13	25	9	8	13	55	35	143	80	34	19
Veillonellaceae	12	10	10	16	6	70	15	36	48	38	25	27	35	24	39	25	57	18	16	36	36	23
Geobacteraceae	8	26	15	29	6	11	22	69	98	63	10	12	5	10	10	29	11	7	13	24	29	6
Bradyrhizobiaceae	13	29	9	34	15	22	52	20	91	54	5	2	8	11	25	6	13	2	15	26	15	4
Desulfovibrionaceae	5	16	12	8	1	37	14	16	48	28	21	12	9	10	24	13	62	26	25	35	23	20
Streptococcaceae	4	1	8	6	8	41	29	20	39	38	29	9	13	24	24	29	13	14	19	51	56	15
Desulfobulbaceae	9	3	7	6	6	15	7	19	45	15	3	10	1	2	9	149	18	19	19	30	29	23
Coxiellaceae	3	16	57	10	8	22	22	45	121	54	2	4	0	6	9	13	1	2	11	13	6	0
Desulfobacteraceae	2	3	5	9	4	26	14	22	54	19	13	8	5	6	17	20	19	17	28	11	11	23
Nitrosopumilaceae	2	11	20	9	4	20	34	8	60	40	4	4	2	10	20	6	7	9	18	17	11	7
Methanoregulaceae	7	10	6	4	4	36	25	16	54	24	4	0	10	12	14	14	2	5	8	3	7	9
Rikenellaceae	4	11	15	10	0	18	21	28	57	58	2	11	1	6	5	3	2	2	18	24	16	6
Hyphomonadaceae	10	2	5	5	20	10	4	7	13	11	4	1	6	2	25	8	6	4	17	29	9	11
Nannocystaceae	3	10	3	9	4	7	2	19	33	14	1	2	0	1	7	0	8	11	10	33	20	31
Hydrogenophilaceae	1	2	1	2	0	1	4	0	13	10	0	0	0	0	4	2	0	4	26	26	36	40
Acidimicrobiaceae	8	11	4	12	9	9	23	5	61	30	1	0	1	1	17	10	0	0	2	0	6	3
Nocardioidaceae	2	11	10	6	5	11	2	15	8	4	1	0	0	3	3	6	32	1	4	1	5	6
Legionellaceae	4	7	5	8	7	24	20	8	23	22	0	5	0	4	4	2	2	3	10	7	3	5
Myxococcaceae	6	11	14	11	12	12	5	25	21	38	6	3	0	1	5	13	2	2	5	6	5	7
Syntrophaceae	4	8	14	6	7	9	31	31	33	16	2	1	0	1	2	1	3	0	2	6	3	9
Alcaligenaceae	6	21	21	4	7	5	40	18	31	43	1	0	0	3	7	14	2	3	1	2	9	4
Anaerolineaceae	1	2	1	13	11	5	13	17	25	13	3	8	5	3	6	10	8	8	6	10	15	5
Kofleriaceae	3	4	3	11	1	6	6	14	54	23	3	0	4	3	10	5	1	6	15	28	10	9
Methylobacteriaceae	5	1	15	3	0	4	29	46	41	17	0	0	2	14	4	4	1	0	1	4	3	6
Ignavibacteriaceae	1	11	6	21	3	5	12	22	43	19	1	2	0	2	5	2	4	0	2	9	1	0
Granulosicoccaceae	4	17	25	0	7	7	24	8	29	32	0	4	0	0	1	2	0	0	0	0	0	0
Planctomycetaceae	0	5	2	2	1	5	6	8	26	17	5	1	0	1	5	0	3	2	6	6	6	1
Aurantimonadaceae	0	8	10	1	0	2	55	24	31	6	0	0	1	0	0	10	2	1	0	2	7	0
Acanthopleuribacteraceae	6	4	4	10	0	5	14	7	19	22	0	1	3	1	0	11	2	2	9	12	10	25
Acidobacteriaceae	0	13	1	7	0	3	15	16	20	18	0	0	0	4	2	11	0	0	0	2	2	7
Peptostreptococcaceae	0	0	0	11	0	9	4	5	9	6	5	1	3	0	3	4	9	1	4	12	3	5
Victivallaceae	2	1	7	1	0	4	1	4	12	19	3	6	4	0	12	11	0	2	6	6	5	5
Iamiaceae	5	2	0	5	4	6	11	1	10	12	0	3	2	0	0	4	0	0	0	1	2	2
Lentisphaeraceae	5	1	8	3	8	10	10	14	39	17	2	0	0	3	4	0	0	5	1	1	4	1
Gallionellaceae	2	7	7	2	6	7	19	8	30	8	0	0	0	0	1	1	0	1	0	0	2	0
Fibrobacteraceae	1	0	1	0	1	3	2	14	1	7	1	4	4	5	9	3	3	5	8	14	2	4
Oligoflexaceae	2	7	11	4	0	7	11	6	6	2	3	2	0	0	1	4	9	1	3	6	5	0
Archangiaceae	3	6	2	4	4	6	6	14	9	10	0	1	0	0	2	0	0	0	3	2	1	1
Bryobacteraceae	4	8	0	3	0	4	13	7	25	0	1	0	2	3	0	0	6	9	15	16	10	1
Leptospiraceae	5	6	2	6	4	3	7	9	5	8	8	0	0	1	4	1	2	4	3	6	9	1
Enterococcaceae	0	1	0	3	0	10	2	2	1	11	0	4	0	2	1	1	2	0	2	4	6	3
Halothiobacillaceae	0	7	25	0	3	6	12	10	11	1	0	0	0	0	0	4	0	1	0	0	4	1
Parachlamydiaceae	0	5	7	6	0	2	10	13	39	2	0	0	0	1	5	1	0	0	0	1	1	0
Rubritaleaceae	0	0	1	1	0	3	0	1	2	2	0	2	0	1	0	0	5	18	6	25	23	44
Intrasporangiaceae	1	0	0	25	2	1	6	8	9	11	1	0	0	0	0	5	4	2	1	4	4	5
Puniceicoccaceae	0	1	0	1	2	0	1	3	12	8	3	3	3	4	3	5	1	6	0	0	4	1
Helicobacteraceae	8	1	7	8	1	5	6	12	16	8	0	0	0	0	0	4	1	0	2	1	2	2
Bacillaceae	3	0	0	0	0	0	2	0	0	13	0	0	0	1	0	0	0	1	0	0	3	0
Candidatus Cloacimonas_incertae_sedis_family	0	7	3	0	0	5	4	0	7	2	0	0	1	1	5	1	7	7	5	5	3	0
Micropepsaceae	0	0	2	1	0	4	5	3	16	11	0	1	2	1	0	8	1	0	0	0	1	0
Syntrophobacteraceae	1	0	5	6	0	7	4	2	10	8	0	0	0	0	1	0	2	0	0	0	2	8
Eubacteriaceae	1	0	3	0	0	0	0	2	16	5	0	0	0	0	4	4	3	0	0	3	4	3
Aridibacter_incertae_sedis_family	1	0	1	0	0	0	0	1	2	1	3	0	2	0	0	0	32	4	2	3	1	4
Syntrophorhabdaceae	0	0	0	8	0	0	6	6	13	0	0	1	0	0	1	0	0	2	0	0	0	0
Porticoccaceae	4	0	10	5	1	5	8	2	18	7	0	0	0	0	2	1	0	1	1	0	0	2
Magnetococcaceae	3	0	13	1	0	1	3	3	12	11	0	0	0	0	0	0	0	0	0	0	0	0
Geminicoccus_incertae_sedis_family	1	0	0	1	1	5	0	4	12	10	2	0	0	1	3	8	1	0	0	0	0	0
Trueperaceae	1	2	0	2	0	1	3	2	1	13	0	1	0	2	0	2	2	0	5	5	4	0
Desulfomicrobiaceae	0	0	0	0	1	4	0	0	0	1	3	3	0	0	0	4	3	3	1	9	8	2
Mycobacteriaceae	0	2	1	1	0	1	2	8	9	5	0	0	0	0	0	0	0	0	3	3	0	0
Nocardiaceae	2	1	0	2	1	1	4	5	0	0	1	0	3	0	0	0	0	0	0	0	0	0
Patulibacteraceae	0	0	0	0	0	0	4	0	0	13	0	0	0	0	1	0	0	0	0	0	0	3
Solibacteraceae	0	0	7	7	0	0	1	14	3	8	0	0	0	0	0	0	0	0	0	1	2	0
Staphylococcaceae	0	0	0	0	0	1	0	0	0	8	0	0	0	0	1	0	0	0	0	0	0	0
Methanosaetaceae 	3	0	0	0	0	7	7	3	3	5	0	1	0	1	0	4	2	0	0	0	0	0
Gaiellaceae	1	0	1	0	0	2	0	0	0	4	0	0	0	2	0	1	0	0	0	0	0	0
Sutterellaceae	0	0	0	0	0	0	0	0	0	12	0	0	0	0	0	0	0	0	0	0	0	0
Marinilabiliaceae	0	0	0	0	2	0	0	0	0	1	0	0	0	0	1	23	0	0	0	0	0	0
Leptotrichiaceae	0	0	0	0	0	0	0	0	0	0	0	0	0	0	0	0	0	0	0	0	0	0
Ectothiorhodospiraceae	0	0	0	4	1	2	4	1	6	3	0	0	0	0	0	0	0	0	0	2	0	0
Methylocystaceae	0	1	0	1	0	0	2	3	7	0	0	0	0	0	0	3	0	0	0	0	0	0
Xanthobacteraceae	0	1	2	0	2	1	0	0	4	4	0	1	0	0	0	0	0	0	0	1	0	0
Sanguibacteraceae	0	0	0	0	0	0	2	5	2	1	1	0	1	0	0	0	1	0	0	0	0	0
Desulfuromonadaceae	3	0	6	1	0	0	0	7	0	1	0	0	0	0	0	2	0	0	0	0	0	0
Micrococcaceae	0	0	0	0	0	1	3	5	2	0	2	0	0	0	1	0	0	0	0	1	0	0
Paenibacillaceae	0	0	0	0	0	0	0	0	1	1	0	0	0	0	0	0	0	0	0	0	0	0
Beijerinckiaceae	0	0	0	0	0	1	0	1	0	0	0	0	0	0	1	2	0	0	0	0	1	0
Peptococcaceae	0	0	0	2	0	0	0	0	1	0	0	0	0	0	0	0	0	0	1	4	1	2
Oceanospirillaceae	0	0	1	2	0	0	0	1	3	0	0	0	0	0	0	0	0	0	0	0	0	0
Dehalococcoidaceae	0	0	0	0	0	0	0	0	2	0	0	0	0	0	1	0	0	0	2	0	0	0
Coriobacteriaceae	0	0	0	0	0	0	3	0	0	0	0	0	0	0	0	0	0	0	0	0	10	0
Spiroplasmataceae	0	0	0	0	0	0	0	0	0	0	0	0	0	0	0	0	0	0	0	0	0	0
Terrimicrobium_incertae_sedis_family	0	0	0	0	0	0	0	0	0	0	0	0	0	0	0	1	1	0	0	0	0	0
Pelagibacteraceae	1	0	0	1	1	1	0	0	0	0	0	0	0	0	0	0	0	0	0	1	0	0
Roseiarcaceae	0	0	0	0	0	0	2	0	0	0	0	0	0	0	0	0	0	0	0	0	0	0
Candidatus Iainarchaeum	0	0	0	0	0	0	0	0	1	0	0	0	0	0	0	0	0	0	0	0	0	0
Armatimonadaceae	0	0	0	0	0	0	0	1	0	0	0	0	0	0	3	0	0	0	0	0	0	0
Micromonosporaceae	0	0	0	0	0	0	0	0	0	0	0	0	0	0	0	0	0	0	0	0	0	0
#end of file
