# Supplementary material for: An experimental comparison of composite and grab sampling of stream water for metagenetic analysis of environmental DNA
Source: PeerJ. 2018 Dec 5;6:e5871. doi: 10.7717/peerj.5871 (PMC6286662; doi:10.7717/peerj.5871)
Supplement: Supplemental Information 4 [file peerj-06-5871-s004.ods]

## Sheet: Sheet1
Table S1. Summary of OTU representative sequences, abundances, top database match, and assignment (if any)
OTU ID	OTU locus	OTU count (assigned taxa only)	OTU sequence	best HSP of OTU	%id of best HSP	Bit score of best OTU	Taxonomic assignment of OTU
M01138:27:000000000-AHTAW:1:1104:18210:12918	16S	NA	TACAGAGGGCTCGAGCGTTAATCGGAATCACTGGGCTTAAAGCGTGCGTAGGCGGACTTGAAGGCACCTTGTGAAATCCCTCGGCTCAACCGAGGAACTGCTTGGTGAACCACAAGTCTTGAGGTCGGTCGAGGCGGTCGGAACGACAGGTGGAGCGGTGAGATGCGTAGATATCTATCGGACCGCCAATGGTGCAGACAGGCCGCTGGGCCGCACCTGACGCTGAGGCACGAAAGCGTGGGGATCAAACGGGATTAGATACCCCGGTAGTCCACGCCGTAAACGATGCGCACTTGGTCGAGGGAGTTGAACGCTTTCTCGGTCGTAGAAAAATTGATTAGGGCGCCGCCTGGGGAGTACGGTCGCAAGATTA
M01138:27:000000000-AHTAW:1:1116:13098:23227	16S	93	TACGGAGGATCCAAGCGTTATCCGGAGTTATTGGGTTTAAAGGGTGCGTAGGCGGCTTATTAAGTCAGGGGTGAAAGGCGGTAGCTTAACTATCGGGGTGCCCTTGATACTGATGAGCTTGAATGCAGCTGAGGTAGGCGGAATGTGACAAGTAGCGGTGAAATGCATAGATATGTCACAGAACACCGATTGCGAAGGCAGCTTACTAAAGTGCGATTGACGCTGAGGCACGAAAGCGTGGGGATCAAACAGGATTAGATACCCTGGTAGTCGACGCCCTAAACGATGAATACTCGATGTTGGCGATATACGGTCAGCGTCTAAGCGAAAGCGTTAAGTATTCCATCTGGGGAGTACACCCGCAAGGGTGAAGCTTAAAGGAATTT	gb|KJ529013.1| Mucilaginibacter sp. FL163 16S ribosomal RNA gene partial sequence	98.00%	663	Sphingobacteriaceae
M01138:27:000000000-AHTAW:1:2115:4945:18137	16S	NA	TACGGAGGGTGCAAGCGTTATCCGGAATCACTGGGTTTAAAGGGTGCGTAGGCGGTCTAATAAGTCTGTATTTAAATCCCATTGCTTAACGATGCGGATGGTATGGATACTGTTAGACTTGAATCAAGATGAGGTTGGCAGAATGTGACATGTAGCGGTGAAATGCTTAGATATGTCATAGAACACCGATTGCGAAGGCAGCTGACTAGACTTAGATTGACGCTGAGGCACGAAAGCGTGGGGATCAAACAGGATTAGATACCCTGGTAGTCCACGCCCTAAACGATGCTTACTTGTAATTTGGCTTATGGTTGAGTTACGAAGGGAAACCGATAAGTAAGCCACCTGGGGAGTACGCCCGCAAGGGTG	gb|KX032276.1| Uncultured bacterium clone OTU284 16S ribosomal RNA gene partial sequence	88.00%	470
M01138:27:000000000-AHTAW:1:1103:15555:21118	16S	NA	TACAGAGGGTGCAAGCGTTGTTCGGAATTATTGGGCGTAAAGCGCGGGTAGGCGGCTTGAAAAGTCGGGTGTGAAAGCCCTCAGCTTAACTGAGGAAGTGCGCCCGAAACTCTCGAGCTTGAGTGCCGGAGAGGATGGCGGAATGCCCCAAGTAGAGGTGAAATTCGTAGATATGGGGCGGAACACCGGTGGCGAAGGCGGCCATCTGGACGGTAACTGACGCTGAGCCGCGAAAGCGTGGGGAGCAAACAGGATTAGATACCCTGGTAGTCCACGCCGTAAACGATGAGAACTAAGTGTCGCGGGTGTTGACCCCTGCGGTGCCGTAGCTAACGCATTAAGTTCTCCGCCTGGGAAGTACGGCCGCAAGGCTA	dbj|AB660621.1| Uncultured bacterium gene for 16S rRNA partial sequence clone: B0610D003_J20	99.00%	645
M01138:27:000000000-AHTAW:1:1119:23310:5279	16S	NA	TACGAAGGGGGCTAGCGTTGCTCGGAATTACTGGGCGTAAAGCGTACGTAGGCGGACTGATAAGTTGGTGGTGAAATCCCAGGGCTCAACCTTGGAACTGCCATCAAAACTGTCAGTCTGGAGCAGAGTAGAGGTAAGTGGAATTCCAAGTGTAGAGGTGAAATTCGTAGATATTTGGAGGAACACCAGTGGCGAAGGCGACTTACTGGACTCTTGCTGACGCTGAGGTACGAAAGCGTGGGGAGCAAACAGGATTAGATACCCTGGTAGTCCACGCCGTAAACGATGAATGCTAGTTGTTGGTAAGTTTACTTATCAGTGACGCAGTTAACACATTAAGCATTCCGCCTGGGGAGTACGGTCGCAAGATTA
M01138:27:000000000-AHTAW:1:1117:12604:5159	16S	NA	TACATAGGGTGCAAGCGTTGTCCGGAATTATTGGGCGTAAAGAGCCCGTAGGTGGTTCGTCACGTCGGATGTGAAAATCTGGGGCTTAACCCCAGACCTGCATTCGATACGGGCGAGCTAGAGTGTGGTAGGGGAGACTGGAATTCCTGGTGTAGCGGTGGAATGCGCAGAGATCAGGAGGAACACCAATGGCGAAGGCAGGTCTCTGGGCCATTATTGACACTGAGGAGCGAAAGCGTGGGGGGCGAACAGGATTAGATACCCTGGTAGTCCACGCCGTAAACGGAGGGGACTAGTTGTGGGAACTTTGCGCGGTTTGTGCGACGCAGCTAACGCATTAAGTGCCCCGCCTGGGGAGTACGATCGCAAGATTA	gb|EU800586.1| Uncultured bacterium clone 2C228736 16S ribosomal RNA gene partial sequence	98.00%	634
M01138:27:000000000-AHTAW:1:2119:17397:15860	16S	NA	TACGGAGGATGCGAGCGTTATCCGGATTTATTGGGTTTAAAGGGTTCGTAGGCGGCTTTATAAGTCAGCGGTGAAATACCAGAGCTTAACTCTGGGGCTGCCGTTGATACTGTTAAGCCTGAGTAGGATCGACGATGGCGGAATGAGACAAGTAGCGGTGAAATGCATAGATATGTCTCAGAACACCGATAGCGTAGGCAGCTGTCGAGGTCATCTACTGACGCTGAGGAACGAAAGCGTGGGGATCAAACAGGATTAGATACCCTGGTAGTCCACGCCGTAAACGATGATAACTGGATGTTCGGGTTTCGACTCGAGCGTCTGAGGGAAACCATTAAGTTATCCACCTGGGGAGTACGTTCGCAAGAATGAAACTT
M01138:27:000000000-AHTAW:1:2119:4897:5493	16S	96	TACGTAGGGTGCAAGCGTTGTCCGGAATTATTGGGCGTAAAGCGCTCGTAGGCGGTTTGTCGCGTCTGCTGTGAAAGTCCGAGGCTCAACCTCGGACCTGCAGTGGGTACGGGCAGACTAGAGTGCGATAGGGGAGATGGGAATTCCTGGTGTAGCGGTGGAATGCGCAGATATCAGGAGGAACACCGATGGCGAAGGCACCTCTCTGGGCCGTAACTGACGCTGAGGAGCGAAAGCGTAGGGAGCGAACAGGATTAGATACCCTGGTAGTCCACGCCGTAAACGGTGGGGGCTAGTTGTGGGTTCCATTCCACGGAATCCGTGACGAAGCTAACACATTAAGCACCCCGCCTGGGGAGTACGGTCGCAAGACTA	dbj|LC094673.1| Microbacteriaceae bacterium HACH20 gene for 16S ribosomal RNA partial sequence	98.00%	641	Microbacteriaceae
M01138:27:000000000-AHTAW:1:2113:13997:6824	16S	114	TACGTAGGGTGCAAGCGTTAATCGGAATTACTGGGCGTAAAGCGTGCGCAGGCGGTAATGTAAGACAGATGTGAAATCCCCGGGCTCAACCTGGGAAATGCATTTGTGACTGCATTGCTGGAGTGCGGCAGAGGGGGATGGAATTCCGCGTGTAGCAGTGCAATGCGTAGATATGCGGAGGTACACAGATGGCGATGGCAATCCCCTGGGCCTGCACTGACGCTCATGCACGAAAGCGTGGGGAGCAAACAGGATTAGATACCCTGGTAGTCCACGCCCTAAACGATGTCAACTGGTTGTTGGGTCTTCATTGACGCAGTAACGAAGCTAACGCGTGAAGTTGACCGCCTGGGGAGTACGGCCGCAAGGTTG	gb|KX509365.1| Uncultured bacterium clone MTWL201307-46 16S ribosomal RNA gene partial sequence	98.00%	645	Comamonadaceae
M01138:27:000000000-AHTAW:1:1104:4277:10919	16S	22	TACGGAGGGAGCTAGCGTTGTTCGGAATTACTGGGCGTAAAGAGTACGTAGGCGGTTATTCAAGTCAGAGGTGAAAGCCTGGAGCTCAACTCCGGAACTGCCTTTGAAACTGGATAGCTAGAATCATGGGGAGGTTAGTGGAATTCCGAGTGTAGAGGTGAAATGCGTAGAGATTCGGAGGAACACCAGTGGCGAAGGCGACTAACTGGACATGTATTGACGCTGAGGTACGAAAGCGTGGGGAGCAAACAGGATTAGATACCCTGGTAGTCCACGCCGTAAACGATGATAACTAGTTGTTCGGGCTCACAGAGCCTGAGTGACGCAGCTAACGCATTAAGTTATCCGCCTGGGGAGTACGGTCGCAAGATTA	gb|KU968671.1| Uncultured bacterium clone 2540 16S ribosomal RNA gene partial sequence	97.00%	623	Sphingomonadaceae
M01138:27:000000000-AHTAW:1:1112:18433:10063	16S	NA	TACGTAGGTGGCGAGCGTTATCCGGATTCATTGGGTTTAAAGGGAGCGTAGGCGGCCCTATAAGTCAGTGGTGAAATCTCTCGGCTTAACCGAGAAATTGCCATTGATACTGTAGGGCTTGAGTACAGTTGCCGTTGGCGGAATATGACATGTAGTGGTGAAATACATAGAGATGTCATAGAACACCGATTGCGAAGGCAGCTAACGAAGCTGTAACTGACGCTGAGGCTCGAAAGTGCGGGGATCAAACAGGATTAGATACCCTGGTAGTCCGCACTGTAAACGATGATTACTCGCTGCTGGAGGGCAACCTTCAGTGGCTTAGCGAAAGCGATAAGTAATCCACCTGGGGAGTACGCCAGCAACGGTG
M01138:27:000000000-AHTAW:1:1107:7021:14737	16S	NA	TACGGGGGTGGCTAGCGTTACTCGGAATTATTGGGTGTAAAGGGCAAGTAGGCGGTCTGATAAGTGGATGGTGAAATACTCCTGCTCAACAGGAGAACTGCCTTCCAAACTGTCAGACTTGAGTGTGACAGAGGAAAATGGCATTCTCGGTGTCAGGGTGAAATCTGTAGATATCGAGAAGAACACCAGCGGCGAAGGCGATTTTCTGGGTCACTACTGACGCTAAATTGCGAAAGCTAGGGGAGCAAACAGAATTAGATACTCCGGTAGTCCTAGCCGTAAACGATGAGCACTAGGTGTCAGCTCCTTTAGGAGTTGGTGCCGCAGCTAACGCATTAAGTGCTCCACCTGGGGACTACGGTCGCAAGGCTA
M01138:27:000000000-AHTAW:1:1115:17703:10824	16S	0	TACGGAGGATGCAAGCGTTATCCGGATTTATTGGGTTTAAAGGGTCCGTAGGCGGAATAATAAGTCAGGGGTGAAATTCTATTGCTTAACAATAGGACTGCCTTTGAAACTGTTCTTCTTGAGTTTTATTGAAGTAGCTGGAATAGGTAGTGTAGCGGTGAAATGCATAGATATTACCTAGAACACCAATTGCGAAGGCAGGTTACTAAATAATGACTGACGCTGATGGACGAAAGCGTAGGTAGCGAACAGGATTAGATACCCTGGTAGTCCACGCCGTAAACGATGATTACTCGTTGTTTGTGCGTAAGCATGAGTGACTAAGCGAAAGTGATAAGTAATCCACCTGGGGAGTACGTTCGCAAGAATG	gb|KF373129.1| Uncultured bacterium clone SPHAL-10 16S ribosomal RNA gene partial sequence	89.00%	488	Flavobacteriaceae
M01138:27:000000000-AHTAW:1:1118:28880:12364	16S	NA	TACGGAGGGTGCAAGCGTTGCTCGGAATTATTGGGCGTAAAGGGTAGGTAGGTGGTCTCGTTTGTCTGTGGTGAAAGCCTTGCGCTTAACTCAAGAAGTGCCTCAGAAACGGCGAGACTCGAGTCCTGGAGAGGGTCGTGGAATTCCCGGTGTAGCGGTGAAATGCGTAGAGATCGGGAGGAACACCAGAGGCGAAGGCGGCGACCTGGACAGGTACTGACACTCAACTACGAAAGCGTGGGGAGCAAACAGGATTAGATACCCTGGTAGTCCACGCTGTAAACGATGGATACTAGACTTGGTGGGATTTGACCCCTGCCGAGTCGGAGCTAACGCAATAAGTATCCCGCCTGGGAAGTACGGTCGCAAGACTA
M01138:27:000000000-AHTAW:1:1104:26429:13107	16S	NA	TACGTAGGGTGCTAGCGTTGTTCGGAATCATTGGGCGTAAAGCGCGTGTAGGTGGTTAGTTAAGTCGGGTGTGAAATCCCCGGGCTCAACCTAGGAAGTGCATCCGAAACTAACTGGCTAGAAGATGGTAGCGGAAGGTGGAATTCCTAGTGTAGAGGTGAAATTCGTAGATATTAGGGGGAATACCGGTGGCGAAGGCGGCCTTCTGGACCATTCTTGACACTGAGACGCGAAAGCGTGGGGAGCAAACAGGATTAGATACCCTGGTAGTCCACGCCGTAAACGATGGGTACTAGATGTTGGAGGAATTGACCCCTCCAGTGTCGACGCTAACGCATTAAGTACCCCGCCTGGGAAGTACGGCCGCAAGGTTA
M01138:27:000000000-AHTAW:1:1114:18856:21958	16S	0	TACGTAGGGTGCGAGCGTTAATCGGAATTACTGGGCGTAAAGCGTGCGCAGGCGGTTGTCTAAGACAGATGTGAAATCCCCGGGCTCAACCTGGGACCTGCGTTTGTGACTGGACGACTGGAGTACGGCAGAGGGGGGTGGAATTCCACGTGTAGCAGTGAAATGCGTAGATATGTGGAGGAATACCGATGGCGAAGGCAGCCCCCTGGGCCGATACTGACGCTCATGCACGAAAGCGTGGGGAGCAAACAGGATTAGATACCCTGGTAGTCCACGCCCTAAACGATGCCAACAAGTTGTGGGGGAAGGAGACTTCCTTAGTAACGAAGCTAACGCGTGAAGTTGGCCGCCTGGGGAGTACGGTCGCAAGGTTA	gb|HM481380.1| Uncultured bacterium clone FL227 16S ribosomal RNA gene partial sequence	97.00%	616	Rhodocyclaceae
M01138:27:000000000-AHTAW:1:1106:12670:20462	16S	NA	GACGAAGGATCCAAGCGTTGTCCGGATTTACTGGGTTTAAAGGGTGCGTAGGCGGAAAATTAAGTCAGTGGTGAAAGCCCGCAGCTCAACTGTGGAACTGCCATTGAAACTGATTTTCTTGAATATAGCTGAGGCAGATGGAATATAACATGTAGCGGTGAAATGCTTAGATATGTTATAGAACACCGATCGCGAAGGCAGTCTGCTAAACTATTATTGGCGCTGGGACACGAAAGCGTGGGGAGCGAAGAGGATTAGATACCCTGGTAGTCCACGCCCTAAACGTTGAGTACTCGCTGTTGGCGATGTACTGTCAGTGGCTAAGCGAAAGCAGTAAGTAATCCACCTGGGAAGTACGACCGCAAGGTTG
M01138:27:000000000-AHTAW:1:1113:22128:23084	16S	1	TACGGAGGGTGCAAGCGTTATCCGGAATTATTGGGCTTAAAGGGTCCGCAGGCGGATATATAAGTCAGAGGTGAAAGCCTACAGCTTAACTGTAGAACTGCCATTGATACTGTATGTCTTGAATTCGGTCGAAGTGGGCGGAATGTGTAGTGTAGCAGTGAAATGCATAGATATTACACAGAACACCGATAGCGAAGGCAGCCCACTAGGCCTGGATTGACGCTCAGGGACGAAAGCGTGGGGATCAAACAGGATTAGATACCCTGGTAGTCCACGCTGTAAACGATGATTACTCGTTTTCGACGATATTCAGTCGGAGACTAAGCTAAAGTGATAAGTAGTCCACCTGGGGAGTACGATCGCAAGGTTG	gb|KC934054.1| Uncultured Lishizhenia sp. clone PY10-10-110 16S ribosomal RNA gene partial sequence	97.00%	618	Cryomorphaceae
M01138:27:000000000-AHTAW:1:1101:18029:14286	16S	0	TACGGAGGGTGCAAGCGTTAATCGGAATTACCGGGCGTAAAGAGCGCGTAGGTGGTTACTTAAGTCAGATGTGAAAGCCCCGGGCTCAACCTGGGAATTGCATTTGATACTGGGTAGCTAGAATATGGTAGAGGGTAGCGGAATTTCTGGTGTAGCGGTGAAATGCGTAGATATCAGAAGGAACATCAATGGCGAGGGCAGCTACCTGGGCCGATGTTGACGCTGAGGCGCGAAAGCGTGGGGAGCAAACAGGATTAGATACCCTGGTAGTCCACGCCGTAAACGATGACAACTTGTTGATGGGAAGGTTACTTTTCGTTGACGGAGCTAACGCATTAAGTTGTCCGCCTGGGGAGTACGGTCGCAAGGCTG	emb|HG530292.1| Uncultured bacterium partial 16S rRNA gene isolate clone B038	95.00%	587	Xanthomonadaceae
M01138:27:000000000-AHTAW:1:2101:26624:12725	16S	NA	TACATCGGGTGCAAGCGTTGTCCGGAATTATTGGGCGTAAAGAGCTCGTAGGTGGTTCGATACGTCGGATGTGAAAATCAGGGGCTCAACCCCTGCCCTGCATCCGATACGGTCGAGCTAGAGTTTGGTAGGGGAGACTGGAATTCCTGGTGTAGCGGTGGAATGCGCAGATATCAGGAGGGACACCGATGGCGAAGGCAGGTCTCTGGGCCAATACTGACACTGAGGAGCGAAAGCGTGGGGGGCGAACAGGATTAGATACCCTGGTAGTCCAGGGCGTAACCGGTGGGCGCTAGTTGTGCGAACCTTTCACGGTTTGTGCGACGCAGCTAGCGCAGTAAGCGCCCAGCCTGGGGAGTACGATCGCAAGATTA
M01138:27:000000000-AHTAW:1:2102:18944:24202	16S	1195	CACGTAGGGGGCAAGCGTTGTTCGGAATTATTGGGCGTAAAAGGGCATGTAGGCGGTTTTGTAAGCCTGGTGTGAAATCCTGCAGCTTAACTGTAGAATTGCATCGGGTACTGCAAGACTTGAATCACAGAGGGGAAACTAGAATTCCAGGTGTAGGGGTGGAATCTGTAGATATCTGGAAGAATACCGGTGGCGAAGGCGGGTTTCTAGCTGATGATTGACGCTGAGGTGCGAAAGTGCGGGGAGCAAACAGGATTAGATACCCTGGTAGTCCGCACTGTAAACGATGTACACTAGGTGTCGGGGCATGAGTCTCGGTGCCGAAGCTAACGTGATAAGTGTACCGCCTGGGAAGTATGCTCGCAAGGGTG	gb|KM410448.1| Uncultured prokaryote clone FS08-3-137 16S ribosomal RNA gene partial sequence	99.00%	652	Spirochaetaceae
M01138:27:000000000-AHTAW:1:1108:3337:7678	16S	8	CACGTAAGGGGCGAGCGTTGTTCGGAATTATTGGGCGTAAAGGGCACGCAGGCGGTTATACAAGCCCGATGTGAAATCCCCGGGCTCAACTCGGAATACGCGTTGGAAACTGTATGACTAGAGTATTAGAGGGGGAGTCGGAATTCCTAGTGTAGGGGTGAAATCTGTTGATATTAGGAAGAACACCGGTGGCGAAGGCGGACTCCTGGCTGAATACTGACGCTGAGGTGCGAAAGCATAGGGAGCAAACAGGATTAGATACCCTGGTAGTCTATGCTTAAAACGATGTGCACTTGGTGTTGGGACGATTAGGTTCAGTGCCGAAGCTAACGCGATAAGTGCACCGCCTGGGGAGTATGCTCGCAAGGGTG	gb|EF636036.1| Spirochaeta sp. TP663 16S ribosomal RNA gene partial sequence	97.00%	619	Spirochaetaceae
M01138:27:000000000-AHTAW:1:2113:11573:11710	16S	NA	TACGGAGGTGGCAAGCGTTACTCGGAATTATTGGGTGTAAAGGGCAAGTAGGCGGTCCTGTCAGTGAGGGGTGAAATGCTCTGATTCAATCGGAGAATTGCCCTTCAAACTGCGGGACTTGAGGGAGACAGAGGGAAATGGAATTCTAGGTGTAGGAGTGAAATCCGTAGAGATCTAGAAGAACACCAGCGGCGAAGGCGATTTCCTGGGTCTCTCCTGACGCTGAATTGCGAAAGCTAGGGGAGCAAACAGAATTAGATACTCTGGTAGTCCTAGCCGTAAACGATGAGCACTAGGTGTTGGCCCCGTCAGGGGTCAGTGCCGCAGCTAACGCATTAAGTGCTCCACCTGGGGACTACGGTCGCAAGGCTA
M01138:27:000000000-AHTAW:1:2105:16764:14164	16S	NA	GACGAAGGATCCAAGCGTTGTCCGGATTTACTGGGTTTAAAGGGTGCGTAGGCGGAAAATTAAGTCAGTGGTGAAAGCCCGCAGCTCAACTGTGGAACTGCCATTGAAACTGGTTTTCTTGACTATAGCTGAGGCAGATGGAATATAACATGTAGCGGTGAAATGCTTAGATATGTTATAGAACACCGATTGCGAAGGCAGTCTGCTAAACTATTATTGACGCTGAGGCACGAAAGCGTTGGGAGCGAACAGGATTAGATACCCTGGTAGTCCACGGCTTAAACGTTGATTACTCGCTGTTGGGGATATACTGGCAGTGGCTAAGCGAAAGCAGTAAGTAATCCACCTGGGAAGTACAACCGCAAGGTTG
M01138:27:000000000-AHTAW:1:2116:8934:3517	16S	0	TACGGAGGGTGCAAGCGTTATCCGGAATCATTGGGTTTAAAGGGTCCGCAGGCGGATTTATAAGTAAGTGGTGAAATCCTATCGCTTAACGATAGAACTGCCATTGATACTGTAAGTCTTGAATTCGGTCGGAGTGGGCGGAATGTGTAGTGTAGCGGTGAAATGCATAGATATTACACAGAACACCGATAGAGAAGGCAGCTCACTAGGCCTTAATTGACGCTCAGGGACGAAAGCGTGGGGATCAAACAGTATTAGAGACCCTGGTAGTCCACGCTTGAAACGATGATTACTCTTTTTCGGCGATATACAGTCGGAGACTAAGCGAAAGTGATAAGTAATCCGCCAGGGGAGTACGATCGCAAGGTTG	gb|KF900020.1| Uncultured bacterium clone ISNOV-31 16S ribosomal RNA gene partial sequence	97.00%	623	Cryomorphaceae
M01138:27:000000000-AHTAW:1:2103:28043:12096	16S	NA	TACGGAGGGTGCAAGCGTTAATCGGAATTACTGGGCGTAAAGCGTGCGTAGTCGGTTTTTTAAGTCGGATGTGAAATCCCCGGGCTCAACCTGGGAATTGCATTCGATACTGGGCAGCTAGAGTTCGGCAGAGGGAGGTGGAATTTCCGGTGTAGCGGTGAAATGCGTAGATATCGGCAGGAACATCAGTGGCGAAAGCAACTTCCTGGACCAGAACTGACGATAAGGCACGAAAGAGTGGGGAGCAAACAGGATTAGATACCCTGGTAGTCCACGCCATAAACGATGCCAACTAGACGTTGGGGGCATATGGACCACAGTGTCGCAGCGAACGCGTTAAGTTGTCCGCCTGGGGAGTACGGCCGCAAGGTCG
M01138:27:000000000-AHTAW:1:2118:16606:4315	16S	132	TACGGAGGGTGCAAGCGTTATCCGGAATCATTGGGTTTAAAGGGTCCGCAGGCGGATTTATAAGTCAGTGGTGAAAGCCTACAGCTTAACTGTAGAACTGCCATTGATACTGTAAGTCTTGAATTCGGTCGAAGTGGGCGGAATGTGTAGTGTAGCGGTGAAATGCATAGATATTACACAGAACACCGATAGCGAAGGCAGCTCACTAGGCCTGGATTGACGCTCAGGGACGAAAGCGTGGGGAGCAAACAGGATTAGATACCCTGGTAGTCCACGCCGTAAACTATGATTACTCGTTTTCAGCGATATACTGTTGGAGACTAAGCGAAAGTGATAAGTAATCCACCTGGGGAGTACGCCGGCAACGGTG	gb|FJ353848.1| Uncultured bacterium clone I9S18K_ML_059 small subunit ribosomal RNA gene partial sequence	99.00%	628	Cryomorphaceae
M01138:27:000000000-AHTAW:1:1112:20051:2918	16S	352	TACGGAGGATCCGAGCGTTATCCGGATTTATTGGGTTTAAAAGGTGCGTAGGCGGAATAATAAGTCAATTGTGACAGTTTGCGGCTCAACCGTAAAATTGCACTTGATACTGTTATTCTTGAGTGTACATAAGGTAGACGGAATTCGTGGTGTAGCGGTGAAATGCTTAGATATCACGAAGAACTCCAATTGCGAAGGCAGCTTACCGGGGTTCAACTGACGCTGAGGCACGAAAGTGTGGGTATCAAACAGGATTAGATACCCTGGTAGTCCACACAGTAAGCGATGAATACTCGCTGTTTGCGATACACTGCAAGCGGCCAAGCGAAAGCATTAAGTATTCCACCTGGGGAGTACGCCGGCAACGGTG	gb|KR363945.1| Bacterium enrichment culture clone OTU299_Bottom_of_A_65866 16S ribosomal RNA gene partial sequence	98.00%	627	Bacteroidaceae
M01138:27:000000000-AHTAW:1:2103:26166:21493	16S	NA	TACGTATGTCGCAAGCGTTATCCGGAATTATTGGGCATAAAGGGCGTCTAGGCGGTTTAGAAAGTCTGAGGTGAAAATGCGGGGCTCAACCCCGTATTGCGTTGGAAACTACTAGACTAGAGTATTGGAGAGGGAAGCGGAACTCCAAGTGTAGAGGTGAAATTAGTAGATATTTGTAGGAATGTCAATTGGGAAGCCAGCTGACTTGACAAATACTGACGCTGAATCGCGAAAGCTAGGGGAGCAAACAGGATTAGAGTCCCTGGTAGTCCTAGCTGTAAACGATGATCACTGGGTGTGGGGGGTCGAACCTCTGTGCCGAAGTTAATACGATAAGTGATCCGCCTGGGGAGTACGTTCGCAAGAATG	gb|KM410614.1| Uncultured prokaryote clone GS10-10-113 16S ribosomal RNA gene partial sequence	97.00%	621
M01138:27:000000000-AHTAW:1:2103:26360:20053	16S	NA	TACGAAGGGTCCTAGCGTTGTTCGGAATTACTGGGCGTAAAGCGCGCGTAGGCGGTTTGTTAAGTTAGAGGTGAGATCCCGGAGCTCAACTTCGGAATTGCCTTTGATACTGGCGAGCTAGAGTGTGTGAGGGGATGGTGGAATACTTAGTGTAGCGGTGAAATTCGTAGATATTAAGTGGAACACCGGTGGCGAAGGCGACCATCTGGCACACAACTGACGCTAAAGCACGAAAGCGTGGGGAGCAAACAGGATTAGATACCCGGGTAGTCCACGCTGTAAATGGTGCATGATAGTCGGGGGATCCTTGAGGTTCAGTGACGAAGCTAACGCGATAAGCATGCCGCCTGGGGAGTACGGTCGCAAGATTA
M01138:27:000000000-AHTAW:1:1117:27447:17636	16S	NA	TACGTAGGTCCCGAGCGTTATCCGGAATTATTGGGCGTAAAGAGTATGTAGGCAGTTTATTAAGTCTGATGTGAAAGCTAGAGGCCTAACCTCTAAATTGCATTTGATACTGGTAAACTAGAATACTGGAGAGGCAAGTGGAATTCCATGTGTAGCGGTGGAATGCGTAGATATATGGAGGAACACCAATGGCGAAGGCAGCTTACTGGACAGGTATTGACGCTGAGATACGAAAGCGTGGGGAGCAAACAGGATTAGATACCCTGGTAGTCCACGCCGTAAACGATGAGTTGTTGTGATTGGCATTCTTCAGTGACGAAGCTAACGCATTAAGCACTCCGCCTGGGGAGTACGGTCGCAAGGCTG
M01138:27:000000000-AHTAW:1:1104:24819:8448	16S	NA	TACGTAGGATGCAAGCGTTGTCCGGAATTATTGGGCGTAAAGGGCGTGTAGGCGGTAAACCAAGTCAGATGTGAAATATCCCGGCTTAACTGGGAGGGGCCATTTGAAACTGGTTAACTAGAGTGCAGGAGAGGTCAGTAGAATTCCCGGTGTAGTGGTGAAATGCGTAGATATCGGGGGGAATACCAGTGGCGAAGGCGGCTGACTGGCCTGCAACTGACGCTGAAACGCGAAGGCTAGGGGAGCAAACAGGATTAGATACCCTGGTAGTCCTAGCAGTAAACGATGAACACTCGGTGTTGGGGGAAATTGACCCCCTCAGTGCCAAAGCAAACGTGATAAGTGTTCCGCCTGGGGAGTACGGTCGCAAGATTA
M01138:27:000000000-AHTAW:1:2117:26544:14625	16S	305	TACGTAGGTGGCTAGCGTTGTCCGGATTTATTGGGTTTAAAGGGTGCGTAGGCGGCTTGTTAAGTCAGTGGTAAAAGGTAGCAGCTTAACTGTTTTACACGCCATTGATACTGGCAAGCTTGAGAGTTTTGGAGGATGATAGAATTCCTGATGTAGCGGTGAAATGCTTAGATATCAGGAGGAATACCAATTGCGAAGGCAGTCATCTGTGAAATTTCTGACGCTGAGGCACGAAAGTGCGGGTATCAAACAGGATTAGATACCCTGGTAGTCCGCACAGTACAAGATGATTACTAGGTGGGGGGGTTTACGCCTCAGTGTCCAAGGGAAACCGATAAGTAATCCACCTGGGGAGTACGCCGGCAACGGTG	gb|JN712179.1| Emticicia sp. JJ014 16S ribosomal RNA gene partial sequence	89.00%	479	Cytophagaceae
M01138:27:000000000-AHTAW:1:2119:5148:11886	16S	NA	TACGGAGGGTGCAAGCGTTATCCGGATTTATTGGGTGTAAAGGGTGCGTAGGCGGTAAAATAAGTCAGTGGTGAAAAGCTGCAGCTCAACTGTAGTCCTGCCATTGAAACTGTATTACTTGAGTACCCATGAGGTAGACGGAATGTGTAGTGTAGCGGTGAAATGCTTAGATATTCCACAGAACACCGATTGCGTAGGCAGCTTCCTAGCGGTTCACTGACGCTGATGCACGAAAGCGTGGGGATCAAACAGGATTAGATACCCTGGTAGTCCACGCCGTAAACGATGATAACTCGCTGTTGGCGATACACAGTCAGCGGCTTAGCGAAAGCGTTAAGTTATCCGCCTGGGGAGTACGCTCGCAAGAGTG	gb|KJ645555.1| Uncultured bacterium clone B5105 16S ribosomal RNA gene partial sequence	98.00%	632
M01138:27:000000000-AHTAW:1:1104:19278:23666	16S	2	TACGTAGGGTGCAAGCGTTAATCGGAATTACTGGGCGTAAAGCGTGCGTAGGCGGTTTGTCGCGTCTGCTGTGAAAATCCGAGGCTCAACCTCGGACCTGCAGTGGGTACGGGCAAACTAGAGTGCGGTAGGGGAGAAGGGAATTCCTGGTGTAGCGGTGGAATGCGCAGATATCAGGAGGAACACCGATGGCGAAGGCACTTCTCTGGGCCGTAACTGACGCTGAGGAGCGAAAGCGTGGGGAGCGAACAGGATTAGATACCCTGGTAGTCCACGCCGTAAACGGTGGGTGCTAGTTGTGGGCCACATTCCACGTGGTCCGTGACGCAGCTAACGCATTAAGCACCCCGCCTGGGGAGTACGGTCGCAAGACTA	gb|KF008927.1| Uncultured Microcella sp. clone PY11-05-205 16S ribosomal RNA gene partial sequence	98.00%	645	Microbacteriaceae
M01138:27:000000000-AHTAW:1:2110:27044:18063	16S	0	TACGAAGGGACCTAGCGTAGTTCGGAATTACTGGGCGTAAAGCGCGCGTAGGCCGTTGAGTTAGTTAGTTGTGAAATCCCAAAGCTTAACTTTGGAACTGCAATTAAAACTGCTCGACTAGAGTTTGAAAGAGGAAAGCGGAATACATAGTGTAGAGGTGGAATTCGTAGATATTATGTAGAATACCAGTTGCGAAGGCAGCTTTCTGGATCAACACTGACGCTGAGGCGCGAAAGTATGGGTAGCAAAGAGGATTAGATACCCTCGTAGTCCATACCATAAAAGATGATTACTAGATGTTGGAAATTTATTTTCAGTATCGCAGCTAACGCATTAAGCAATCCGCCTGGGGAGTACGATCGCAAGGTTG	emb|AJ966116.1| Uncultured bacterium partial 16S rRNA gene clone L2W-53	98.00%	634	SAR11
M01138:27:000000000-AHTAW:1:2106:5113:19615	16S	635	GACGAAGGGGGCTAGCGTTGCTCGGAATTACTGGGCGTAACGGGAGCGTAGGCGGACATTTAAGTCCGGGGTGAAATCCCGGGGCTCAACCTCGGAACTGCCCTTGATACTGGATGTCTTGAGTGTGAGAGAGGTATGTGGAACTCCGAGTGTAGAGGTGAAATTCGTAGCTATTCGGAAGCACACCAGTGGCGAAGGCGACATACTGGCTCATTACTGACGCTGAGGCGCGAAAGCGTGGGGAGCAAACAGGATGAGATACCCTGGTAGTCCACGCCGTAAACGATGATTGCTAGTTGTCGGGATGCATGCATTTCGGTGACGCAGCTAACGCATTAAGCAATCCGCCTGTGGAGTACGGTCGCAAGATTA	gb|KY117472.1| Brevundimonas sp. strain CA-15 16S ribosomal RNA gene partial sequence	98.00%	637	Caulobacteraceae
M01138:27:000000000-AHTAW:1:1104:5968:17981	16S	0	TACGTAGGCAGCGAGCGTTGTTCGGAATTACTGGGCGTAAAGAGTGTGTAGGTGGTGCACTAGGTTTGGTGTGAAATCTCCCGGCTTAACTGGGAGGGTGCGCCGAAAACTGGAGTGCTTGAGTATGGGAGAGGTAAGCGGAATTCCTGGTGTAGCGGTGAAATGCGTAGATATCAGGAGGAACACCTGTGGTGTAGACAGCTTACTGGACCATTACTGACACTGAGACACGAAAGCGTGGGTAGCAAACAGGATTAGATACCCTGGTAGTCCACGCCCTAAACGATGCATACTTGGTGTGAGCCATTCATTTGGTTCGTGCCGGAGCTAACGCGTTAAGTATGCCGCCTGGGGAGTACGGTCGCAAGGCTG	gb|HQ629451.1| Uncultured bacterium clone SSL_019 16S ribosomal RNA gene partial sequence	99.00%	654	Acidobacteria-Gp3
M01138:27:000000000-AHTAW:1:2114:4486:4941	16S	24	TACGTATGTCGCAAGCGTTATCCGGAATTATTGGGCAGACAGGGCGTCTAGGCGGTTTAGAAAGTCTGATGTGTAAATGCGGGGCTCAACCCCGTATTGCGTTGGAAACTAATAGACTAGAGTATTGGAGAGGTAAGCGGAACTACACGCGTAGAGGTGAAATTCGTAGATATTTGTAGGAATGCCAATTGGGAAGCCAGCTTACTGGACAAATACTGACGCTGAAGCGCGAAAGCTAGGGGAGCAAAACGGATTAGATACCCTGGTAGTCCTAGCTGTAAACGATGATCACTGGGTGTGGGGGGTCGAACCTCTGTGCCGAAGTTAAGACGATAAGTGATCCGCCTGGGGAGTACGTGCGCAAGAATG	gb|KM410614.1| Uncultured prokaryote clone GS10-10-113 16S ribosomal RNA gene partial sequence	97.00%	621	Fusobacteriaceae
M01138:27:000000000-AHTAW:1:2117:28793:18203	16S	0	TACGTAGGGTGCAAGCGTTATTCGGAATTACTGGGCGTAAAGCGTGCGCAGGCGGTTATATAAGACAGGTGTGAAATCCCCGGGCTTAACCCGGGAATTGCATCTGTGACTGTATAGCTAGAGTTTGTCAGAGGGGGGTAGAATTCCACGTGTAGCAGTGAAATGCGTAGATATGTGGAGGAATACCAATGGCGAAGGCAGCCCCCTGGGATAACACTGACGCTCATGCACGACAGCGTGGGGAGGAAACAGGATTAGATACCCTGGTGGTCCACGCCCTAAAAGATGCTGACTAGTTGTTTGGGATTTTATCCTGAGTAACGTAGCTAAAGCGTGAAGTTAGCCGCCTGGGGAGTACGGTCGCAAGATTA	gb|KM166490.1| Uncultured bacterium clone Espejo_9_20_11_Water.169808 16S ribosomal RNA gene partial sequence gb|KM166744.1| Uncultured bacterium clone Espejo_9_20_11_Water.178929 16S ribosomal RNA gene partial sequence	97.00%	625	Burkholderiaceae
M01138:27:000000000-AHTAW:1:1110:25119:11990	16S	NA	TACGAAAGGGGCAAGCGTTATCCGGAATTATTGGGCGTAAAGGGTTTGTAGGTGGTCCAAGAAGAATGCAATGAAAGTACTTTAAAAAGGAGTAAGTGTTGCAGAGCCCTGAGGACTTGAGGTCAAAAGACGAGAATCGAATTTCGGGTGGAGCGATAAAATGCAAAGATATCCGAAGGAAGACAAAAAGCGAAGGCAGTTCTCGAGGTTGAACCTGACATTGAAAAACGAAAGCGTGGGGAGCAAACGGGATTAGAGACCCCGGTAGTCCACGCCCTAAACGATGTATGACTTTCTGGGACCTGTACACAGAGTATAGAGCGGATCAGAAAAAACTAACGTGATCATACCGCCTGGGGAGTACGGCCGCAAGGCTG
M01138:27:000000000-AHTAW:1:2107:15845:23198	16S	3	TACGGAGGGTGCAAGCGTTGTCCGGATTTACTGGGTTTAAAGGGTGCGCAGGTGGGCTATTAAGTCCGTGGTGAAAGACGGTCGCTCAACGATTGCAGTGCCCTGGAAACTGGTAGACTTGAGTAAAGTAGAGGTGGGCGGAATTGATAGTGTAGCGGTGAAATGCATGGATATTATCAAGAACTCCAATTGCGTAGGCAGCCCACTTGGCTTTTACTGACACTCAGGCACGAAAGTGTGGGTATCAAACAGGATTAGATACCCTGGTAGTCCACACTGTAAACGATGATAACTAGGTGTCGGCCGAATCTGGTCGGTGCCACAGCGAAAGCGTTAAGTTATCCACCTGGGGAGTACGCCGGCAAGGATG	gb|EF014667.1| Uncultured bacterium clone CbS1s.02 16S ribosomal RNA gene partial sequence	97.00%	623	Cytophagaceae
M01138:27:000000000-AHTAW:1:1101:17292:15172	16S	NA	TACAGAGGGTGCAAGCGTTAATCGGAATTACTGGGCGTAAAGCGCGCGTAGGCGGCTGATTAAGTCGGATGTGAAATCCCTGGGCTCAACCTAGGAACTGCATACGATACTGATCGGCTAGAGTATGAGAGAGGGAGGTAGAATTCCACGTGTAGCGGTGAAATGCGTAGATATGTGGAGGAATACCGGTGGCGAAGGCGGCCTCCTGGCTTAATACTGACGCTGAGGTGCGAAAGCGTGGGGAGCAAACAGGATTAGATACCCTGGTAGTCCACGCTGTAAACGATGTCAACTAGCCGTTGGGAACCCTAGTGTTCTCGGTGGCGTAGCTAACGCGATAAGTTGACCGCCTGGGGAGTACGGTCGCAAGATTA
M01138:27:000000000-AHTAW:1:1103:20816:11374	16S	0	TACGGAGGGTGCAAGCGTTATCCGGAATCATTGGGTTTAAAGGGTCCGCAGGCGGACTTGTAAGTCAGTGGTGAAAGCCTACAGCTTAACTGTAGAACTGCCATTGATACTGTAAGTCTTGAATTCGGTCGAAGTGGGCGGAATATGTAGTGTAGCGGTGAAATGCATAGATATTACACAGAACACCGATAGCGCAGGCAGCTCACTAGGCCTGGATTGACGCGCAGGGACGAAAGCGTGGGGAGCAAAAAGGAGTAGAGACCCTGGTAGTCCACGCTGTAAAAGATGATTACTCGTTTTCGGCGATATACAGTCGGAGACTAAGCGAAAGTGATAAGTAATCCACCTGGGGAGTACGTTCGCAAGGTTG	gb|EU642252.1| Uncultured Cryomorphaceae bacterium clone LW18m-1-90 16S ribosomal RNA gene partial sequence	97.00%	623	Cryomorphaceae
M01138:27:000000000-AHTAW:1:2118:5590:13659	16S	NA	TACGGAGGTGGCAAGCGTTACTCGGATTGATTGGGTGTAAAGGGCGTGTAGGCGGTGAATTAAGTCGAGTGTGAAATCCCTTGGCTCAACCAAGGAACTGCACTCGATACTGATTTGCTTGAGTGATGGAGAGGAAGATGGAATTCCCGGTGTAACAGTGAAATGTGTAGATATCGGGAGGAACACCAGTGGCGAAGGCGATCTTCTGGTCATCTACTGACGCTGAAACGCGAGAGCTAGGGGAGCAAACAGGATTAGATACCCTGGTAGTCCTAGCCGTAAACGATGTGCACTAGGTGTCGGGCCCTCTGGGCTCGGTGCCGCAGTTAACACTTTAAGTGCACCACCTGGGGAGTACGGTCGCAAGACTG
M01138:27:000000000-AHTAW:1:1105:28151:17906	16S	0	TACAGAGGTCGCAAGCGTTGTTCGGATTTACTGGGCGTAAAGGGCGCGTAGGCGGCGAGGTGTGTCAAGTGTGAAATCTCCGGGCTCAACCCGGAAAGTGCGCTTGAGACTGCCCCGCTCGAGTCCGGGAGGGGGAATCGGAATGCAGGGTGTAGCGGTGAAATGCGTTGATATCCTGCAGAACACCGGTGGCGAAGGCGGATTCCTTGAACGGCACTGACGCTGAGGCGCGAAAGTCGGGGGAGCGAACAGGATTAGATACCCTGGTAGTTCCGACCTTAAACGGGGTGCACTCGGGGTGGGGCCATTTCACCGGCCCCGTTCCTTAGCCAACGCGATAAGTGCACCGCCTGGGGAGTACGGCCGCAAGGCTA	gb|EU470282.1| Uncultured bacterium clone GZ_aaa01b04 16S ribosomal RNA gene partial sequence	96.00%	612	Subdivision5_genera_incertae_sedis
M01138:27:000000000-AHTAW:1:2119:16722:1754	16S	NA	TACGGAGGGTGCAAGCGTTATCCGGATTTATTGGGTTTAAAGGGTCCGTAGGCGGACCATTAAGTCAGTGGTGAAAGCCCATAGCTCAACTATGGAATTGCCATTGATACTGGTGGTCTTGAGTACAGTTGAAGTTGGCGGAATGTGTGGTGTAGCGGTGAACTGCTTAGATATAACACAGAACACCGATTGCGAAGGCATCTAACTAAGTTGTAACTTACGCTGAGGGACGAAAGTGTGGGGAGCAAACAGTATTAGATACCCTGGTAGTCCACACCGTAAACGATGATTACTAGATTTTGGCGTAAGTCAGAGACCAAGCGAAAGTGTTTAGTAATCCACCTGGGGAGTACGTCCGCAAGGATG
M01138:27:000000000-AHTAW:1:1109:15207:1431	16S	NA	TACAGGCGTGGCAAGCGTTACTCGGAATTATTGGGTGTAAAGGGCAGGTAGGTGGCCGGATAAGTGAGGGGTGAAATCCTGCGGTTCAATCGCAGAACAGCCTTTCAGACTGTTGGGCTTGAGAGTGATAGAGGAAGATGGAATTCACGGTGTAGGGGTGAAATCTGTAGATATCGGGAAGAACACCGACGGCGAAGGCAATCTTCTGGGTCACTTCTGACGCTGAGCTGCGAAAGCTAGGGGAGCAAACAGAATTAGATACTCTGGTAGTCCTAGCCGTAAACGATGAATACTAGGTGTCGGAGCCCTTTGGGGTTCGGCGCCGAAGCTAACGCATTAAGTATTCCACCTGGGGACTACGATCGCAAGATTA
M01138:27:000000000-AHTAW:1:1113:9686:2366	16S	NA	TACATGTGGGGCAAGCGTTGTTCGGAATTACTGGGCATAAAGGGTGCGTAGGCGGTATGATAAGTCAGTGGTGAAATCCTGCGGCCCAACCGTAGTACTGCCATTGATACTGTTGTGCTTGAGTGCGTGAGGGGTGACTGGAACGGGTAGTGTAGCGGTGAAATGCGTAGATATTACCCGGAACACCAAAGGCGAAGGCAGGTCACTGGCACGCAACTGACGCTGAGGCACGAAAGCGTGGGGAGCAAACAGGATTAGGTACCCTGGTAGTCCACGCCGTAAACGATGAGCACTAGATCGTTGGAGCGCTCTGCTCTGGCGGTCGTAGCTAATTTATTAAGTGCTCCGCCTGGGGAGTATGGTCGCAAGGCTG
M01138:27:000000000-AHTAW:1:1116:25974:15217	16S	NA	TACGGAGGGTGCAAACGTTGCTCGGAATTATTGGGCGTAAAGCGCACGTAGGCGGCTCGTTAAGTCGGATGTGAAAGCCCGCGGCTCAACCGCGGAAGTGCATCCGAAACTAGCGAGCTTGAGTATGGAAGAGGGTCTCGGAATTCCCGGTGTAGAGGTGAAATTCGTAGATATCGGGAGGAACACCAGTGGCGAAGGCGGAGACCTGGGCCAATACTGACGCTGAGGTGCGAAAGCGTGGGGAGCAAACAGGATTAGATACCCTGGTAGTCCACGCCGTAAACGATGAGTGCTAGGTGTTGGGGGTATTGACCCCCCCCAGTACCGCAGCTAACGCGTTAAGCACTCCGCCTGGGGAGTACGGCCGCAAGGCTA	emb|FM201138.1| Uncultured bacterium partial 16S rRNA gene clone MBR-8_LF_AS69	99.00%	664
M01138:27:000000000-AHTAW:1:1103:9761:17185	16S	662	TACGGAGGGAGCTAGCGTTGTTCGGAATTACTGGGCGTAAAGCGTGCGTAGGCGGTTATTCAAGTCAGTGGTGAAAGCCTGGAGCTCAACTCCAGAACTGCCTTTGAAACTAGATAACTAGAATCTTGGAGAGGTCAGTGGAATTCCGCGTGTAGAGGTGAAATTCGTCGATATTCGGAAGAACACCAGTGGCGAAGGCGACTGACTGGACAAGCATTGACGCTGAGGTACGAAAGCGTGGGGAGCAAACAGGATTAGATACCCTGGTAGTCCACGCCGTAAACGAAGATAACTAGCTGTCCGGGCTCTACGAGCTTCGGTGGCGCAGCTAACGCATTAAGTTATCCGCCTGGGGAGTACGGTCGCAAGATTA	gb|KC683125.1| Uncultured bacterium clone C70 16S ribosomal RNA gene partial sequence	98.00%	641	Sphingomonadaceae
M01138:27:000000000-AHTAW:1:2105:26546:21554	16S	NA	GGGAAAGCAGAAGAGGGAAGACGGAGGGGGAAAGAGTTAATCGGAATTACTGGGCGTAAAGCGTGCGCAGGCGGTTGAGTAAGTTAGATGTGAAATCCCCGGGCTCAACCTGGGAACTGCCTTTAAAACTGCTCGGCTAGAGTGTGTCAGAGGGGGGTAGAATTCCACGTGTAGCAGGGAAATGCGTAGAGATGTGGAGGAATACCAATGGCGAAGGCAACCCCCTGGGATAACACTGACGCTCATGTACGAAAGCGTGGGGAGCAAACAGGATTAGATACCCTGGTAGTCCACGCCCTAAACGATGTCTACTAGTTGTTGGGGTCTTCGGACCTTAGTAACGCAGCTAACGCGTGAAGTAGACCGCCTGGGGAGTACGGTCGCAAGATTA
M01138:27:000000000-AHTAW:1:1109:5439:11150	16S	1	TACGGAGGATCCAAGCGTTATCCGGATTTATTGGGTTTAAAGGGTGCGTAGGCGGGTCTTTAAGTCAGTGGTGAAAGTTTGCGGCTCAACCGTAAAATTGCCATTGAAACTGAAGACCTTGAGTGTAAATGAGGTAGGCGGAATGTGTTGTGTAGCGGTGAAATGCTTAGATATAACACAGAACACCAATTGCGAAGGCAGCTTACTGGGATACAACTGACGCTGAGGCACGAAAGCGTGGGGATCAAACAGGATTAGATACCCTGGTAGTCCACGCAGTAAACGATGAATACTGACTGTATGAGATATCCTGTATGCGGTACAGCGAAAGCGTTAAGTATTCCACCTGCCGAGTACGTTTGCAAGAATGAAGCCAAAACGAATTGT	gb|KX455414.1| Uncultured bacterium clone 15434 16S ribosomal RNA gene partial sequence	98.00%	639	Porphyromonadaceae
M01138:27:000000000-AHTAW:1:2109:27023:18131	16S	NA	GACAGAGGTGGCAAGCGTTGTTCGGATTTATTGGGTGTAAAGGGCAGGTAGGCGGTCGGATAAGTCTGACGTGAAATCCCACGGCTCAACCGTGGAACTGCGTTGGAAACTGTCTGACTTGAGTATCGGAGAGGTGAGGGGAATTCTCGGTGTAAGGGTGAAATCTGTAGATATCGAGAGGAACACCAGTGGCGAAGGCGCCTCACTGGCCGGTAACTGACGCTGAGCTGCGAAAGCAAGGGGAGCAAACAGGATTAGATACCCTGGTAGTCCTTGCCGTAAACGATGTGGATTAGGTGTTGGGGGTGTTGATCCCCCCAGCGCCGCAGCTAACGCATTAAATCCACCACCTGGGGAGTACGGTCGCAAGACTG
M01138:27:000000000-AHTAW:1:1119:11247:7664	16S	NA	TACATAGGGTGCAAGCGTTGTCCGGAATTATTGGGCGTAAAGAGCTCGTAGGTGGTTCGATACGTCGGAGGTGAAAATCAGGGGCTCAACCCGTGACCTGCATACGATACGGTCGAGCTAGCGTTTGGTAGGGGAGACTGGAATTCCTGGTGTAGCGGTGGAATGCGCAGATATCAGGAGGAACACCGATGGCGAAGGCAGGTCGCTGGGCCAATACTGACACTGAGGAGCGAAAGCGTGGGGGGCGGACAGGATTAGATACCCTGGTAGTCCACGCCCTAAACGGTGGGCGCTAGTTGTGCGATCCGTCCACGGTTTGTGCGACGCAGCTAACGCATTAAGCGCCCCGCCTGGGGAGTACGATCGCAAGATTA	gb|KF766693.1| Uncultured bacterium clone IMCC19159 16S ribosomal RNA gene partial sequence	97.00%	630
M01138:27:000000000-AHTAW:1:2116:13578:24298	16S	18	TACGGAGGGAGCTAGCGTTGTTCGGAATTACTGGGCGTAAAGCGTGCGTAGGCGGCGATTCAAGTCAGAGGTGAAAGCCTGGAGCTCAACTCCAGAACTGCCTTTGCAACTAGATTGCTAGAATCTGGGAGAGGTGAGTGGAATTCCGAGTGCAGAGGTGACATTCGGAGATATTCGGAAGAACACCAGTGGCGAAGGCGGCTCACTGGACCAGTATTGACGCTGCGGCACGAAAGCGGTGGGAGCAAACAGGATTAGATACCCTGGTAGTCCACGCCGTAAACGATGATAACTAGCTGCCAGGGTTCATAGAACTGTGGTGGCGCAGCTAACGCATTAAGTTATCCGCCTGGGGAGTACGGTCGCAAGATTA	gb|AY707564.1| Uncultured organism clone C101 16S ribosomal RNA gene partial sequence	98.00%	632	Sphingomonadaceae
M01138:27:000000000-AHTAW:1:2119:4292:18485	16S	0	TACGGAGGGTGCAAGCGTTATCCGGATTCACTGGGTTTAAAGGGTGTGTAGGCGGGCAATTAAGTCAGTGGTGAAAGCTCTGAGCTCAACTTGGAAACTGCCATTGATACTAGTGGTCTTGAATATTGTTGAGGTGGACGGAATAAGTCATGTAGCGGTGAAATGCATAGATATGACTTAGAACACCAATTGCGAAGGCAGTTCACTAAACAATGATTGACGCTGAGGCACGAAAGCGTGGGGATCAAACAGGATTAGATACCCTGGTAGTTCACGCCCTAAACGATGATTACTCGACATACGCGATACACAGTGTGTGTCTGAGCGAAAGCATTAAGTAATCCACCTGGGAAGTACGACCGCAAGGTTG	gb|KC994701.1| Uncultured Bacteroidetes bacterium clone BF 021 16S ribosomal RNA gene partial sequence gb|KC994839.1| Uncultured Bacteroidetes bacterium clone BF 159 16S ribosomal RNA gene partial sequence	97.00%	614	Chitinophagaceae
M01138:27:000000000-AHTAW:1:2115:18368:12174	16S	NA	TACAGAGGGTGCAAGCGTCGTCTGGAATTATTGGGCGTAAAGAGCTCGTAGGTGGTTCGATACGTCGGATGTGAAAATCAGGGGCTCAACCCCTGACCTGCAACCGATACGGTCGAGCTAGAGTTTGGTAGGGGAGACTGGAATTCCTGGTGTAGCGGTGGAATGCGCAGAGATCAGGAGGAACACCGATGGCGAAGGCAGGTCTCTGGGCCATGACTGACACTGAGGAGCGAAAGCGTGGGGAGCGAACAGGATTAGATACCCTGGTAGTCCACGCCGTAACCGGTGGGCGCTAGTTGTGCGAACCTTCCGCGGTTTGTGCGACGCAGCTAACGCAATAAGCGCCCCGCCTGGGGAGTACGATCGCAAGATTA
M01138:27:000000000-AHTAW:1:1105:21468:2966	16S	38	TACGAAGGGGGCTAGCGTTGCTCGGAATTACTGGGCGTAAAGGGCGCGTAGGCGGACGACTTAGTCAGGCGTGAAAGCCCCGGGCTCAACCTGGGAATTGCGCTTGAGACGGGTTGTCTTGAGGACGAGAGAGGGTGGTGGAATTCCCAGTGTAGAGGTGAAATTCGTAGATATTGGGAAGAACACCGGTGGCGAAGGCGGCCACCTGGCTCGTTACTGACGCTGAGGCGCGAAAGCGTGGGGAGCAAACAGGATGAGATACCCTGGTAGTCCACGCTGTAAACGATGTGCGCTGGATGTTGGGTGGCCTAGCCACTCAGTGTCGTAGCTAACGCGATAAGCGCACCGCCTGGGGAGTACGGCCGCAAGGTTG	dbj|AB515846.1| Uncultured bacterium gene for 16S rRNA partial sequence clone: SludgeA_upper_108	96.00%	610	Acetobacteraceae
M01138:27:000000000-AHTAW:1:1101:10583:19360	16S	NA	CCCCGGCGCCACAAGTGGCAATCTTATATTGGGCCTAAAGCATTCGTAGCCGGTTTGAAAAATCCTTTGTGAAATTGTTGAACTCAATACAACAGCATGCAGGGGACACTTTCAGACTAGAGATTGGGAGGAGTTGGGGGTATGCCTTGGGGAGCGGTTAAATGTGATAATCCAAGGTAGACCACCTGTGGCGAAGGCGCCCAACTAGAACGATTCTGACGGTGAGGGATGAAAGCTAGGGTAGCGATCCGGATTAGATACCCGAGTAGTCCTAGCTGTAAACTCTGTGAGCTAGGTGTCGCGTATTCTACGAGAATACGCGGTGTCGTAACGAAGGTGCTAAGCTCACCGCCTGGGAAGTACGGTCGCAAGACTG
M01138:27:000000000-AHTAW:1:1112:13369:14814	16S	NA	TACAGGGGGCGCGAGCGTTGCTCGGAATCACTGGGCGTAAAGCGTACGCAGGCGGGCCGATAAGTCTGTCGTGAAATCCCAGGGCTCAACCCTGGAACGGCGATGGAGACTGTCGGTCTTGAGTACGGGAGAGGAGAGCGGAATTCCTGGTGTAGAGGTGAAATTCGTAGATATCAGGAGGAACACCGGTGGCGAAAGCGGCTCTCTGGCCCGATACTGACGCTCATGTACGAAGGCGTGGGGAGCAAACAGGATTAGATACCCTGGTAGTCCACGCTGTAAACGATGAGTGCTAGTTGCTGGAACACCTTCTTTGTTTCGGTGGCGTAGCTAACGCGTTAAGCACTCCGCCTGGGAAGTACGGTCGCAAGACTA
M01138:27:000000000-AHTAW:1:2118:17039:15192	16S	145	TACGTAGGGGGCAAGCGTTATCCGGATTTACTGGGTGTAAAGGGAGCGTAGACGGTTTGATAAGTCAGATGTGAAAGCCCAGGGCTCAACCCTGGGACTGCATTTGAAACTGTTAAACTAGAGTGCAGGAGAGGTAAGTGGAATTCCTAGTGTAGCGGTGAAATGCGTAGATATTAGGAGGAACACCAGTGGCGAAGGCGACTTACTGGACTGTAACTGACGTTGAGGCTCGAAAGCGTGGGGAGCAAACAGGATTAGATACCCTGGTAGTCCACGCCGTAAACGATGATTACTAGGTGTCGGGGGCTTACAAGCCTTCGGTGCCGTCGCTAACGCAATAAGTAATCCACCTGGGGAGTACGTTCGCAAGAATG	gb|EU181056.1| Uncultured microorganism isolate SeaGull51 16S ribosomal RNA gene partial sequence	99.00%	661	Lachnospiraceae
M01138:27:000000000-AHTAW:1:2107:25051:9504	16S	NA	TACGAAGGGAGCTAGCGTTACTCGGAATCATTGGGCGTAAAGCGTGCGTAGGCGGTCTTGTAAGTTAGGAGTGAAATCCTGGGGCTCAACCCCAGAACTGCTCTTAATACTGCTCGACTAGAATACTTGAGGGGACAGTAGAATTCCTAGTGTAGGGGTGAAATCCGTAGAGTATTAGGAGGAATACCAGTGGCGAAAGCGACTGTCTGGCAAGTTATTGACGCTGTTGCACGAAAGCGTGGGGAGCAAACAGGATTAGATACCCTGGTAGTCCACGCCATAAACGATGAGTGCTAGATATCAGATTTATATTTGGTGTCGTAGCGAACGCGCTAAGCACTCCGCCTGGGAAGTACGGTCGCAAGATTA
M01138:27:000000000-AHTAW:1:1113:12792:2931	16S	0	TACGAAGGGTGCAAGCGTTGTTCGGATTTATTGGGCGTAAAGCGCACGTAGGTGGACTTGTAAGTCAGATGTGAAATCTCGGAGCTTAACTTCGAAACTGCGTCTGAAACTGTGAGTCTAGAATCTTGGAGGGGGAAGGGGAATTTCGCATGTAGGGGTAAAATCCGTAGATATGCGAAGGAACACCAGAGGCGAAGGCGCCTTCCTGGAAAAGAATTGACACTGAGGTGCGAAAGCGTGGGGATCAAACAGGATTAGATACCCTGGTAGTCCACGCTGTAAACGATGAACACTAGGTATTGGGGGATTTGACCCCTTCAGTGCCGTAGCTAACGCGTCAAGTGTTCCGCCTGGGAAGTACGGTCGCAAGACTA	gb|KM063344.1| Uncultured bacterium clone G-55 16S ribosomal RNA gene partial sequence	97.00%	621	Bacteriovoracaceae
M01138:27:000000000-AHTAW:1:1112:8603:4840	16S	NA	TACGGAGGTGGCAAGCGTTACTCGGAATCATTGGGTGTAAAGGGCAAGTAGGCGGCTTAGTAAGTGAGGGGTGAAATCCTGCGACTCAATCGCAGAATAGCCTTTCAAACTGCTTTGCTTGAGACAGGTAGAGGGAAATGGAATTCCCGGTGTAAGGGTGAAATCTGTAGATATCGGGAAGAACACCAGCGGCGAAGGCGATTTCCTGGACCTGTTCTGACGCTGAATTGCGAAAGCTAGGGGAGCAAACAGAATTAGATACTCTGGTAGTCCTAGCCGTAAACGATGAGCACTAGGTGTCGGCTCCTTTGGGGTCGGCGCCGTCGCTAACGCATTAAGTGCTCCACCTGGGGACTACGGTCGCAAGGCTA
M01138:27:000000000-AHTAW:1:1112:5885:17048	16S	1	TACGGAGGGTGCAAGCGTTATCCGGATTTACTGGGTTTAAAGGGTGTGTAGGCGGGCTGTTAAGTCAGTGGTGAAATCTCCGGGCTCAACCCGGAAACTGCCATTGATACTAATAGTCTTGAATATTGTTGAGGTAGGCGGAATAAGTCATGTAGCGGTGAAATGCATAGATATGACTTAGAACACCGATTGCGAAGGCAGCTTACTAAGCAATGATTGACGCTGAGGCACGAAAGCGTGGGGATCAAACAGGATTAGATACCCTGGTAGTCCACGCCCTAAACGATGATTACTCGACATACGCGATACACAGCGTGTGTCTGAGCGAGAGCATTAAGTAATCCACCTGGGAAGTACGACCGCAAGGTTG	gb|JF198343.1| Uncultured bacterium clone ncd2312c03c1 16S ribosomal RNA gene partial sequence	98.00%	632	Chitinophagaceae
M01138:27:000000000-AHTAW:1:1110:3241:9312	16S	0	TACGTAGGGGGCAAGCGTTGTCCGGATTTACTGGGTGTAAAGGGCGCGTAGGCGGCTAATTAAGTCAGTGGTGAAATCCTGCGGCTCAACTGCAGAACTGCCATTGATACTGGATAGCTTGAGTGCGGAAGAGAGAGACGGAATTCCAGGTGTAGTGGTGAAATACGTAGATATCTGGAAGAACACCAGTTGCGAAGGCGGTCTCTTGGTCCGTGACTGACGCTGAGGCGCGAAAGCGTGGGTAGCGAACAGGATTAGATACCCTGGTAGTCCACGCTGTAAACGATGAATACTAGGTATTGGGCCGCAAGGTTCAGTGCCGCAGCAAACGCATTAAGTATTCCACCTGGGGAGTACGATCGCAAGGTTG	emb|LK024604.2| Uncultured bacterium partial 16S rRNA gene clone BEtL9P3G02	98.00%	632	Ignavibacteriaceae
M01138:27:000000000-AHTAW:1:1119:28647:11504	16S	1403	TACGGAGGGTGCAAGCGTTGTCCGGATTTATTGGGTTCAAAGGGTGCGTAGGCGGTTTATTAAGTCAGTGGTGAAAGACGGTCGCCCAACGATTGCAGTGCCATTGATACTGGTAGACTTGAGTGAGAGTGAGGTAGCTGGAATGGATAGTGTAGCGGTGAAATGCATAGATATTATCCAGAACACCGATTGCGAAGGCAGGTTACTAAGTCTTAACTGACGCTGAGGCACGAAAGTGTGGGGATCAAACAGGATTAGATACCCTGGTAGTCCACACTGTAAACGATGATAACTAACTGTGGGCTTTCGGGTCAGTGGTACATAGACATCGGTAAGTCATCCACCTGGGGAGTACGCCGGCAACGGTGAAGCATAAAGGGATAGAC	gb|JN397826.1| Uncultured bacterium clone BWB0303-03 16S ribosomal RNA gene partial sequence	97.00%	637	Cytophagaceae
M01138:27:000000000-AHTAW:1:2115:22369:4527	16S	NA	TACAGAGGGTGCGAGCGTTAATCGGAATCACTGGGCGTAAAGCGCATGCAGATGGCTTTGTAAGTCGGAGGTGAAATCCCCGGGCTTAACCTGGGAACGGCACTCGAAACTGCAAGGCTTGAATGTGGAAGAGGGAAGTGGAATTCGGGGTGTAGCAGTGAAATGCGTAGATATCCGGAGGAACACCAGTGGCGAAGGCGACTTCCTGGTCCAACATTGACATTCAGATGCGAAAGCGTGGGGAGCGAACAGGATTAGATACCCTGGTAGTCCACGCCTTAAACGATGCGAACTAGATGTCGGGGGGGGCAGCCTTTCGGTGTCGCAGCTAACGCGATAAGTTCGCCGCCTGGGGAGTACGGCCGCAAGGTTG
M01138:27:000000000-AHTAW:1:2116:28767:14108	16S	101	TACGGAGGATCCAAGCGTTATCCGGAATCATTGGGTTTAAAGGGTCCGTAGGCGGTTTAGTAAGTCAGTGGTGAAAGCCCATCGCTCAACGGTGGAACGGCCATTGATACTGCTAGACTTGAATTATTAGGAAGTAACTAGAATATGTAGTGTAGCGGTGAAATGCTTAGAGATTACATGGAATACCAATTGCGAAGGCAGGTTACTACTAATATATTGACGCTGGTGGACGAAAGCGTGGGTAGCGAACAGGATTAGAGACCCTGGTAGTCCACGCCGTAAACGATGGATACCAGCTGTTGGGAGCAATTTCAGTGGCTATGCGAAAGTGATAAGTTTCCTACCTGGGGAGTACGTTCGTAAGAATGAAGCTCAGAGAGGT	gb|KM122652.1| Uncultured bacterium clone LNH_9_9_11_Pumice.147032 16S ribosomal RNA gene partial sequence	98.00%	641	Flavobacteriaceae
M01138:27:000000000-AHTAW:1:1103:25838:3859	16S	0	TACGGAGGGGGCAAGCGTTGTCCGGAATCATTGGGTTTAAAGGGTCCGCAGGCGGATTTATAAGTCAGGGGTGAAATCCTATCGCTTAACGATAGAACGGCCATTGATACTGTAAGTCTTGAATTCGGTCGGGGTGGGCGGAATGTGGAGTGTAGCGGTGAAATGCATAGATGTTACACAGAACACCGATGGCGAAGGCAGCTCACTAGGCCTGAATTGACGCTCAGGGACGAGAGCGTGGGGATCAAACAGGATTAGATACCCTGGTAGTCCACGCTGTAAAAGATGATTACTCGTTTTCGGCGATATACAGTCGGAGACTAAGCGAAAGTGATAAGCAATCCACCTGGGGAGTACGATCGCAAGGTTG	gb|KF900020.1| Uncultured bacterium clone ISNOV-31 16S ribosomal RNA gene partial sequence	97.00%	618	Cryomorphaceae
M01138:27:000000000-AHTAW:1:1106:4700:5566	16S	NA	TACGGAGGGTGCAAGCGTTATCCGGAATTATTGGGTTTAAAGGGTCCGTAGGCGGATCGTTAAGTCAGTGGTGAAAGCCCGCAGCTCAACTGCGGAACTGCCATTGATACTGGCGATCTTGAGTATAATTGAAGTGGGCGGAATGTGTGGTGTAGCGGTGAAATGCTTAGATATCACACAGAACACCGATTGCGAAGGCAGCTCACTAATTTGTGAACTGACGCTGAGGGACGAAAGTGTGGGGATCAAACAGGATTAGATACCCTGGTAGTCCACACCGTAAACGATGATTACGAGATTTTGGGAGCAATCTCAGAGTCCAAGCGAAAGTGTTTAGTAATCCACCTGGGGAGTACGTCCGCAAGGATG
M01138:27:000000000-AHTAW:1:1111:8554:3714	16S	4	GACGTAGGGAGCAAGCGTTGTCCGGATTTACTGGGCGTAAAGAGCGCGTAGGCGGCTCGTTAAGTGTGAAGTGAAATCTCCAGGGCTCAACCCGGAAACTGCTTTACATACTGGCGAGCTTGAGTGATGTAGAGGTAACTGGAATTCCTGGTGTAGCGGTGAATGGCGTTGATATCAGGAGGAACACCCATGGCGAAGGCAGGTTACTGGACATCATCTGACGCTGAGGCGCGAAAGCGTGGGTAGCAAACAGGGATTAGATACCCTGGTAGTCCACGCCCTAAACGATGAATACTAGACGTGAGAGGTATCGACCCCTCTCGTGTCGCAGCTAACGCATTAAGTATCCCGCCTGGGGACTACGGCCGCAAGGTTG	gb|HQ661210.1| Uncultured bacterium clone B-44 16S ribosomal RNA gene partial sequence	98.00%	648	Armatimonadetes_gp5
M01138:27:000000000-AHTAW:1:2104:18941:7997	16S	1	TACGGAGGGTGCAAGCGTTATCCGGAATCACTGGGTTTAAAGGGTGCGTAGGCGGTTAGATAAGTCCGTTGTGAAAGCCACCAGCTTAACTGGGAGAACTGCGATGAATACTGTTTAACTTGAATCAGGTTGAGGCCGGCGGAATGCGACATGTAGCGGTGAAATGCATAGATATGTCGTGGAACACCGGTTGCGAAGGCAGCTGACGAGACATTGATTGACGCTGAGGCACGAAAGCGTGGGGAGCAAACAGGATTAGATACCCTGGGAGCCCACGCCCTAAACGATGTATACGTGTTGTTTGGCCCTTGGGGTTGGGCGACGGAGCGAAAGCGTTAAGTAAACCACCTGGGGAGTACGCCCGCAAGGGTG	gb|JQ033988.1| Haliscomenobacter sp. JJ019 16S ribosomal RNA gene partial sequence	90.00%	493	Saprospiraceae
M01138:27:000000000-AHTAW:1:2108:21715:19652	16S	638	TACGAAGGGGGCTAGCGTTGTTCGGATTTACTGGGCGTAAAGCGCACGTAGGCGGATTGTTAAGTCGGGGGTGAAATCCTGGAGCTCAACTCCAGAACTGCCTTCGATACTGGCAATCTAGAGTCCGGAAGAGGTGAGTGGAACTCCTAGTGTAGAGGTGGAATTCGTAGATATTAGGAAGAACACCAGTGGCGAAGGCGGCTCACTGGTCCGGTACTGACGCTGAGGTGCGAAAGCGTGGGGAGCAAACAGGATTAGATACCCTGGTAGTCCACGCCGTAAACTATGAGAGCTAGCCGTTGGGAGATTTATCTCTCAGTGGCGCAGCTAACGCATTAAGCTCTCCGCCTGGGGAGTACGGTCGCAAGATTA	gb|HM277564.1| Uncultured bacterium clone ncd541e06c1 16S ribosomal RNA gene partial sequence	99.00%	663	Hyphomicrobiaceae
M01138:27:000000000-AHTAW:1:2112:28591:8051	16S	0	TACGTAGGGTGCGAGCGTTAATCGGAATTACTGGGCGTAAAGCGTGCGCAGGCGGTTATACAAGAAAGGCGTGAAATCCCCGGGCTTAACCTGGGAATGGCGCCTGTGACTTTATAGCTAGAGTGTGTCAGACGTGGGTAGAATTCCACGTGTAGCAGTGAAATGCGTAGATATGTGGAGGAATACCAATGGCGAAGGCAGCCCCCTGGGATAACACTGACGCTCATGCCCGAAAGCGTGGGGAGCAAAAAGGATTAGATACCCTGGTAGTCCACGCCCTAAACGATGCTGACTAGTTGTTCGGGATTTAAATCCTGAGTAACGTAGCTAACGCGTGAAGGCAGCCGCCTGGTGAGTACGGTCGCAAGATTA	gb|KP686810.1| Uncultured bacterium clone T1_1111_05 16S ribosomal RNA gene partial sequence	98.00%	632	Burkholderiaceae
M01138:27:000000000-AHTAW:1:1114:18170:19070	16S	NA	TACGGAGGGTGCAAGCGTTGTCCGGATTTATTGGGTTTAAAGGGTGCGTAGGCGGTTTATTAAGTCAGTGGTGAAAGTTTGCAGCTCAACTGTAAAATTGCCATTGAAACTGTTGGTCTTGAGTATAGTTGAGGTGGGCGGAATGTGTTGTGTAGCGGTGAAATGCATAGATATAACACAGGACACCAATTGCGAAGGCAGCTCACTAAGCTATAACTGACGCTGAGGCACGAAAGCGTGGGTAGCGAACAGGATTAGATACCCTGGTAGTCCACGCCGTAAACGATGATTACTCGTTGCAAGCGATATACTGTTTGTGACTGAGCGAAAGCATTAAGTAATCCACCTGGGGAGTACGTTGGCAACGATG
M01138:27:000000000-AHTAW:1:1107:17886:10385	16S	NA	TACAGAGGGTGCGAGCGTTATCCGGAATTACTGGGCGTAAAGCGCACGTAGTCGGCTTGTCAAGTCGGGTGTGAAATCCCCGGGCTCAACCTGGGAACTGCATCCGAAACTGACTTGCTAGAGTATGGGAGAGGGAGGCGGAATTTCTGGTGTAGCAGTGAAATGCGTAGATATTAGAAGGAACACCAGTGGCGAAGGCGGCTTCCTGGACCAATACTGACGATCAGGTGCGAAAGCGTGGGGAGCAAACAGGATTAGATACCCTGGTAGTCCACGCCGTAAACGATGACATCTGGATGTGGGGAGGGTATGCCTCCCGGTGGCGTAGCTAACGCGTTAAGTAGTCCGCCTGGGAAGTACGGCCGCAAGGTTG
M01138:27:000000000-AHTAW:1:2103:2841:14701	16S	NA	TACGTAGGGTGCGAGCGTTAATCGGAATTACTGGGCGTAAAGCGTGCGCAGGCGGTTATGTAAGACAGATGTGAAATCCCCGGGCTTAACCTGGGAACTGCATTTGTGACTGCATGGCTAGAGTGTGTCAGAGGGAGGTGGAATTCCGCGTGTAGCAGTGAAATGCGTAGAGATGCGGAGGAACACCGATGGCGAAGGCAGCCACCTGGGCTAACACTGACGCTCATGCACGAAAGCGTGGGGAGCAAACAGGATTAGATACCCTGGTAGTCCACGCCCTAAACGATGTCTACTAGTTGTTGGGAATTAAATGCCTTGGTAACGCAGCTAACGCGTGAAGTAGACCGCCTGGGGAGTACGGCCGCAAGGTTA
M01138:27:000000000-AHTAW:1:1119:9445:14927	16S	1	TACGTAGGGGGCAAGCGTTATCCGGAATCACTGGGCGTAAAGGGTGCGTAGGTGGCTCATCAAGCCAGAGGTGAAAGGCATTGGCTCAACCAAGGTAAGCCTTTGGAACTGACGAGCTTGAGTGCAGGAGAGGTAAGTGGAATTCCTAGTGTAGAGGGGGAATTCGTAGATATTAGGAGGAACACCAGTGGCGAAGGCGACTTACTGGACTGTAACTGACACTGAGGCACGAAAGCGTGGGGAGCGAACAGGATTAGAGACCCTGGTATTCCACGCCGTAAACGAGGAATACTAGGTGTGGGGCGTCAAAACTCAGTGCCGCAGCTAACGCAATAAGTATTCCGCCTGGGGAGTACGCACGCAAGTGTG	emb|HE659309.1| Uncultured bacterium partial 16S rRNA gene clone TFMacopo241	98.00%	625	Clostridiales_Incertae Sedis XII
M01138:27:000000000-AHTAW:1:2104:6126:3366	16S	222	TACGAAGGGGGCTAGCGTTGTTCGGAATTACTGGGCGTAAAGCGCACGCAGGCGGTTCGATTAGTCAGAAGTGAAAGCCCCGGGCTCAACCTGGGAACTGCTTTTGCTACTGTCGAGCTTGAATCACGGGGAGGGTAGTGGAATTCCGAGTGTAGAGGTGAAATTCGTAGATATTCGGAAGAACACAAGTGGCGAAGGCGACTACCTGGCCGTCGATTGACGCTCATGTGCGAAAGCGTGGGGAGCAAATAGGATTAGATACCCTGGTAGTCCACGCCGTAAACGATGGGTGCTAGGTGTTGGGGTACATGTACCTCAGTGCCGCAGCTAACGCGTTAAGCACCCCGCCTGGGGAGTACGGCCGCAAGGTTA	gb|KP636121.1| Uncultured bacterium clone P2B6 16S ribosomal RNA gene partial sequence	99.00%	646	Rhodospirillaceae
M01138:27:000000000-AHTAW:1:1107:21472:12602	16S	0	TACGGAGGGTGCAAGCGTTATCCGGATTTACTGGGTTTAAAGGGTGCGTAGGTGGGCAATTAAGTCAGTGGTGAAATCTCCGGGCTTAACTCGGAAACTGCCATTGATACTATTTGTCTTGAATTTCCTGGAGGTAAGCGGAATATGTCGTGTAGCGGTGAAATGCTTAGATATGACATAGAACACCCATTGCGAAGGCAGCTTACTACGGGACAATTGACACTGAGGCACGAAAGCGTGGGGATCAAACAGGATTAGCTACCCTGGTAGTCCACGCCCTAAACGATGGATACTCGACATCAGCGATACACTGTTGGTGGCTGAGCGAAAGCATTAAGTATCCCACCTGGGAAGTACGACCGCAAGGTTG	gb|FJ262909.1| Uncultured bacterium clone 29bk53 16S ribosomal RNA gene partial sequence	98.00%	636	Chitinophagaceae
M01138:27:000000000-AHTAW:1:2117:9003:7867	16S	10	TACAGAGGGTGCGAACGTTGCTCGGAATTATTGGGCGTAAAGCGCACGTAGGCGGTTTGATAAGTTGGATGTGAAAACCCCGGGCTCAACCCTGGAAGTGCCTACAAGACTGTCAAGCTAGAGTGTCGGAGGGGGTCGGAGAATTACCGGTGTAGAGGTGAAATTCGTAGATATCGGGAGGAACATCTGTGGCGGAGGCGGCGACCTGGACGACAACTGACGCGGAGGTGCGAAAGCATGGGGAGCAAACAGGATTAGATACCCTGGTAGTCCATGCCGTAAACGATGAGTGCTGGACGGTGGGAGATTATGACCCTTTCGTCGTCGAAGCTAACGCGTTAAGCACTCCGCCTGGGAAGTACGGTCGCAAGACTA	gb|KT985501.1| Uncultured bacterium clone 133_S6 16S ribosomal RNA gene partial sequence	97.00%	618	Nannocystaceae
M01138:27:000000000-AHTAW:1:2107:4965:5357	16S	NA	GACGAAGGATCCAAGCGTTGTCCGGATTTACTGGGTTTAAAGGGTGCGTAGGCGGAAAATTAAGTCAGTGGTGAAAGCCCGCAGCTCAACTGCGGAACTGCCATTGAAACTGATTTTCTTGAATACGGTTGAGGTAGATGGAATATAACATGTAGCGGTGAAATGCTTAGATATGTTATAGAACACCAATTGCGCAGGCAGCCTACTAAGCCGCCATTGTCGCTGAGGCACGCAAGCGTGGGGGGAGAACAGGCTTAGATACCCTGGTAGTCCACGCCGTAAGCGTTGATTACTCGGTGTTGGCAATACACTGTCAGCGGCTAAGCGAAAGCGTTAAGTAATCCACCTGGGGAGTACGACCGCAAGGTTG
M01138:27:000000000-AHTAW:1:1113:10583:21838	16S	334	TACGGAGGGTGCAAGCGTTAATCGGAATTACTGGGCGTAAAGCGCACGTAGGTGGTTTACTAAGCCAGCTGTGAAATCCCCGGGCTCAACCTGGGCACTGCAGTTGGAACTGGTAAGCTAGAGTAGGGTAGAGGGGTGTGGAATTCCAGGTGTAGCGGTGAAATGCGTAGATATCTGGAGGAACATCAGTGGCGAAGGCGACACCCTGGACTCATACTGACACTGAGGTGCGAAAGCGTGGGGAGCAAACAGGATTAGATACCCTGGTAGTCCACGCCGTAAACGATGTCTACTAGCCGTTGGAGTCCTTGACGCTTTAGTGGCGCAGCTAACGCATTAAGTTGACCGCCTGGGGAGTACGGCCGCAAGGTTA	gb|AY854476.1| Uncultured gamma proteobacterium clone DOK_N_WW_13 16S ribosomal RNA gene partial sequence	99.00%	650	Pseudomonadaceae
M01138:27:000000000-AHTAW:1:1111:2771:13827	16S	NA	TACGGAGGATGCAAGCGTTATCCGGATTTATTAGGTTTAAAGGGTGCGTAGGCGGAGATTTAAGTCAGTGGTAAAAGGCAATAGCTTAACTATTGTAAGCCATTGATACTGGGTTTCTTGAGTTCGGTAGAGGTAGGCGGAATGTGTTGTGTAGCGGTGAAATGCTTAGATATAACACAGAACACCGATTGCGAAGGCAGCTTACTATGCCGTTACTGACGCCGATGCACGAAAGCGTGGGGATCAAACAGGATTAGATACCCTGGTAGTCCACGCTGTAAACGATGATCACTCGTTGTTGGCGATACACAGTCAGCGACTGAGCGAAAGCATTAAGTGATCCACCTGGGGAGTACGTTCGCAAGAATG	gb|HM481323.1| Uncultured bacterium clone FL52 16S ribosomal RNA gene partial sequence	99.00%	657
M01138:27:000000000-AHTAW:1:1102:26949:20238	16S	32	TACGTATGTCGCAAGCGTTATCCGGAATTATTGGGCATAAAGGGCGTCTAGGCGGTTTATTAAGTCAGTGGTGAAAGACGGTCGCTCAACGATTGCAGTGCCATTGATACTGGTAGACTTGAGTGAGATTGAGGTAGCTGGAATGGATAGTGTAGCGGTGAAATGCATAGATATTATCCAGAACACCGATTGCGAAGGCAGGTTACTAAGTCTTAACTGACGCTGAGGCACGAAAGTGTGGGGATCAAACAGGATTAGATACCCTGGTAGTCCACACTGTAAACGATGATGACTATCTGTTGGCTTTCGGGTCAGTGGTACAGAGAAATCGTTAAGTCATCCACCTGGGGAGTACGCCGGCAACGGTG	gb|KM174340.1| Uncultured bacterium clone Espejo_1_17_12_Pumice.166297 16S ribosomal RNA gene partial sequence	98.00%	610	Cytophagaceae
M01138:27:000000000-AHTAW:1:1118:8417:12431	16S	0	TACGGAGGGTGCAAGCGTTGTCCGGAATCATTGGGTTTAAAGGGCCCGCAGGCGGATTTATAAGTCAGTGGTGAAATCCTATCGCTTAACGATAGAACTGCCATTGATACTGTAAGTCTTGAATTCGGTCGGAGTGGGCGGAATGGGTAGTGTAGCGGTGAAATGCATAGATATTACACAGAACACCGATAGCGAAGGCTGCTCACTAGGCCTGGATTGAAGGTCAGGGACGAAAGCGGGGGGATCAAACAGGGTTAGATACCCTGGTAGTCCACGCTGTAAACGATGATTACTCGTTTTCGGCGATATACAGTCGGAGACTAGGCGAAAGTGATAAGTAATCCACCTGGGGAGTACGATCGCAAGGTTG	gb|KF900020.1| Uncultured bacterium clone ISNOV-31 16S ribosomal RNA gene partial sequence	97.00%	623	Cryomorphaceae
M01138:27:000000000-AHTAW:1:1117:25233:20694	16S	633	TACGTAGGGTGCAAGCGTTAATCGGAATTACTGGGCGTAAAGCGTGCGCAGGCGGTTATGTAAGACAGGTGTGAAATCCCCGGGCTTAACCTGGGAACTGCACTTGTGACTGCATAGCTTGAGTGCGGCAGAGGGGGATGGAATTCCGCGTGTAGCAGTGAAATGCGTAGATATGCGGGGGAACACCGATGGCGAAGGCAATCCCCTGGGCCTGCACTGACGCTCATGCACGAAAGCGTGGGGAGCAAACAGGATTAAATACCCGGGTAGTCCACGCCCTACACGATGTCAACTGGTTGTTGGACGGCTTGCTGTTCAGTAACGTAGCTAACGCGTGAAGTTGACCGCCTGGGGAGTACGGCCGCAAGGTTG	gb|KM182309.1| Uncultured bacterium clone Espejo_1_17_12_Water.155440 16S ribosomal RNA gene partial sequence	99.00%	654	Burkholderiales_incertae_sedis
M01138:27:000000000-AHTAW:1:2118:16753:13068	16S	NA	TACGTAGGGTGCAAGCGTTAATCGGAATTACTGGGCGTAAAGCGTGCGCAGGCGGTTATATAAGACAGATGTGAAATCCCCGGGCTCAACCTGGGAACTGCATTTGTGACTGGATAGCTGGAGCGCGGCAGAGGGGGATGGAATTCCGCGTGTAGCGGTGACATGCGTAGATATGCGGAGGAACACCGATGGCGAAGGCGATCCCCTGGGCCTGCACTGACTCTCATGCACGAAAGCGTGGGGAGCAAACAGGATTAGATACCCTGGTAGTCCACGCTCTAAACGATGTCAACTGGTTGTTGGGTATTCACTGAATTAGTAACGAAGCTAACGCGTGAAGTTCACCGCCTGGGGAGTACGGCCGCAAGGTTG	gb|KU839730.1| Limnohabitans sp. strain LIY8 16S ribosomal RNA gene partial sequence	97.00%	621
M01138:27:000000000-AHTAW:1:2109:15999:9263	16S	0	TACGGAGGGTGCAAGCGTTATCCGGAATCATTGGGTTTAAAGGGTCCGCAGGCGGACTTATAAGTCAGTGGCGAAAGCCTACAGCTTAACTGTAGAACTGCCATTGATACTGTAAGTCTTGAATTCGGTCGAAGTGGGCGGAATGTGTCGTGTAGCGGTGAAATGCATAGATATTACACAGAACACCGATAGCGAAGGCAGCGCACTAGGCCTGGATTGACGCTCAGGGACGAAAGCGTGGGGATCAAACAGGATTAGACACCCTGGTAGTCCACGCGGTAAACGATGATTACGCGTTTTCGGCGATATACAGTCGGAGACTAAGCGAAAGTGATAAGTAATCCACCTGGGAAGTACGTCCGCAAGGATG	gb|EU642252.1| Uncultured Cryomorphaceae bacterium clone LW18m-1-90 16S ribosomal RNA gene partial sequence	97.00%	623	Cryomorphaceae
M01138:27:000000000-AHTAW:1:2110:29155:15070	16S	1	TACGGAGGATCCAAGCGTTATCCGGAATCATTGGGTTTAAAGGGTCCGTGGGCGGTCTAATAAGTCAGTGGTGAAAGCCCATCGCTCAACGATGGAACGGCCATTTATACTGTTAGACTTGAATTACTTGGAAGTAACTAGAATATGTAGTGTAGCGGTGAAATGCTTAGGGATTACATGGAATACCAATTGCGAAGGCGGGTTACTACAAGTGGATGGACGCTGCGGGACGAAAGCGGGGGTAGCGAACAGGATTAGATACCCTGGTAGTCCACGCAGTAAACGATGGATACTAGCTGTTCGGAGCAATCGGAGTGGATAAGCGAAAGTGATAAGTATCCCACCTGGGGAGTACGTTCGCAAGAATG	ref|NR_115083.1| Flavobacterium swingsii strain WB2.3-68 16S ribosomal RNA gene partial sequence emb|AM934651.1| Flavobacterium swingsii partial 16S rRNA gene type strain WB2.3-68T	97.00%	614	Flavobacteriaceae
M01138:27:000000000-AHTAW:1:2117:19984:15189	16S	NA	TACGGAGGGTGCAAGCGTTAATCGGAATTACTGGGCGTAAAGCGTGCGCAGGCGGTTATATAAGACAGAGGTGAAATCCCCGGGCTCAACCTGGGAACTGCATTTGTGACTGTATAGCTGGAGTGCGGCAGAGGGGGATGGAATTCCGCGTGTAGCGGTGAAATGCGTAGATATGCGGAGGAACACCGATGGCGAAGGCAGTCCCCTAGGCCTGAACTGACGCTCATGCACGAAAGCGTGTGGAGCAAACAGGATTAGATACCCTGGTAGGCCACGCCCTAAAAGATGTCAACTGGTTGTTGGGTCTTCACTGACTCAGTAACGAAGCTAAAGCGTGAAGTTGACCGCCTGGGGAGTACGGCCGCAAGGTTG	gb|KU839730.1| Limnohabitans sp. strain LIY8 16S ribosomal RNA gene partial sequence	97.00%	627
M01138:27:000000000-AHTAW:1:2111:4512:12965	16S	1	TACGGAGGGTGCAAGCGTTATCCGGAATCATTGGGTTTAAAGGGTCCGCAGGCGGATTTATAAGTCAGTGGTGAAATCCTATCGCTTAACGATAGAACTGCCATTGATACTGTAAGTCTTGAATTCGGTCGGAGTGGGCGGAATGTGTAGTGTAGCGGTGAAATGCATAGATATTACACAGAACACCGATAGCGAAGGCAGCTCACTAGATCTGAATTGACGCTCAGGGACGAAGGCGTGGGGATCAAACAGGAGTAGATACCCTGGTAGTCCACGCTGTAAACAATGATTACTCGTTTGCGGGGATATACGGTCGGTGACTAAGCGAAAGTGATAAGTAATCCACCTGGGGAGTACGATCGCAAGGTTG	gb|KP686898.1| Uncultured bacterium clone T6_1110_32 16S ribosomal RNA gene partial sequence	98.00%	632	Cryomorphaceae
M01138:27:000000000-AHTAW:1:1105:26302:7436	16S	242	TACGGGGGGTGCAAGCGTTGTTCGGAATTATTGGGCGTAAAGAGCGTGTAGGCGGCCTGATGTGTCAGATGTGAAAGCCCTGGGCTTAACCCAGGAAGTGCATTTGAAACTGTCAGGCTTGAGTAGGGGAGAGGGAAGTGGAATTCCTGGTGTAGAGGTGAAATTCGTAGATATCAGGAGGAACACCGGTGGCGAAGGCGACTTCCTGGCCCTATACTGACGCTGAGACGCGAGAGCGTGGGTAGCAAACAGGATTAGATACCCTGGTAGTCCACGCCGTAAACGATGTTCACTAGGTGTTGGGGGTATTGACCCCCTCAGTGCCGAAGCTAACGCAATAAGTGAACCGCCTGGGGAGTACGGTCGCAAGACTA	gb|KY012560.1| Uncultured bacterium clone 198 16S ribosomal RNA gene partial sequence	99.00%	666	Syntrophaceae
M01138:27:000000000-AHTAW:1:1110:5621:3922	16S	0	TACGGAGGGTGCAAGCGTTGTCCGGATTTATTGGGTTTAAAGGGTGCGCAGGTGGTTTATTAAGTCAGTGGTGAAAGACGGTCGCTCAACGATTGCAGTGCCATTGAAACTGGTAGACTTGAGTAATGTAGAGGTGGGCGGAATTGATAGTGTAGCGGTGAAATGCATAGATATTATCAAGAACTCCAATTGCGTAGGCAGCTCACTTGGCTTTTACTGACACTCATGCACGAAAGTGTGGGTATCAAACAGGATTAGATACCCTGGTAGTCCACGCCCTAAACGATGATTACTCGACATACGCGATATACAGTGTGTGTCTGAGCGAAAGCATTAAGTAATCCACCTGGGAAGTACGTCCGCAAGGATG	emb|HE857412.1| Uncultured bacterium partial 16S rRNA gene clone Llauset_1_B3	93.00%	545	Cytophagaceae
M01138:27:000000000-AHTAW:1:2107:6014:8298	16S	NA	TACGGAGGGGGCTAGCGTTGTTCGGAATTACTGGGTTTAAAGGGTGCGTAGGCGGGGAATTAAGTCAGTGGTGAAAGCTGGTAGCTCAACTATCAAATTGCCATTGAAACTGATTCTCTCGAGTACGGTTGAGGTAGCTGGAATGTAACATGTAGCGGTGAAATGCTTAGATATGTTACAGAACACCGATTGCGAAGGCAGGCTACTAAACCGTAACTGACGCTGAGGCACGAAAGCGTGGGGATCAAACAGGATTAGATACCCTGGTAGTCCACGCTGTAAACGTTGCATACTCGGTCTTAGCGATATACAGTTAGGACCTAAGCGAAAGCATTAAGTATGCCACCTGGGGAGTACGGTCGCAAGATTG
M01138:27:000000000-AHTAW:1:1104:17467:19759	16S	NA	TACGTAGGGTGCAAGCGTTAATCGGAATTACTGGGCGTAAAGCGTGCGCAGGCGGTTATATAAGACAGATGTGAAATCCCCGGGCTCAACCTGGGAACTGCATTTGTGACTGTATAGCTAGAGTGCGGCAGAGGGGGATGGAATTCCGCGTGTAGCAGTGAAATGCGTAGATATGCGGAGGAACACCAATGGCGAAGGCAATCCCCTGGACCTGTACTGACGCTCATGCACGAAAGCGTGGGGAGCAAACAGGATTAGATACCCTGGTAGTCCACGCCCTAAACGATTTGAACTGGTTTTTGGGTCTTTGCTGACTCAGTGACGAAGCTAACGCGTGAAGTCGACCGCCTGGGGAGTACGGCCGCAAGGTTG	gb|KM163905.1| Uncultured bacterium clone Espejo_9_20_11_Water.84406 16S ribosomal RNA gene partial sequence	98.00%	632
M01138:27:000000000-AHTAW:1:2115:22363:8426	16S	NA	TTCCAGCTCCAATAGCATATATTAAAATTGCTGCAGTTAAAAAGCTCGTAGTTGGACTTCTGTGGAATTCTTAGTCTTTCTCTATGAGTCTGAACAGGCTTTTCACATCCTTCTGTTAACCTTCGCGTCCTTCATCGGACACGATGGGGCTCAGATACTTTACCTTGAGAAAATTAGAGTGTTTCAGGCAAGCTTTCGCTTGAATTCATTAGCATGGAATATTTAAGGACTCTCTCAGTTCAGTGGTCTCGTGCGGAGTAATGATTAATAGGGATAGTTGGGGGCATTGGTACTTAATTGTCAGAGGTGAAATTCTTTGATTTGTTAAAGACTAACTAGTGCGAAAGCATTTGCCAAGAATGTTTTCATTAATCAAGAACGAAAGTTAGGGGATCAAAT…	gb|AY821937.1| Uncultured hypotrichid ciliate clone CV1_B1_1 small subunit ribosomal RNA gene partial sequence	96.00%	852
M01138:27:000000000-AHTAW:1:2111:23212:22725	16S	0	TACGGAGGGTGCGAGCGTTATCCGGAATCATTGGGTTTAAAGGGTCCGCAGGCGGACTTATAAGTCAGTGGTGAAAGCCTACAGCTTAACTGTAGAACTGCCATTGATACTGTAAGTCTTGAATTCGGTCGAAGTGGGCGGAATGTGTAGTGTAGCGGTGAAATGCTTAGATATTACACAGAACACCGATAGCGAAGGCAGCTCACTAGGCCTGGATTGACGCACAGGGACGAAAGCGTGGGGATCAAACAGGATTAGATACCCTGGTAGTCCACGCCGTAAACTATGATTACGCGTTTGCGGCGATATACTGTCGGAGACGAAGCGAAAGTGAGAAGTAAGCCACCTGGGGAGTACGATCGCAAGGTTG	gb|HQ386285.1| Bacteroidetes bacterium enrichment culture clone LiUU-18-376 16S ribosomal RNA gene partial sequence	98.00%	636	Cryomorphaceae
M01138:27:000000000-AHTAW:1:2111:25272:8922	16S	NA	TACGTAGGGTGCAAGCGTTAATCGGAATTACTGGGCGTACAGCGTGCGCAGGCGGTTGAGTAAGTTAGATGTGAAATCCCCGGGCTCAACCTGGGAACTGCATTTAAAACTGCTCGGCTAGAGTGTGTCAGAGGGGGGTAGAATTACACGTGTAGCAGTGAAATGCGTAGAGATGTGGAGGAATACCAATGGCGAAGGCAACCCCCTGGGATAACACTGACGCTCATGTACGAAAGCGGGGGGAGCAAACAGGATTAGATACGCTGGTAGTCCACGCCCTAAACGATTTCTACTAGATGTTGGGGTCTTCGGACCTTAGTAACGCAGCTAACGCGTGAAGTAGACCGCCTGGGGAGTACGGTCGCAAGATTA
M01138:27:000000000-AHTAW:1:1118:23204:2394	16S	NA	TACGTAGGCAGCGAGCGTTGTTCGGAGTTACTGGGCGTAAAGGGTGTGTAGGCGGTTGTTTAAGTTTGGTGTGAAATCTCCCGGCTCAACCGGGAGGGTGCGCCGAATACTGAGCGACTAGAGTGCGGGAGAGGAGAGTGGAATTCCTGGTGTAGCGGTGAAATGCGTAGATATCAGGAGGAACACCGGCGGTGTAGACGGCTCTCTGGACCGCGACTGACGCTGAGACACGAAAGCGTGGGTAGCAAACAGGATTAGATACCCTGGTAGTCCACGCCCTAAACGATGCATATTTGGTGTGGGCAGTTCATTCTGTCCGTGCCGGAGCTAACGCGTTAAATGTGCCGCCTGGGGAGTACAGTCACAAGGCTG
M01138:27:000000000-AHTAW:1:2115:7663:10221	16S	NA	TACAGAGGGTGCAAGCGTTGTTCGGAATTATTGGGCGTAAAGGGAGTGTAGGCGGCTAGGAAAGTCTTCTGTGAAATCTACGGGCTCAGCCTGTAACGTGCAGAGGAAACTATCTGGCTAGAGTGTCGGAGAGGATAGGGGAATACCCGGTGTAGAGGTGAAATTCGTAGAGATCGGGTGGAACACCAGTGGCGAAGGCGCCTGTCTGGCTGACAACTGACGCTGAGACTCGAAAGCATGGGGAGCAAACAGGATTAGATACCCTGGTAGTCCATGCCGTAAACGATGATAACTAGATGTGTGAGGTATTGACCCCTTACGTGTCGAAGCCAACGCGATAAGTTATCCGCCTGGGGAGTACGGTCGCAAGATTA
M01138:27:000000000-AHTAW:1:1105:21610:12482	16S	NA	TACGAAGGGAGCTAGCGTTGTTCGGAATTACTGGGCGTAAAGGGCGCGTAGGCGGCCGTGTAAGTCAGATGTGAAAGCCCCGGGCTTAACCTGGGAACTGCATTTGATACTGCATGGCTAGAGGATGAGAGAGGAAAGTGGAATTGCGAGTGTAGAGGTGAAATTCGTAGATATTCGCAAGAACACCAGTGGCGAAGGCGGCTTTCTGGCTCATTACTGACGCTAAGGCGCGAAAGCGTGGGGAGCAAACAGGATTAGATACCCTGGTAGTCCACGCTGTAAACGATGAGTGCTAGATGTTGGGTGGGTCACCACTCAGTGTCGAAGCGAACGCATTAAGCACTCCGCCTGGGGAGTACGGTCGCAAGATTA	gb|KU713242.1| Uncultured bacterium clone DWTP1.2A.E09 16S ribosomal RNA gene partial sequence	98.00%	630
M01138:27:000000000-AHTAW:1:2101:22160:21127	16S	NA	TACGAAGGGACCTAGCGTAGTTCGGAATTACTGGGCGTAAAGCGCGCGTAGGCCGTTGAGTTAGTTAATTGTGAAATCCCAAAGCTTAACTTTGGAACTGCAATTAAAACTGCTCGACTAGAGTTTGATAGAGGGAAGCGGAATACATAGTGTAGAAGTGAAATGCGTAGATATTATGTAGAACACCAGTGGCGAAGGCGCCTTTCTGGATCAACACTGACGCTGAGGCGAGAAAGTATGGGTAGCAAAGAGGATTAGATACCCTCGTAGTCCATACCATAAACGATGATTGCTAGATGTTGGAAATATATTTTCAGTATCGCAGCTAACGCATTAAGCAATCCGCCTGGGGAGTACGGTCGCAAGGTTA
M01138:27:000000000-AHTAW:1:1113:5196:15298	16S	481	TACGTAGGTGGCAAGCGTTGTCCGGATTTACTGGGCGTAAAGGATGCGTAGGCGGATTTTTAAGTCAGATGTGAAATACCCGAGCTTAACTTGGGTGCTGCATTTGAAACTGGAAGTCTAGAGTGCGGGAGAGGAAAGTGGAATTCCTAGTGTAGCGGTGAAATGCGTAGAGATTAGGAAGAACACCAGTGGCGAAGGCGACTTTCTGGACCGTAACTGACGCTGAGGCATGAAAGCGTGGGTAGCAAACAGGATTAGATACCCTGGTAGTCCACGCCGTAAACGATGAGTACGAGGTGTAGGAGGTATCGACTCCTTCTGTGCCGCAGTTAACACAATATGTACGCCGTATGGGAAGTACGATCGCAAGATTAAGGCATAGATGAATAGGCA	gb|JX505285.1| Uncultured Clostridium sp. clone Pad-38 16S ribosomal RNA gene partial sequence	98.00%	636	Clostridiaceae 1
M01138:27:000000000-AHTAW:1:2104:18329:15095	16S	0	TACGGAGGGTGCAAGCGTTATCCGGATTCACTGGGTTTAAAGGGTGCGTAGGCGGGCTTGTAAGTCCGAGGTGAAATCTCCGAGCTCAACTTGGAAACTGCCTTGGCTACTATAGGTCTTGAATATCGTTGAGGTAGGCGGAATATGTCATGTAGCGGTGAAATGCTTAGATATGACATAGAACACCGATGGCGAAGGCAGCTTGCTAAACGATTATTGACGCTGAGGCACGAAAGCGTGGGGAGCAAACAGGATTAGATACCCTGGTAGTCCACGCCCTAACCGTTTATTACTCGTCATACCCGATATACAGTGTGTGTCTGAGCGAAAGCATTAAGTAATCCCCCTGGGAAGTCCGTCCGCAAGGATG	gb|KF008843.1| Uncultured Flavihumibacter sp. clone PY11-05-121 16S ribosomal RNA gene partial sequence	97.00%	618	Chitinophagaceae
M01138:27:000000000-AHTAW:1:2104:24179:13903	16S	0	TACAGAGGGTGCAAGCGTTAATCGGAATTACTGGGCGTAAAGCGCGCGTAGTCGGTTGTTAAAGTCGGATGTGAAATCCCCGGGCTCAACCTGGGAATTGCATTCGGAACTTGGCAGCTAGAGTTCGACAGAGGGAAGTGGAATTTCCGGTGTAGAGGTGAAATTCGTAGATATCGGAAGGAACATCAGTGGCGAAAGCGACTTCCTGGACCGGAACTGACGATCAGGCACGAAAGCGTGGGGAGCAAACAGGATTAGATACCCTGGTAGTCCACGCCATAAACGATGACAACTAGACGTTGGGGGAATATGGCCCACAGTGTCGCAGCTAACGGGTTAAGTTGTCCGCCTGGGGAGTACGGCCGCAAGGTTG	gb|DQ450180.1| Uncultured proteobacterium clone R7C24 16S ribosomal RNA gene partial sequence	97.00%	623	Sinobacteraceae
M01138:27:000000000-AHTAW:1:2104:5810:21713	16S	NA	TACGGAGGGTGCAAGCGTTATCCGGATTTACTGGGTTTAAAGGGAGCGCAGGCGGTCGTATAAGTCAGAGGTGAAAGCCCGGCGCTCAACGTCGGAATTGCCTTTGTTACTGTACGACTAGAGTATGGAAGAGGTGGGCGGAATGCGTCATGTAGCGGTGAAATGCATAGAGATGCCGTGGAACACCGATTGCGAAGGCAGCTTACTATTTCAGCACTGACGCTGAGGCGCGAAAGCGTGGGTAGCGAACAGGATTAGATACCCTGGTAGTCCACGCCCTAAACGATGCTAACTCGTTAGTTGCCCTTCGGGGTGAGTGACCAAGGGAAACCGATAAGTTAGCCACCTGGGGAGTACGCCGGCAACGGTG
M01138:27:000000000-AHTAW:1:1118:14662:11287	16S	NA	TACAGAGGGTGCAAGCGTTGTTCGGAATTATTGGGCGTAAAGGGCAGGTAGGTGGTCTTTTAAGTCTGCTGTGAAATCCCCGGGCTCAACCTGGGAAGTGCGGTGGATACTGAAAGACTAGAGTACTATAGGGGTATGCGGAATTCCCGGTGTAGCGGTGAAATGCGTAGATATCGGGAGGAAGACCAGAGGCGAAGGCGGCATACTGGAGAGTAACTGACACTAAACTGCGAAAGCGTGGGGAGCAAACAGGATTAGATGCCCTGGTAGTCCACGCTGTAAACGATGAATGCTAGATGTGGTGGGTCTTGACCCCTGCCGTGTCGAAGTAAACACGATAAGCATTCCGCCTGGGGAGTACGGTCGCAAGATTA
M01138:27:000000000-AHTAW:1:2103:28375:11514	16S	91147	TACGGAGGGTGCAAGCGTTGTCCGGATTTATTGGGTTTAAAGGGTGCGTAGGCGGTTTATTAAGTCAGTGGTGAAAGACGGTCGCTCAACGATTGCAGTACCAGTGATACTGGTAGACTTGAGTGAGATTGAGGTAGCTGGAATGGATAGTGTAGCGGTGAAATGCATAGATATTATCCAGAACACCGATTGCGAAGGCAGGTTACTAAGTCTTAACTGACGCTGAGGCACGAAAGTGTGGGGATCAAACAGGATTAGATACCCTGGTAGTCCACACTGTAAACGATGATGACTAACTGTTGGCTTTCGGGTCAGTGGTACAGAGAAATCGTTAAGTCATCCACCTGGGGAGTACGCCGGCAACGGTGAGGCTCGAAGGAACTGGCGG	gb|JN397826.1| Uncultured bacterium clone BWB0303-03 16S ribosomal RNA gene partial sequence	98.00%	668	Cytophagaceae
M01138:27:000000000-AHTAW:1:1101:25124:9969	16S	267	TACGGAGGATTCGAGCGTTATCCGGATTTATTGGGTTTAAAGGGTGCGTAGGCGGACTATTAAGTCAGTGGTGAAATACATCAGCTCAACTGATGCACTGCCATTGATACTGGTAGCCTAGAATATAAATGGTGCAGGCGGAATGAATCATGTAGAGGTGACATTCATAGATATGATTCAGAACACCGATCGCGAAGGCAGCTTGCAAAGATAGTATTGACGCTGAGGCACGAAAGCGTGGGTAGCGAACAGGATTAGATACCCTGGTAGTCCACGCCGTAAACGATGATAACTCGTTGTCGGCGATACACAGTCGGTGACTAAGCGAAAGCGATAAGTTATCCACCTGGGGAGTACGATCGCAAGGTTG	gb|KC835982.1| Uncultured bacterium clone E-63 16S ribosomal RNA gene partial sequence	100.00%	668	Rikenellaceae
M01138:27:000000000-AHTAW:1:1112:3606:18540	16S	NA	TACATGTGGGGCAAGCGTTGTTCGGAATCACTGGGCGTAAAGGGTGCGTAGGTGGTCCATCAAGTCAGAAGTGAAAGGCAGCGGCTTAACCGCTGTAAGCTTTTGAAACTGACGGACTTGAGTGCAGGAGAGGTAAGTGGAATTCCTAGTGTAGCGGTGAAATGCGTAGATATTAGGAGGAACACCAGTGGCGAAGGCGACTTACTGGACTGTTACTGACACTGAGGCACGAAAGCGTGGGGAGCAAACAGGATTAGATACCCTGGTAGTCCACGCCGTAAACGATGAATACTAGGTGTCAGCCCGCAGGGGTTGGTGCCGCAGCTAACGCAATAAGTATTCCGCCTGGGGAGTACGCACGCAAGTGTG	gb|GQ124706.1| Uncultured bacterium clone T10.587 16S ribosomal RNA gene partial sequence	99.00%	645
M01138:27:000000000-AHTAW:1:1101:17522:7133	16S	0	TACGAAGGGGGCTAGCGTTGTTCGGAATTACTGGGCGTAAAGGGCGCGTAGGCGGTTATTCAAGTCAGGCGTGAAAGCCCCGGGCTCAACCTGGGAATTGCGCTTGAGACTGGATGGCTTGGGTTCGGGAGAGGTGAGTGGAATTCCCAGTGTAGAGGTGAAATTCGTAGATATTGGGAAGAACACCAGTGGCGAAGGCGGCTCACTGGACCGACACTGACGCTGAGGCGCGAAAGCGTGGGGAACAAACAGGATTAGATACCCTGGTAGTCCACGCCGTAAACGATGAGTGCTGAACGTTGGGGTGCTTGCACTTCAGTGTTGTAGCTAACGCGATAAGCACTCCGCCTGGGGAGTACGGCCGCAAGGTTA	emb|FQ744436.1| 16S rRNA amplicon fragment from a soil sample (ferralsol Madagascar) resulting from a 16 days laboratory incubation experiment in the presence of 13C-enriched wheat-straw : Heavy-DNA fraction (DNA-SIP technique)	95.00%	590	Rhodospirillaceae
M01138:27:000000000-AHTAW:1:1117:18636:24246	16S	NA	TACGGAGGATCCAAGCGTTATCCGGAATCATTGGGTTTAAAGGGTCCGTAGGCGGTTTAATAAGTCGGTGGTGAAATCTTGCAGCTTAACTGTAAAATTGCCATTGATACTGCTAGAATTGAGTCTAGTTGAGGTGGGCGGACTGTGTTGTGTAGCGGTGAAATGCATAGATATAACACAGAACACCAATTGCGAAGGCAGCTCACTAAGCGCTAACTGACGCTGAGGTACGAAAGCGTGGGTAGCGAACAGGATTAGATACCCTGGTAGTCCACGCCGTAAACGATGATTACTCGTTGCAAGCGATATACTGTTTGTGACTGAGCGAAAGCATTAAGTAATCCACCTGGGGAGTACGTTGGCAACGATG
M01138:27:000000000-AHTAW:1:1115:26289:18689	16S	NA	TACGGAGGGTGCGAGCGTTATCCGGAATCACTGGGTTTAAAGGGTGCGTAGGCTGTTAGATAAGTCAGTGGTGAAATATTTTCGCATAACGAAGAAACTGCCATTGATACTGTTTAGCTAGAATTGGGATGAGGTAACTGGAATGTGACATGTAGCGGTGAAATGCATAGAGATGTCATAGAATACCGATTGCGAAGGCAGGTTACTGGCCCTTGATTGACGCTGAGGCACGAAAGCGTGGGTAGCGAACAGGATTAGATACCCTGGTAGTCCACGCCCTAGACGAAGTTTACTCGCTGTTGGGTTTTAGGATGCAGTGGCTAGGGGAAACCGATAAGTAAACCGCCTGGGGACTACACAGTCAACGGTG
M01138:27:000000000-AHTAW:1:1111:28327:8926	16S	109	TACGGAGGGTGCAAGCGTTATCCGGATTTATTGGGTTTAAAGGGTCCGTAGGCGGGCCAATAAGTCAGTGGTGAAATCCTACAGCTTAACTGTCGAACTGCCTTTGATACTGTTGGCCTTGAATATTTGTGAAGTTGCTGGAATAAGTAGTGTAGCGGTGCAATGCATAGATATTACTTAGAACACCAATTGCGAAGGCAGGTGACTAACAAATGATTGACGCTGAGGGACGAAAGCGTGGGTATCGAACAGGATTAGATACCCTGGTAGTCCACGCCGTAAACGATGATTACTCGTTTTTGGGTTTTAGGACTCAGAGGCTAAGCGAAAGTGATAAGTAATCCACCTGGGGAGTACGTCCGCAAGGATG	gb|JF733398.1| Uncultured Flavobacteriales bacterium clone LI05 16S ribosomal RNA gene partial sequence	96.00%	605	Flavobacteriaceae
M01138:27:000000000-AHTAW:1:1115:6404:19494	16S	374	TACGGAGGGTGCAAGCGTTGTCCGGATTTATTGGGTTTAAAGGGTGCGTAGGTGGCTTTTTAAGTCTGGTGTGAAAGTTGGTCGCTTAACGATCAAGGGTGGCTGGATACTGGGGAGCTTGAATATTGTGGAGGTAGCCGGAATGGGTTGTGTAGCGGTGAAATGCCTAGATATGACCCGGAACACCGGTTGCGAAGGCAGGCTACTACGCAATGATTGACACTGAGGCACGAAAGCATGGGGAGCAAAAAGGATTGGATACCCTGGTAGTTCATGCCGTAAACGATGATTACTGGCGGTTATGCCTTTATTGGTGTAGTGGCTAAGGGAAACCGCTAAGTAATCCACCTGGGGAGTACGCTGGCAACAGTG	gb|HM356955.1| Uncultured bacterium clone 8R_plate2h07 16S ribosomal RNA gene partial sequence	93.00%	547	Cytophagaceae
M01138:27:000000000-AHTAW:1:2115:5033:16835	16S	563933	GTGGGTCTGAGGCACCGCCAAGTCCTTTGGGTTTTAAGCTGGCGCGGTAATACGGAGGATCCAAGCGTTATCCGGAATCATTGGGTTTAAAGGGTCCGTAGGCGGTTTAGTAAGTCAGTGGTGAAAGCCCATCGCTCAACGGTGGAACGGCCATTGATACTGCTAGACTTGAATTATTAGGAAGTAACTAGAATATGTAGTGTAGCGGTGAAATGCTTAGAGATTACATGGAATACCAATTGCGAAGGCAGGTTACTACTAATTGATTGACGCTGATGGACGAAAGCGTGGGTAGCGAACAGGATTAGATACCCTGGTAGTCCACGCCGTAAACGATGGATACTAGCTGTTGGGAGCGATCTCAGTGGCTAAGCGAAAGTGATAAGTATCCCACCTGGG…	gb|KM123050.1| Uncultured bacterium clone LNH_9_9_11_Pumice.158024 16S ribosomal RNA gene partial sequence	99.00%	681	Flavobacteriaceae
M01138:27:000000000-AHTAW:1:1115:13337:3107	16S	160	TACGGAGGGTGCAAGCGTTGTCCGGATTTATTGGGTTTAAAGGGTGCGTAGGCGGATTATTAAGTCAGTGGTGAAATCCAACAGCTCAACTGTTGAACTGCCATTGACACTGATAGTCTTGAGTATCGTTGAGGTAGGCGGAATTTATGATGTAGCGGTGAAATGCATAGATATCATAAAGAACACCAATAGCGTAGGCAGCTTACTAAACGATAACTGACGCTGAGGCACGAAAGCATGGGTAGCGAACAGGATTAGATACCCTGGTAGTCCATGCCGTAAACGATGATTACTCGATGTGTGCGATACACTGTACGCGTCTAAGGGAAACCGATAAGTAATCCACCTGGGGAGTACGCTCGCAAGAGTG	gb|KR107375.1| Uncultured bacterium clone LY-5-8 16S ribosomal RNA gene partial sequence	94.00%	569	Flammeovirgaceae
M01138:27:000000000-AHTAW:1:1113:23693:4814	16S	NA	TACGTAGGTGGCAAGCGTTACTCGGAATCACTAGGCGTAAAGCGCAGGTAGGCGGTTGGATAAGTCTATTGTGAAAGCTCCCGGCTTAACTGGGAGGGGCCAATGGAAACTATTCGGCTAGAGTGTGGTAGGGGGTACTGGAATTCCCGGTGTAGCGGTGAAATGCGTAGATATCGGGAGGAACACCTATGGCGAAAGCGGGTACCTGGGCCATTACTGACGCTGAGCTGCGAAAGCTAGGGGAGCAAACAGGATTAGATACCCTGGTAGTCCTAGCCCTAAACGATGTTCATTAGATGTGAGAGGTATCGACCCCTTTCGCGTCGAAGCTAACGCATTAAATGAACCGCCTGGGGAGTACGGCCGCAAGGTTG
M01138:27:000000000-AHTAW:1:2107:8727:4419	16S	6	TACGTAGGGTGCAAGCGTTAATCGGAATTACTGGGCGTAAAGCGTGCGCAGGCGGTTATACAAGACAGGCGTGAAATCCCCGGGCTTAACCTGGGAATTGCGTCTGTGACTGTATAGCTAGAGTGTGTCAGAGGGGGGTAGAATTCCACATGTAGCAGTGAAATGCGTAGATATGTGGAGGAATACCAATGGCGAAGGCAGCCCCCTGGGATAACACTGACGCTCATGCACGAAAGCGTGGGGAGCAAACAGGATTAGATACCCTGGTTGTCCACGCCCTAAGCGATGCTGGGTTGTTGTTCGGGATTTACATCCTGAGTAACGTAGCTAACGCGTGAAGTCAGCCGCCTGGGGAGTACGGTCGCAAGATTA	gb|KR813242.1| Uncultured prokaryote clone GAC34 16S ribosomal RNA gene partial sequence	98.00%	636	Burkholderiaceae
M01138:27:000000000-AHTAW:1:1118:17622:3195	16S	NA	TACGTAGGGTGCAAGCGTTAATCGGAATTACTGGGCGTAAAGCGTGCGCAGGCGGTTATATAAGACAGATGTGAAATCCCCGGGCTCAACCTGGGAACTGCATTTGTGACGGTATAGCTGGAGTGCGGCAGAGGGGGATGGAATTCCGCGTGTAGCAGTGAAATGCGTAGATATGCGGAGTAACACCGATGGCGGAGGCAATCCCCTGGGCCTGCACTGACGCTCATGCACGAGAGCGGGGGGAGCAAAGCGGATTAGATACCCTGGTACTCCACGCCCTAAACGATGTCAGCTGGGTGTTGGGTTTTCACTGACTCAGCAACGAAGCTAACGCGTGAAGTTGACCGCCTGGGGAGTACGGCCGCAAGGTTG	gb|EU640825.1| Uncultured Burkholderiales bacterium clone GC1m-4-38 16S ribosomal RNA gene partial sequence	97.00%	621
M01138:27:000000000-AHTAW:1:2114:22445:8985	16S	115	TACGGAGGGTGCAAGCGTTATCCGGATTTATTGGGTTTAAAGGGTCCGTAGGCGGATCTGTAAGTCAGTGGTGAAATCCCATAGCTTAACTGTGAAACTGCCATTGATACTGCAGGTCTTGAGTGAGGTAGAAGTAGCTGGAATAAGTAGTGTAGCGGTGAAATGCATAGATATTACTTAGAAAACCAATTGCGAAGGCAGGTTACTATGTCTTAACTGACGCTGATGGACGAAAGCGTGGGGAGCGAACAGGATTAGATACCCTGGTAGTCCACGCCGTAAACGATGTTAACTCGTTTTTGGGTTTGCGAATTCAGAGACTAAGCGAAAGTGATAAGTTACCCACCTGGGGAGTACGAACGCAAGTTTG	gb|HM308828.1| Uncultured bacterium clone ncd905a05c1 16S ribosomal RNA gene partial sequence gb|HM309024.1| Uncultured bacterium clone ncd907f05c1 16S ribosomal RNA gene partial sequence	98.00%	636	Flavobacteriaceae
M01138:27:000000000-AHTAW:1:2109:23276:7597	16S	NA	TACGTAGGTCCCGAGCGTTATCCGGAATTATTGGGCGTAAAGAGCATGTAGGCGGTTTATTAAGTTTGGTGTGAAAGCTAGTGGCTCAACCACTAAATTGCATTGAAAACTGATAAACTAGAATACTGGAGGGGCAAGTGGAATTCCATGTGTAGCGGTGGAATGCGTAGATATATGGAGGAACACCAATGGCGAAGGCAGCTTGCTGGACAGAGATTGACGCTGAGATGCGAAAGCGTGGGTAGCAAACAGGATTAGATACCCTGGTAGTCCACGCCGTAAACGATGAGTGCTAGTTGTTGGAATTATTCAGTGACGAAGCTAACGCATTAAGCACTCCGCCTGGGGAGTACGGTCGCAAGGCTG
M01138:27:000000000-AHTAW:1:1115:26957:14770	16S	NA	TACGAGGGGGGCGAGCGTTGTTCGGAATTATTGGGCGTAAAGGGTGCGTAGGCGGTTTGGTAAGTTTCGTGTGAAATCTCAGGGCTCAACTCTGAGTCTGCACGAAAAACTGCCGGGCTTGAGTATGGGAGAGGTGAGTGGAATTCCTGGTGTAGCGGTGAAATGCGTAGATATCAGGAGGAACACCTGTGGCGAAAGCGGCTCACTGGACCATAACTGACGCTGATGCACGAAAGCTAGGGGAGCAAACAGGATTAGATACCCTGGTAGTCCTAGCCCTAACCGATGACTGCTTGGTGGGTCGGGTACCCAATCCCGCCGTGCCGTAGCTAACGCGTTAAGCAGTCCGCCTGGGGAGTACGGTCGCAAGGCTG
M01138:27:000000000-AHTAW:1:1117:18040:8162	16S	NA	TACGGAGGATCCAAGCGTTATCCGGAATTACTGGGCGTAAAGAGTTCGTAGGCGGAGAAATAAGTCAGACGTGAAAGACCCGGGCTCAACCCGGAGTTTGCGTCCGAAACTATTTCCCTTGAATTGGGGAGAGGTAAGCAGAACTGTATGAGTAGGGGTGCAATCCGTTGATACATACAAGAATACCAAAAGCGAAGGCAGCTTACTGGAACCATATTGACGCTGAGGAACGAAAGCGTGGGGAGCGAAAAGGATTAGATACCCTTGTAGTCCACGCCCTAAACGATGGACGCTGAGTGTCGGAGCAATCCGGTGCTTAAAGCTAACGCGTTAAGCGTCCCGCCTGAGAAGTACGGTCGCAAGATTA
M01138:27:000000000-AHTAW:1:1108:12750:13898	16S	NA	GACGAAGGGTCCAAGCGTTGTCCGGATTTACTGGGTTTAAAGGGTGCGTAGGCGGAAAATTAAGTCAGTGGTGAAAGCCCGCCGCACAACTGCGGAACTGCCAATGAAACTGATTTTCTTGAATACGGTTGAAGTAACTGGAATATAACATGTAGCGGTGAAATGCTTAGATATGTTATAGAACACCAATTGCGAAGGCAGTCTACTAAGCCGAGATTGACGCTGAGGCACGAAAGCGTGGGGAGCGAACAGGAGTAGATATCCTGGTAGTCCACGCTGTAAACGTTTATTACACGCTGTTGGCAATACACTGTCAGCGGCTAAGCGAAAGCGTTAAGTAATCCACCTGGGAAGTACGACCGCAAGGTTG
M01138:27:000000000-AHTAW:1:1116:27884:13835	16S	8	TACGGAGGGTGCAAGCGTTATCCGGATTCACTGGGTTTAAAGGGTGCGTAGGCGGGTATGTAAGTCAGTGGTGAAATCTCGGAGCTTAACTCCGAAACTGCCATTGATACTATGTATCTTGAATATTGTGGAGGTTTGCGGAATATGTCATGTAGCGGTGAAATGCTTAGATATGACATAGAACACCTATTGCGAAGGCAGCAGGCTACACATATATTGACGCTGATGCACGAAAGCGTGGGGATCAAACAGGATTAGATACCCTGGTAGTCCACGCCCTAAACGATGATTACTCGACGTGTGCGATACACAGTATGCGTCTGAGCGAAAGCATTAAGTAATCCACCTGGGAAGTACGACCGCAAGGTTG	emb|FQ761891.1| 16S rRNA amplicon fragment from a soil sample (ferralsol Madagascar) resulting from a 16 days laboratory incubation experiment in the presence of 13C-enriched wheat-straw and a tropical peregrine endogeic earthworm Pontoscolex corethrurus: Light-DNA fraction (DNA-SIP technique)	98.00%	636	Chitinophagaceae
M01138:27:000000000-AHTAW:1:2118:26375:12223	16S	37	TACAGAGGGTGCAAGCGTTAATCGGATTTACTGGGCGTAAAGGGTACGTAGGTGGTCTTCTAAGTCGGATGTGAAATCCCTGAGCTTAACTTAGGAATTGCATTCGATACTGAAAGACTAGAGTATGGGAGAGGATGGTGGAATTCCAGGTGTAGCGGTGAAATGCGTAGAGATCTGGAGGAATACCGATGGCGAAGGCAGCCATCTGGCCTAATACTGACACTGAGGTACGAAAGCATGGGGAGCAAACAGGATTAGATACCCTGGTAGTCCATGCCGTAAACGATGTCTACTAGCGGTTGGGGTCTTGGAGACTTTAGTGGCGCAGCTAACGCGATAAGTAGACGGCCTGGGGAGTAGGGTCGCAAGACAA	gb|KT424983.1| Acinetobacter sp. LI4 16S ribosomal RNA gene partial sequence	98.00%	643	Moraxellaceae
M01138:27:000000000-AHTAW:1:2104:15632:19171	16S	NA	TACGAAGGGGGCTAGCGTTGTTCGGAATTACTGGGCGTAAAGAGTTCGTAGGCGGTTTATTAAGCTAGATGTGAAATCCCTGGGCTTAACTCAGGAACTGCATTTAAAACTGGTAAGCTAGAGAGTGTTAGAGGTTGGTAGAATTCCTAGTGTAGGGGTGAAATCCGTAGATATTAGGAGGAATACCGATGGCGAAGGCAGCCAACTGGGACATTTCTGACGCTGAGGAACGAAAGCGTGGGTAACAAACAGGATTAGATACCCTGGTAGTCCACGCCGTAAACGATGGGTGCTAGTCGCTGGCCTTTACGGGTCGGTGACGTAGTTAACGCGTTAAGCACCCCGCCTGGGGAGTACGGTCGCAAGATTA
M01138:27:000000000-AHTAW:1:2102:22667:11394	16S	NA	TACGGATGTCGCAAGCGTTATCCGGAATTATTAGGCATAAAGGGCGTCTAGGCGGTTTAGAAAGTCTGATGTGAAAGTGCGGGGCTCAACCCCGGATTGCGTTGGAAGCTACTAGACTAGAGTATTGGAGAGGTAAGCGGAACTACAAGTGTAGAGGGGAAATTCGTAGATATTTGTAGGAATGCCAATTGGGAAGCCAGCTTACTGGACAAATACTGACGCTGAAGCGCGAAAGCTAGGGGAGCAAACAGGATTAGATACCCTGGTAGTCCTAGCTGTAAACGACGATTACTGGGTGTGGGGGGTGGAACCTCTGTGCCGAAGTTAACACGATAAGTGATCCGCCTGGGGAGTACGTTCGCAAGAATG	gb|KM410614.1| Uncultured prokaryote clone GS10-10-113 16S ribosomal RNA gene partial sequence	97.00%	621
M01138:27:000000000-AHTAW:1:2111:21709:6833	16S	NA	GACGAAGGATCCAAGCGTTGTCCGGATTTACTGGGTTTAAAGAATACGTAAACGGAAAATTAAGTCAGTGGTGAAAGCCCGCAGCGCAACTGTGGAACTGCCATTGAAACTGGTTTTCTTGAATATAGCTGAGGCAGATGGAATATAACATGTAGCGGTGAAATGCTTAGATATGTTATAGAACAACGATTGCGAAGGCAGTCTGCTAAACTATTATTGACGCTGAGGCACGAAAGCGTGGGGAGCGAACAGGATTAGATACCCTGGTAGTCCACGCCCTAAACGTTGATTACTCGCTGTTGGCGATATACTGTCAGTGGCTAAGCGAAAGCGTTAAGTAATCCACCTGGGAAGTACGACCGCAAGGTTG
M01138:27:000000000-AHTAW:1:1109:16139:18201	16S	73	TACGTATGTCGCAAGCGTTATCCGGAATTATTGGGCATAAAGGGCGCCTAGGCGGTTTAGAAAGTCTGATGTGAAAATGCGGGGCTCAACCCCGTATTGCGTTGGAAACTACTAGACCAGAGTATTGGAGAGGTAAGCGGAACTACAAGTGTAGAGGTGAAAATCGTAGATATTTGTAGGGACGCCAATTGGGAAGCCAGCTTACTGGACAAATACTGACGCGGAAGCGAGAAAGGTGGGGGAGCAAACAGGATTAGATACCCTGGTAGTCCTAGCTGTAAACGATGATCACTGGGTGGGGGGGGTCGAACCTCTGTGCCGAAGTTAATACGATAAGTGATCCGCCTGGGGAGTACGTTCGCAAGAATG	gb|KM410614.1| Uncultured prokaryote clone GS10-10-113 16S ribosomal RNA gene partial sequence	97.00%	621	Fusobacteriaceae
M01138:27:000000000-AHTAW:1:2105:8769:5380	16S	NA	TACGGAGGATCCAAGCGTTATCCGGAATCATTGGGTTTAAAGGGTGCGTAGGCGGTTAATTAAGTCAGTCGTTAAAGGCAGCAGCTTAACTGTTGTAAGGCGATTGATACTGATTGACTTGAATTCTTTGGAGGTAGCTGGAATACGTAGTGTAGAGGTGAAATTCATAGATATTACGTAGAACACCGATTGCGGAGGCATGTTACTATAAAGAGATTGACGCTGAGGCACGAAAGCGTGGGGAGCAAACAGGATTAGATACCCTGGTAGTCCACGCTGTAAACGATGATAACTAGATGTTCGAGATTTATCTTGAGTGTTTAAGCGAAAGCGATAAGTTATCCACCTGGGGAGTACGACCGCAAGGTTG
M01138:27:000000000-AHTAW:1:1101:7553:9714	16S	NA	TACGGAGGGTGCAAGCGTTATCCGGATTTATTGGGTTTAAAGGGTGCGTAGGCGGTTCGGTAAGTCAGTGGTGAAATTTGGGGGCTTAACCCCTAACGTGCCATTGATACTGCCGAGCTTGAATATGAATGAAGTTGGAGGAATGTGTGGTGTAGCGGTGAAATGCTTAGATATCACACAGAAGGTCGAATGCGAAGGCATCTGACTAATTCATTATTGACGCTGATGCACGAAAGCGTGGGGATCAAACAGGATTAGATACCCTGGTAGTCCACGCCGTAAACGATGATAACTCGCTGTCGGGTTTTAATTAACTCGGTGGCTTAGCGAAAGCGTTAAGTTATCCACCTGGGGAGTACGACCGCAAGGTTG
M01138:27:000000000-AHTAW:1:2116:24448:19268	16S	11	TACGGAGGGTGCAAGCGTTGTCCGGATTTATTGGGTTTAAAGGGTGCGTAGGCGGCTTTTTAAGTCAGCGGTGAAAGCCGATTGCTCAACAATCAAACTGCCGTTGATACTGGAGAGCTTGAGTTTTATGGAGGTAGCTAGAATGGATAGTGTAGCGGTGAAATGCTTAGATATTATCCAGAACTCCAATTGCGTGGGCAGGTTACTAAGTCATTACTGACGCTGAGGCACGAAAGTGCGGGTATCAAACAGGATGAGATACCCTGGTAGTCCGCACCGTAGACGATGATGACTAGCGGTGGGGGCTGCGGCTTCGGTGGCACAGGGAAACCGTTAAGTCATCCACCTGGGGAGTACGCCGGCAACGGTG	gb|EU376320.1| Uncultured bacterium clone sls2811 16S ribosomal RNA gene partial sequence	97.00%	618	Cytophagaceae
M01138:27:000000000-AHTAW:1:2104:21735:24209	16S	NA	TACGTAGGGTGCAAGCGTTAATCGGAATTACTGGGCGTAAAGCGTGCGTAGGCGGTTTTGTAAGTCGGATGTGAAATCCCCGGGCTCAACCTGGGGACTGCGTTCGGAACTGCAAGGCTAGAGTGAGTCAGAGGGGGGCAGAATTCCACGTGTAGCAGTGAAATGCGTAGAGATGTGGAGGAAAACCAATGGCGAAGGCAGCCCCCTGGGATAACACTGACGCTCATGCACGAAAGCGTGGGGAGCAAACAGGATTAGATACCCTGGTAGTCCACGCCCTAAACGATGTCAACTAGTTGTTGATAGAGTAAAAGCAATGAGTAACGTAGCTAACGCGAGAAGTTGACCGCCTGGGGAGTACGGTCGCAAGAATA
M01138:27:000000000-AHTAW:1:2115:16600:9375	16S	NA	TACGAGGGGTGCAAACGTTATTCGGAATTACTGGGTGTAAAGGGTATGTAGACGGCATCTTAAGTCAATTGTTAAATTCCTTAGCTTAACTAAGGGCAGGCGATTGAAACTAAGAAGCTAGAGGATGGAAGAGAGAAGTGGAATTCTCGGAGTAGCGGTAAAATGCGTAGATCTCGAGAGGAACACCGATGGCGAAGGCAGCTTCTTGGTCCATATCTGACGTTGAGATACGAAAGCGTGGGGAGCAAACAGGATTAGATACCCTGGTAGTCCACGCTGTAAACGATGATCACTAGACGTTGGGCTTGCTTGCAGGCTCAGTGTCGCAGCTAACGCGATAAGTGATCCACCTGGGGACTACGGTCGCAAGATTA
M01138:27:000000000-AHTAW:1:2116:28990:9892	16S	NA	TACATAGGGTGCAAGCGTTGTCCGGAATTATTGGGCGTAAAGCGCTCGTAGGTGGTTCGTCACGTCGGATGTGAAACTCTGGGGCTTAACCCCAGACCTGCATTCGATACGGGCGCGCTTGAGTATGGTAGGGGAGTCTGGAATTCCTGGTGTAGCGGGGGAATGCGCAGATATCAGGAGGAACACCAATGGCGAAGGCAGGACTCTGGGCCATTCCTGACACTGAGGAGCGAAAGCGTGGGGAGCGAACAGGATTAGATACCCTGGTAGTCCACGCCGTAAACCGGGGGCACTAGTTGTGGGGACCTTCGACGGTCTCTGCGACGCAGCTAACGCATTAAGTGCCCCGCCTGGGGAGTACGATCGCAAGATTA	gb|KF766723.1| Uncultured bacterium clone IMCC19202 16S ribosomal RNA gene partial sequence	98.00%	643
M01138:27:000000000-AHTAW:1:1106:7106:11954	16S	2	TACGTAGGGTGCAAGCGTTAATCGGAATTACTGGGCGTAAAGCGTGCGCAGGCGGTTATATAAGTCAGATGTGAAATCCCCGGGCTCAACCTGGGAACTGCATTTGAGACTGTATAGCTAGAGTACGGCAGAGGGGGATGGAATTCCGCGTGTAGCAGTGAAATGCGTAGATATGCGGAGGAACACCGATGGCGAAGGCAATCCCCTGGGCCTGTACTGACGCTCATGCACGAAAGCGTGGGGAGCAAACAGGATTAGATACCCTGGTAGTCCACGCCCTAAACGATGTCAACTGGTTGTTGGGTCTTAACTGACGCGGGAACGAAGGTAACGCGTCAAGTTGACCGCCTGGGGGGTACGGCCCCAAGGTTG	gb|KU839702.1| Limnohabitans sp. strain 103DPR18 16S ribosomal RNA gene partial sequence	98.00%	639	Comamonadaceae
M01138:27:000000000-AHTAW:1:2104:10030:2900	16S	0	TACGAAGGGGGCTAGCGTTGTTCGGAATTACTGGGCGTAAAGCGCACGCAGGCGGCTCGTTAAATTAGAAGTGAAAGCCCTGGGCTCAACCCGGGAATTGCTTTTAGGACTGGCGAGCTTGAATCCAGAAGAGGGTAGTGGAATTCCCAGTGTAGAGGTGAAATTCGTAGATATTGGGAAGAACACCTGTGGCGAAGGCGACTGCCTGGTCTGGCATTGACGCTCATGTGCGAAAGCGTGGGGAGCAAACAGGATTAGATACCCTGGTAGTCCACGCCGTAAACGATGAGTGCTAGTTGTTGGGGTGCATGCACCTCAGTGACGCAGCTAACGCATTAAGCGCTCCGCCTGGGGAGTACGGTCACAAGATTA	dbj|AB111107.1| Proteobacterium LS-1 gene for 16S rRNA partial sequence	98.00%	634	Rhodospirillaceae
M01138:27:000000000-AHTAW:1:2107:6504:21571	16S	4	TACGGAGGGTGCAAGCGTTGTCCGGATTTCTTGGGTTTAAAGGGTGCGCAGGTGGTTTATTAAGTCAGTGGTGAAAGACGGTCGCTCAACGATTGCGGTTCCATTGAAACTGGTAGACTTGGGTAAAGTAGAGGTGGGCGGAATTGATAGTGTAGCGGTGAAATGCATAGATATTATCAAGAACTCCAATTGCGTAGGCAGATCACTTGGCTTTTACTGACACGCATGCACGAAAGTGTGGGTATCAAACAGGATTAGATACCCTTGTAGTCCACACTGTAAGCGATGATAACTAGTTGTCGGCCGAATCTGGGCGGTGCCACAGCGAAAGCGTTAAGTTATCTACCTGGGGAGTACGCCGGCAACGGTG	gb|KU681935.1| Uncultured bacterium clone QZ-80 16S ribosomal RNA gene partial sequence	97.00%	618	Cytophagaceae
M01138:27:000000000-AHTAW:1:2108:3642:8418	16S	15	TACGTAGGTGGCGAGCGGTATCCGGATTTATTGGGTTTAAAGGGAGCGTAGGCGGCTGTTTAAGTCAGCGGTGAAAGGTAGCTGCTTAACTGTTTTACATGCCGTTGATACTGGTTAGCTTGAGTTGACAGAAGGCAGATAGACTTCCTGATGTAGCGGTGAAATGCTTAGATATCAGGAGGAATACCGATTGCGAAGGCAGTCTGCTGCAGTCACACTGACGCTGAGGCTCGAAGGTGCGGGGAACAAACAGGATTAGATACCCTGGTAGTCCGCACAGTAAACGAAGATTACTAGATGGTGGCAATGCCAGTGTCCAAGGGAAACCGATAAGTAATCCACCTGGGGAGTACGCCGGCAACGGTG	gb|KU258267.1| Emticicia sediminis strain BL16 16S ribosomal RNA gene partial sequence	98.00%	625	Cytophagaceae
M01138:27:000000000-AHTAW:1:1111:12892:9638	16S	NA	TACGGAGGGTGCAAGCGTTGTTCGGAATTATTGGGCGTAAAGGGCAGGTAGGTTGTCCTTCAAGTCTGCTGTGAAATCCCCGAGCTTAACTTGGGAAGTGCGGCAGATACTGTAGGACTAGAGTGCTGGAGGGGTTCGTGGAATTCCCGGTGTAGCGGTGAAATGCGTAGATATCGGGAGGAACACCAGAGGCGAAGGCGGCGAACTGGACAGCAACTGACACTCAACTGCGAAAGCGTGGGGAGCAAACAGGATTAGATACCCTGGTAGTCCACGCTGTAAACGATGGATGCTAGACGTGGTGGGTCTTGACCCCTGCCGTGTCGAAGTTAACACACTAAGCATCCCGCCTGGGGAGTACGGTCGCAAGACTA
M01138:27:000000000-AHTAW:1:2103:12635:17037	16S	NA	TACGAAGGGGGCTAGCGTTGTTCGGATTTACTGGGCGTACAGCGCGTATAGGCGGGTCGTTAAGTTGGGGGTGAAATCCCGAGGCTCAACCTCGGAACTGCCTTCAAAACTGGCGGCCTGGACTCAAGTAGAGGCAAGTGGAATTGCGAGTGTAGAGGTGAAATTCGTAGATATTCGCAGGAACACCAGTGGCGAAGGCGACTTGCTGGACTTGTAGTGCCGCTGAGACGCGAAAGCGTGGGGAGCAAACAGGATTAGATACCCTGGTAGTCCACGCTGTAAACGATGAGAGCTAGTGGTCGGCACGCATGCGCGTCGGTGACGCAGCTAACGCATTAAGCTCTCCGCCTGGGGAGTACGGCCGCAAGGTTA
M01138:27:000000000-AHTAW:1:2111:13835:15356	16S	1	TACGTAGGGTGCAAGCGTTAATCGGAATTACTGGGCGTAAAGCGTGCGCAGGCGGTGATGTAAGACAGATGTGAAATCCCCGGGCTCAACCTGGGAATTGCATTCGATACTGGGCAGCTAGAGTTCGGCAGAGGGAAGTGGAATTTCCGGTGTAGCGGTGAAATGCGTAGATATCGGAAGGAACATCAGTGGCGAAAGCGACTTCCTGGAGCAGAACTGACGATCAGGCACGAAAGCGTGGGGAGCAAACAGGGTTAGATACCCTGGTAGCCCACGCCATAAACGATGACAACTAGACGTTGGGGGCATATGGCCCACAGTGTCGCAGCTAACGCGTTAAGTTGTCCGCCTGGGGAGTACGGCCGCAAGGTTG	gb|DQ450180.1| Uncultured proteobacterium clone R7C24 16S ribosomal RNA gene partial sequence	97.00%	619	Sinobacteraceae
M01138:27:000000000-AHTAW:1:1112:20107:10359	16S	81033	TACGTAGGGTGCAAGCGTTAATCGGAATTACTGGGCGTAAAGCGTGCGCAGGCGGTTTTGTAAGTCTGTCGTGAAATCCCCGGGCTCAACCTGGGAATTGCGATGGAGACTGCAAGGCTAGAATCTGGCAGAGGGGGGTAGAATTTCACGTGTAGCAGTGAAATGCGTAGAGATGTGGAGGAACACCGATGGCGAAGGCAGCCCCCTGGGTCAAGATTGACGCTCATGTACGAAAGCGTGGGGAGCAAACAGGATTAGATACCCTGGTAGTCCACGCCCTAAACGATGTCTACTAGTTGTCGGGTTTTAATTAACTTGGTAACGCAGCTAACGCGTGAAGTAGACCGCCTGGGGAGTACGGTCGCAAGATTAAAACGCAAATAACGG	gb|KJ197685.1| Uncultured bacterium clone SB3-31 16S ribosomal RNA gene partial sequence	99.00%	679	Oxalobacteraceae
M01138:27:000000000-AHTAW:1:1113:28186:12794	16S	NA	TACGTAGGCAGCAAGCGTTGTTCGGAATTACTGGGCGTAAAGAGTGTGTAGGCGGTGCTCTAAGATTGGGGTGAAATCTCCCGGCTTAACCGGGAGGGTGCATCGAAGACTGGAGTGCTCGAGGGTGGGAGAGGCAAGCGGAATTCCTGGTGTAGCGGTGAAATGCGTAGATATCTGGAGGAACACCTGAGGTGTTGACAGCTTGCGGGACCATTTCTGACGCTGAGACACGAAAGAGTGGGTAGCAAACAGGATTAGATACCCTGGTAGGCCACGCCCTAAACGATGCATACTTGGTGTGGGCCATTCATTTGGTCTGTGCCGGAGCTAACGCGTTAAGTATGCCGCCTGGGGAGTACGGTCGCAAGGCTG
M01138:27:000000000-AHTAW:1:1105:25003:5727	16S	NA	TACAGGGGGGGCAAGCGTTATTCAAATTTAATGGGCGTAAAGGGTGCGTAGGCTATAAATTAGATTATATATGAAAGACCAAAACTTAATTTTGGAACTGTATATAAAATCGATTTATTTGAGTTAGATAGGGGTTAGTAGAATTCTTAAAGTAAAGGTAATATTTTTCGATAATAGGAGGAATACCTGAAGCGAAGGCGGCTAACTGGATCTAAACTGACGTTGAGGCACGAAAGCATGGGGAGCAAACAGGATTAGATACCCTGGTAGTCCATGCCGTAAACGATGAGTGTTAAATATTGGAAATTTTTTCAGTGTATAAGCTAACGCGTTAAACACTCCGCCTGGGGAGTACGATCGCAAGATTG	gb|EF665525.1| Uncultured proteobacterium clone GASP-MB3S1_G09 16S ribosomal RNA gene partial sequence	89.00%	482
M01138:27:000000000-AHTAW:1:2110:17199:24397	16S	40	TACAGAGGGTGCAAGCGTTGTTCGGAATTATTGGGCGTAAAGCGCGTGTAGGCGGCTTTGCAAGTCGGGTGTGAAAGCCCTCAGCTCAACTGAGGAAGTGCGCCCGAAACTGCAGAGCTTGAGTACCGGAGAGGATGGCGGAATTCCCCAAGTAGAGGTGAAATTCGTAGATATGGGGAGGAACACCGGTGGCGAAGGCGGCCATCTGGACGGTCACTGACGCTTAGACTCGAAAGCGTGGGTAGCAAACAGGATTAGATACCCTGGTAGTCCACGCTGTAAACGATGAGAACTAGGTGTCGTGGGTGTTGGTCCCCGCGGTGCCGTAGCTAACGCATTAAGTTCTCCGCCTGGGAAGTACGGTCGCAAGACTA	gb|HM030669.1| Uncultured Myxococcales bacterium clone FR13 16S ribosomal RNA gene partial sequence	99.00%	657	Cystobacteraceae
M01138:27:000000000-AHTAW:1:2119:2906:14748	16S	0	TACGTAGGGTGCGAGCGTTAATCGGAATTACTGGGCGTAAAGCGTGCGCAGGCGGTTTTGTAAGTCAGATGTGAACTCCCCGAGCTCAGCTTGGGAGCTGCGTTTGAAACTACAAGGCTAGAGTATGGTAGAGGGGGGTAGAATTCCACGTGTAGCAGTGAACTGCGTAGAGATGTGGAGGAATACCAATGGCGAAGGCAGCCCCCTGGACTAATACTGACGCTCATGCACGAAAGCGTGGGGAGCAAACAGGATTAGATACCCTGGGAGTCCACGCCCTAAACGATGTCTACGAGGTGTTGGGAGAGTAAAATCTCTTAGTAACGCAGCTAACGGGTGAAGTAGACCGCCTGGGGAGTACGGTCGCAAGATTA	gb|KP687229.1| Uncultured bacterium clone T6_1111_87 16S ribosomal RNA gene partial sequence	98.00%	639	Methylophilaceae
M01138:27:000000000-AHTAW:1:1109:8108:17496	16S	NA	TACATGTGGGGCAAGCGTTGTTCGGAATCACTGGGCATAAAGGGTGCGTAGGCGGCTTGTTAAGTCGGGGGTGAAATCCCACGGCCCAACCGTGGAACTGCCTTTGAAACTGGCGAGCTTGAGTGCGTGAGGGGTAACCGGAACGAGTCGTGTAGCGGTGAAATGCGTAGAGATGACTCGGAAGGCCAAAGGCGAAGGCAGGTTACTGGTACGAAACTGACGCTGAGGCACGAAAGCGTGGGGAGCAAACAGGATTAGATACCCTGGTAGTCCACGCCGTAAACGATGAGCACTAGGTCGATGCCACGCTACGTGGTGTCGGCCGCAGAAAATTTATTAAGTGCTCCGCCTGGGGAGTATGGTCGCAAGGCTG
M01138:27:000000000-AHTAW:1:1117:24331:12817	16S	NA	TACGGAGGGTCCAAGCGTTATCCGGAATCATTGGGTTTAAAGGGTACGTAGGCGGTACATTAAGTCATTGGTAAAAGGTTTTAGCTTAACTAAAGAAGTGCCATTGAAACTGTAGTACTAGAGAGGTGTAAAGGTAGGCGGAATTTATGGTGTAGCGGTGAAATGCTTAGATACCATAAGGAACACCGATAGCGAAGGAAGCTTACTGTGCACAATCTGACGCTGAGGTACGAAAGCGTGGGGAGCAAACAGGATTAGAGACCCTGGTAGTCCACGCTGTAAACGATGATTACTAACTATATGGACGCGTTTCATGTGGTTGAGCGAAAGCGTTAAGTAATCCACCTGGGGAGTACGCTCGCAAGAGTG
M01138:27:000000000-AHTAW:1:1119:13527:17863	16S	NA	TCCGTAGGATGCAAGCGTTGTCCGGATTTACTGGGTGTAAAGGGTGCGCAGGCGGGCTTGTAAGTCAGAGGTGAAAGCCCGGAGCTTAACTCCGGAAATGCCTTTGATACTGCAAGTCTTGAATCTGATAGAGGCTCATGGAATATGTGGTGTAGCGGTGAAATGCGTAGATATCACATAGAACACCAGTGGCGACAGGCGGTGAGCTGGGTCAGTATTGACGCTCATGCACGAAAGTGTGGGTAGCAAACAGGATTAGATACCCTGGTAGTCCACACCTTAAACGATGTATGCTTGATGTTGGGGTAGCAATACCTCAGTGTCGTAGTAAATCCGATAAGCATACCACCTGGGAAGTACGATCGCAAGGTTG
M01138:27:000000000-AHTAW:1:2111:27474:7353	16S	0	TACGGAGGGTGCAAGCGTTATCCGGAATTATTGGGTTTAAAGGGTCCGCAGGCGGTTTTATAAGTCAGTGGTGAAATCCTATCGCTTAACGATAGAACTGCCATTGATACTGTAAGTCTTGAATGCGGTCGGGGTGGGTGGAATGGGTAGTGTAGCGGTGAAATGCATAGATATTACACAGAACACCGATAGCGAAGGCAGCTCACTAGGCCTGAATTGACGCTCAGGGACGAAAGCGTGGGGATCAAACAGGATTAGATACCCTGGTAGTCCACGCTGTAAACGATGATTACTCGGTTTGGGCTATATACAGTCGGAGACTAAGCGAAAGTGATAAGTAATCCACCTGGGGAGTACGATCGCAAGGTTG	gb|KF900020.1| Uncultured bacterium clone ISNOV-31 16S ribosomal RNA gene partial sequence	98.00%	627	Cryomorphaceae
M01138:27:000000000-AHTAW:1:2109:14333:10852	16S	4125	TACAGAGGGTGCGAGCGTTAATCGGAATTACTGGGCGTAAAGCGCGCGTAGGCGGCTTGTTAAGTCGGATGTGAAATCCCCGGGCTGGAGCGGGGCACTGCATTCGATACTGGCAAGCTAGAGTATGGGGGAGGAAGGTAGAATTCCAGGTGTAGCGGTGAAATGCGTAGAGATCTGGAGGAATACCGATGGCGAAGGCAGCCTTCTGGCCTAATATTGACGCTGAGGTGCGAAAGCATGGGGAGCAAACAGGATTAGATACCCTGGTAGTCCATGCCGTAAACGATGTCAACTAGCCGTTGGGGACCTTGAGTCTTTAGTGGCGCAGCTAACGCGATAAGTTGACCGCCTGGGGAGTACGGTCGCAAGACTA	gb|KM178219.1| Uncultured bacterium clone Espejo_1_17_12_Water.26993 16S ribosomal RNA gene partial sequence	98.00%	646	Moraxellaceae
M01138:27:000000000-AHTAW:1:1109:27015:18269	16S	NA	GACAGAGGGTGCAAACGTTGTTCGGATTTACTGGGCGTAAAGCGCGTGTAGGCGGCTTTGCAAGTCGGATGTGAAAGCCCACGGCTCAACCGTGGAAGTGCATCCGAAACGGCATGGCTCGAGTCTCGGAGAGGAAGGTGGAATGCGTGGTGTAGAGGTGAAATTCGTAGATATCAAGCAGAACACCTTCGGCGAAGGCGGCCTTCTGGACGATGACTGACGCTGAGACGCGAAAGCGTGGGGAGCAAACAGGATGAGATACCCTGGTAGTCCACGCCGTAAACGATGAGTGCTAGGTGTCACGGGCTTTGACCCTCGTGGTGCCGAAGCTAACGCGATAAGCACTCCGCCTGTGGAGTACGGCCGCAAGGCTA	gb|HQ664267.1| Uncultured bacterium clone AC16S94 16S ribosomal RNA gene partial sequence	99.00%	652
M01138:27:000000000-AHTAW:1:2116:29030:9192	16S	18215	GGGCCAGAAGATGAGGGAATACGTAGGGAGCAAGCGTTAATCGGAATTACTGGGCGTAAAGCGTGCGCAGGCGGTTTTGTAAGTCTGTCGTGAAATCCCCGGGCTCAACCTGGGAATGGCGATGGAGACTGCAAGGCTAGAGTTTGGCAGAGGGGGGTAGAATTCCACGTGTAGCAGTGAAATGCGTAGATATGTGGAGGAACACCGATGGCGAAGGCAGCCCCCTGGGTCAAGACTGACGCTCATGCACGAAAGCGTGGGGAGCAAACAGGATTAGATACCCTGGTAGTCCACGCCCTAAACGATGTCTACTAGTTGTCGGGTTTTAATTAACTTGGTAACGCAGCTAACGCGTGAAGTAGACCGCCTGGGGAGTACGGTCGCAAGATTA	emb|FM201207.1| Uncultured bacterium partial 16S rRNA gene clone MBR-8_HF_AS06	98.00%	672	Oxalobacteraceae
M01138:27:000000000-AHTAW:1:2105:5998:16316	16S	NA	TACGAAGGGTGCGAGCGTTAATCGGAATTACTGGGCGTAAAGCGCGCGTAGGTGGTTTGGTAAGCGATATGTGAAATCCCCGGGCTTAACCTGGGAACTGCATGTCGAACTGCCAGGCTAGAGTATGGTAGAGGGGTGTGGAATTTCCTGTGTAGCGGTGAAATGCGTAGATATAGGAAGGAACATCAGTGGCGAAGGCGACACCCTGGACCGATACTGACACTGAGGCGCGAAAGCGTGGGTAGCGAACAGGATTAGATACCCTGGTAGTCCACGCCGTAAACGATGTCAACTAGCCGTTGGGGGGGCTTGTCCCTTCAGTGGCGGAGCTAACGCGATAAGTTGACCGCCTGGGGAGTACGGCCGCAAGGTTA
M01138:27:000000000-AHTAW:1:2116:26981:21391	16S	1999	GGGCCAGAAGAAGAGGGAAGACGGAGGGTGCAAGCGTTGTCCGGATTTATTGGGTTTAAAGGGTGCGTAGGCGGTTTATTAAGTCAGTGGTGAAAGACGGTCGCTCAACGATTGCAGTGCCATTGATAATGGTAGACTTGAGTGAGATTGAGGTAGCTGGAATGGATAGTGTAGCGGTGAAATGCATAGATATTATCCAGGACACCGATTGCGAAGGCAGGTTGCTAAGTCTTAACTGACGCTGAGGGACGAAAGTGTGGTGATCAAACAGGATTAGATACCCTGGTAGTCCACCCTGTAAACTATGATGACGAACTGTTGGCTTTCGGGTCAGTGGTACAGAGAAATCGTTAAGTCATCCACCTGGGGAGTACGCCGGCAACGGTG	gb|KM174340.1| Uncultured bacterium clone Espejo_1_17_12_Pumice.166297 16S ribosomal RNA gene partial sequence	96.00%	632	Cytophagaceae
M01138:27:000000000-AHTAW:1:2112:25431:13735	16S	185	TACGGAGGGTGCAAGCGTTAATCGGAATTACTGGGCGTAAAGCGTGCGCAGGCGGTTATGTAAGACAGGCGTGAAATCCCCGGGCTCAACCTGGGAATTGCGCTTGTGACTGCATAGCTAGAGTATGTCAGAGGGGGGTAGAATTCCACGTGTAGCAGTGAAATGCGTAGAGATGTGGAGGAATACCAATGGCGAAGGCAGCCCCCTGGGATAATACTGACGCTCATGCACGAAAGCGTGGGGAGCAAACAGGATTAGATACCCTGGTAGTCCACGCCCTAAACGATGCTGACTAGTTGTTCGGGAATTTATTCCTGAGTAACGTAGCCAACGCGTGAAGTAGACCGCCTGGGGAGTACGGTCGCAAGATTA	dbj|LC132801.1| Polynucleobacter cosmopolitanus gene for 16S ribosomal RNA partial sequence strain: ICHIOC4	99.00%	648	Burkholderiaceae
M01138:27:000000000-AHTAW:1:1105:24441:11144	16S	67	TACGTAGGTGGCGAGCGTTATCCGGATTTATTGGGTTTAAAGGGAGCGTAGGCGGCTGATTAAGTCAGCGGTGAAAGGTAGCAGCTTAACTGTTTTACATGCCGTTGATACTGGTTAGCTTGAGTTGACAGAAGGCAGATAGAATTCCTGATGTAGCGGTGAAAGGCTTAGATATCAGGAGGAATACCGATTGCGAAGGCAGTCTACTGCAGTCCCACTGACGCTGAGGCTCGAAGGTGCGGGGGTCAAACAGGATTAGATACCCTGGTAGTCCGCACATTAAACGATGATTACTAGAGGTTGGCCAAGCCAGTGGCCAAGGGAAACCGATAAGTAATCCACCTGGGGAGTACGCCGGCAACGGTG	gb|KJ818842.1| Uncultured bacterium clone PlExp_85 16S ribosomal RNA gene partial sequence	98.00%	628	Cytophagaceae
M01138:27:000000000-AHTAW:1:1114:10379:5363	16S	NA	TACGTAGGGTGCAAGCGTTGTCCGGAATTACTGGGTGTAAAGGGTACGTAGGTGGGCAGCTAAGTCTGGAGTGAAAGTTTGAGGCTCAACCTCGAAAGTGCTTTGGATACTGGTTGTCTAGAGTTAGAAAGGGGTAGCTGGAATTTGTGGTGTAGCGGTGAAATGCATAGATACCACGAGGAACACCAATTGCGAAGGCAGGCTACTGGTTCTATATTGACACTGATGTACGAAAGTGTGGGTAGCGAACAGGATTAGATACCCTGGTAGTCCACACCGTAAACGATGATTACCGGGTGCTGGTACTAACGTATGAGTGCCTTAGGGAAACCGTTAAGTAACCCACCTGGGGAGTACGTTGGCAACAATG
M01138:27:000000000-AHTAW:1:1115:14172:11465	16S	NA	TACGGAGGGTGCAAGCGTTATCCGGATTTATTGGGTTTAAAGGGTCCGTAGGCGGGCCGATAAGTCAGTGGTGAAAGCCCATAGCACAACTATGGAACTGCCATTGATACTGTCAGTCTTGAGTACAATTGAGGTTGGCGGAATGTGTGGTGTAGCGGTGAAATGCTTAGATATCACACAGAACACCGATTGCGAAGGCAGCTGGCCAACTGGTAACTGACGCTGAGGGACGAAAGTGTGGGGATCAAACAGGATTAGATACCCTGGTAGTCCACACCGTAAACGATCATTGAGAGATTTTCGCCGTAGGGTCAGAGTCCAAGCGAAAGTGTTTAGTAGTCCACCTGGGGAGTACGTCCGCAAGGATG
M01138:27:000000000-AHTAW:1:2105:7041:2598	16S	NA	TACGGGAGGGGCAAGCGTTATCCGGAATTATTGGGCGTAAAGCGTCCGCAGGCGGTTTTACAAGTCTGTCGTTAAAGCGTGGGGCTCAACTCCATTTCTGCGATGGAGACTGTAGAACTAGAGTGTGGTAGGGGCAGAGGGAATTCCCGGTGTAGCGGTGAAATGCGTAGATATCCGGAGGAACACCAGTGGCGAAGGCGATCTGCTGGGCCATAACTGACGCTCATGGACGAAAGCGAGGGGAGCGAAAGGGATTAGATACCCCTGTAGTCCTGGCCGTAAACGATGAACACGAGGGGTCGGGGGAATCGACCCCCTCGGTGTCGTAGCCAACGCGTTAAGTGTTCCGCCTGGGGAGTACGCACGCAAGGGTG	gb|HM208511.1| Uncultured Synechococcus sp. clone WR77 16S ribosomal RNA gene partial sequence	97.00%	621
M01138:27:000000000-AHTAW:1:1107:8081:11461	16S	NA	TACGTAGGGTGCAAGCGTTAATCGGAATTACTGGGCGTAAAGCGTGCGCAGGCGGTTATGCAAGGCAGATGTGAAATCCCCGGGCTCAACCTGGGAACTGCATTTGTGACTGCATAGCTAGCGTACGGTAGAGGGGGATGGAATTCCGCGTGTAGCAGTGAAATGCGTAGATATGCGGAGGAACACCGATGGCGAAGGCAATCCCCTGGACCTGTACTGACGCTCATGCACGAAAGCGTGGGGAGCAAACAGGTGTAGATACCCTGGTAGTCCACGCCCTAAACGATGTCAAATGGTGGTTGGGAGGGTTTTTTTCCAGTAACGAAGCTAACGCGTGAAGTTGACCGCCGGGGGAGTACGGCCGCAAGGTTG	gb|KM253173.1| Aquincola sp. SR 5-13 16S ribosomal RNA gene partial sequence	97.00%	627
M01138:27:000000000-AHTAW:1:1111:15657:5976	16S	9	TACGTAGGGTGCGAGCGTTGTCCGGAATTATTGGGCGTAAAGAGCTCGTAGGCGGCTTGTCACGTCTGCTGTGAAAACCCGAGGCTCAACCTCGGAACTGCAGTGGGTACGGGCAGACTAGAGTGCGGTAGGGGAGAACGGAATTCCTGGTGTCGCGGTACAATGCACAGATATCAGGAGGAACACCGATGGCGAAGGCAGTTCTCTGGGCCGTAACTGACGCTGAGGAGCGAAAGCGTGGGGAGCGAACAGGATTAGATACCCTGGTAGTCCACGCCGTAAACGTTGGGCGCTAGATGTGGGGACCATTCCACGGTTTCCGTGTCGTAGCTAACGCATTAAGCGCCCCGCCTGGGGAGTACGGCCGCAAGGCTA	gb|EU376189.1| Uncultured bacterium clone NK2_423 16S ribosomal RNA gene partial sequence	99.00%	659	Microbacteriaceae
M01138:27:000000000-AHTAW:1:2112:23935:2401	16S	NA	TACATAGGGTGCAAGCGTTGTCCGGAATTATTGGGCGTAAAGAGCTCGTAGGTGGTTAGATACGTCGGATGTGAAAATCAGGGGCTCACCCCCTGACCTGCATTCGCTACGGTCTAGCTAGAGTGTGGTAGGGGAGACTGGAATTCCTGGTGTAGCGGTGGACTGCGCAGATATCAGGAGGAACACCGATGGCGAAGGCAGGTCTCGGGGCGCTTACTGACAATGAGGAGCGAAAGCGTGGGGAGCGAACAGGATTAGATACCCTGGTAGTCCAAGCCGTAAACGGTGGGCGCTAGTTGTGCGAACCTTCCACGGTTTGTGCGACGCAGCTAACGCATTAAGCGCCCCGCCTGGGGAGTACGATCGCAAGATTA	gb|HM486259.1| Uncultured Micrococcineae bacterium clone Jab PL2W2B6 16S ribosomal RNA gene partial sequence	98.00%	639
M01138:27:000000000-AHTAW:1:2106:28730:13611	16S	102	TACGTAGGTGGCGAGCGTTATCCGGATTTATTGGGTTTAAAGGGAGCGTAGGCGGCTGATTAAGTCAGCGGTGAAAGGTAGCAGCTTAACTGTTTTACATGCCGTTGATACTGGTTAGCTTGAGTTGACAGCAGGCAGATAGAATTCCTGATGTAGCGGTGAAATGCTTAGATATCAGGAGGAATACCGATTGCTAAGGCAGTCTGCTGCAGTCACGCTGACGCTGAGGCTCGAAGGGGCGGGGAGCAAAGAGGATTAGATACCCTGGTAGTCCGCACAGTAAACGATTATTACTAGATGTTGGCAATGCCAGTGTCCAAGGGAAACCGATAAGTAATCCACCTGGGGAGTACGCCGGCAACGGTG	gb|KU258267.1| Emticicia sediminis strain BL16 16S ribosomal RNA gene partial sequence	98.00%	625	Cytophagaceae
M01138:27:000000000-AHTAW:1:2109:13994:17074	16S	3	TACGGAGGGTGCAAGCGTTAATCGGAATTACTGGGCGTAAAGCGCACGCAGGCGGTTGGATAAGTTAGATGTGAAAGCCCCGGGCTCAACCTGGGAATTGCATTTAAAACTGTTCAGCTAGAGTCTTGTAGAGGGGGGTAGACTTCCAGGTGTAGCGGTGAAATGCGTAGAGATCTGGAGGGATACCGGTGGTGAAGGCGGCCCCCTGGACAAAGACTGACGCTCAGGTGCGAAAGCGTGGGGGGCAAACAGGATTAGATACCCTGGTAGTCCACGCCGTAAACGATGTCGATTTGGAGGCTGTGTCCTTGAGACGTGGCTTCCGGAGCTAACGCGTTAAATCGACTGCCTGGGGAGTACGGCCGCAAGGTTAGGACTCAGATAAATTGGCAG	gb|KX817242.1| Aeromonas sobria strain S966 16S ribosomal RNA gene partial sequence	98.00%	661	Aeromonadaceae
M01138:27:000000000-AHTAW:1:1113:11608:6407	16S	NA	TACGAAGGGTGCAAACGTTGCTCGGAATCATTGGGCGTAAAGCGCACGTAGGCGGCTTCGAAAGTCGGATGTGAAATCCCTCGGCTCAACCGAGGACGTGCATCCGAAACTGTGAAGCTTGAGTACTGAAGAGGATCGCGGAATTCCCGGTGTAGAGGTGAAATTCGTAGATATCGGGAGGAACACCAGTGGCGAAGGCGGCGATCTGGGCAGTTACTGACGCTGAGGTGCGAAAGCGTGGGGAGCAAACAGGATTAGATACCCTGGTAGTCCACGCCGTAAACGATGAGTGCTAGGTGCTATGGGTATTGACCCCCGTGGTGCCGTAGCTAACGCGTTAAGCACTCCGCCTGGGGAGTACGGTCGCAAGACTA	gb|EU357196.1| Uncultured bacterium clone 070.F26 16S ribosomal RNA gene partial sequence	99.00%	652
M01138:27:000000000-AHTAW:1:2113:16297:10426	16S	NA	TACGTAGGGTGCGAGCGTTAATCGGAATTACTGGGCGTAAAGCGTGCGCAGGCGGTTTTGTAAGCCAGTCGTGAAATCCCCGGGCTTAACCTGGGAATGGCGATTGGGACTGCAAGGCTTGAGTATGGCAGAGGAGACTGGAATTCCTGGTGTAGCAGTGAAATGCGTAGATATCAGGAGGAATACCGATGGCGAAGGCAGGTCTCTGGGCTGATACTGACGCTCATGCACGAAAGCGTGGGGAGCAAACAGGATTAGATACCCTGGTAGTCCACGCCCTAAACGATGTCGACTGGTTGTTGGGGGTTTGACACCTTCAGTAACGAAGCTAACGCGTGAAGTTGACCGCCTGGGGAGTACGGCCGCAAGGTTG
M01138:27:000000000-AHTAW:1:2101:6120:8756	16S	NA	TACAGAGGGTGCAAGCGTTGCTCGGATTTATTGGGCGTAAAGCGTGCGTAGACGGTATGGAAGGTCGGGCGTGAAATCCCTGGGCTCAACCCAGGAGCTGCGCTCGAAACCACCACACTTGAGTACGGGAGAGGGAAGCGGAATTCCTAGTGTAGAGGTGAAATTCGTAGATATTAGGAGGAACACCGGTGGCGAAGGCGGCTTCCTGGCCCGATACTGACGTTCAGGCACGAAAGCGTGGGTAGCAACCAGGATTAGAGACCCTGGTAGTCCCCGCTGTAAACACTGTGTGCTAGATGTTGGGGGTATTCACTCGCTCGGTATCGAAGCTAACGCGCTAAGCACTCCGCCTGGGGAGTACGGCCGCAAGGTTG
M01138:27:000000000-AHTAW:1:2115:23084:7526	16S	NA	TACATAGGGTGCAAGCGTTGTCCGGAATTATTGGGCGTAAAGAGCTCGTATGTCGTTTGTTACGTCGGATGTAAAAACCTGAGGCTCAACCTAAGGCCCGCATTCGATACGGGCAAACTAGAGTTTGGGAGGGGAGACTGGAATTCCTGGTGTAGCGGTGGAATGCGCAGACATCAGGAGGAACACCAATGGCGAAGGACGGTCTCTGGGCCAATACTGACACTGAGGAGCGAAAGTCTGGGGAGCGAACAGGATTAGATACCCTGGTAGTCCAGACCGTAAACGGTGGGCACTAGTTGTGGGAACCTTCCACGGTTTCTGCGACGCAGCTAACGCATTAAGTGCCCCGCCTGGGGAGTACGATCGCAAGATTA	gb|KU173552.1| Uncultured Candidatus Planktophila sp. clone SH3101B14 16S ribosomal RNA gene partial sequence	98.00%	639
M01138:27:000000000-AHTAW:1:2115:15182:12177	16S	0	TACGGAGGGTGCAAGCGTTATCCGGATTCACTGGGTTTAAAGGGTGTGTAGGCGGGCTTGTAAGTCCGAGGTGAAATCTCCGAGCTCAACTTGGAAACTGCCTTGGATACTATAGGTCTTGAATATCGTTGAGGTAGGCGGAATATGTCATGTAGCGGTGAAATGCTTAGATATGACATAGAACACCGATTGCGAAGGCAGCTTGCTAAACGATTATTGACGCTGAGGCACGAAAGCGTGGGGATCAAACAGGATTAGATACCCTGGTAGTCCACGCCCTAAACGATGATTACTCGACATCAGCGATACACTGTTGGTGTCTAAGCTAACGCATTAAGTAATCCACCTGGGAAGTACGATCGCAAGATTG	gb|KF008843.1| Uncultured Flavihumibacter sp. clone PY11-05-121 16S ribosomal RNA gene partial sequence	97.00%	610	Chitinophagaceae
M01138:27:000000000-AHTAW:1:1114:29105:11597	16S	NA	TACGTATGTCGCAAGCGCTATCCGGAATTATTGGGCTTAAAGGGCGTCTAGGCGGTTTAGAAAGTCTGATGTGAAACTGCGGGGCTCAACCCCGTATTGCGTTGGAAACTACTAGACTAGAGTTTTGGAGAGGTAAGCGGAACTACACGTGTTGAGGTGAAATTCGTAGATAGTTGTAGGAATGCCAATTGGGAAGCCAGCTTACTGGACAAATACTGACGCTGAAGCGCGAAAGCTAGGGGAGCAAACAGGATTAGATACCCTGGTAGTCCTAGCTGTAAACGATGATCACTGGGTGTGGGGTGTCGAACCTCTGTGCCGAAGTTAATACGAGAAGTGATCCGCCTGGGGAGTTCGTTCGCAAGAATG	gb|KM410614.1| Uncultured prokaryote clone GS10-10-113 16S ribosomal RNA gene partial sequence	97.00%	621
M01138:27:000000000-AHTAW:1:1101:10819:12239	16S	NA	TACATAGGGTGCAAGCGTTGTCCGGAATTATTGGGCGTAAAGAGCGCGTAGGTGGTTCGATAAGACGGATGTGAAAATCAGGGGCTCAACCCCTGACCTGCATTCGATACGGTCGGGCTAGAGTGTGGTAGGGGAGACTGGAATTCCTGGTGTAGCGGTGGAATGCGCAGATATCAGGAGGAACACCGATGGCGAAGGCAGGTCTCTGGACCATTACTGACACTGAGGAGCGAAAGCGTGGGGAGCGAACAGGATTAGATACCCTGGTAGTCCACGCCGTAAACGGTGGGCGATAGTTGTGCGAACCTTCCACGGTTTGAGTGACGCAGCTAACGCATTAAGCGCCCCGCCTGGGGAGTACGATCGCAAGATTA	gb|JN634172.1| Uncultured actinobacterium clone T030 16S ribosomal RNA gene partial sequence	98.00%	639
M01138:27:000000000-AHTAW:1:1114:12026:6803	16S	8	TACAGAGACTGCAAGCGTTATTCGGATTCACTGGGCGTAAAGGGTGCGCAGGCGGCCAAGTGTGTGAGTTGTGAAAGCCCGAGGCTTAACCTCGGAATTGCACCTCAAACTACGTGGCTAGAGCATTGGAGAGGGTAGCAGAATTCACGGTGTAGCAGTGAAATGCGTAGACATCGTGAGGAATACCAGAGGCGAAGGCGGCTACCTGGACAATTGCTGACGCTCAGGCACGAAAGCGTGGGGAGCAAAAGGGATTAGATACCCCTGTAGTCCACGCCCTAAACGGTGCACACTAGGTCTTGGCGGATTCGACCCCCCCCAGGGCCCAAGCTAACGCGTTAAGTGTGCCGCCTGAGGACTACGGCCGCAAGGCTA	emb|LN571557.1| Uncultured bacterium partial 16S rRNA gene clone SICX451_N9D3_16S_B	98.00%	641	Opitutaceae
M01138:27:000000000-AHTAW:1:1119:13686:11152	16S	4676	TACGGAGGGGGCTAGCGTTGTTCGGAATTACTGGGCGTAAAGCGTACGTAGGCGGCTTTTTAAGTCAGAGGTGAAATCCCACGACTCAATCGTGGAACTGCCTTTGAGACTGGATCGCTTGAAGATGGGAGAGGTAAGTGGAATTCCGAGGGTAGAGGTGAAATTCGTAGATATTCGGAAGGACACCAGTGGCGAAGGCGGCTTACTGGACCATTCTTGACGCTGAGGTACGAAAGCGTGGGGAGCAAACAGGATTAGATACCCTGGTAGTCCACGCCGTAAACGATGATAACTAGCTGTCGGGGCTCTTAGAGCTTCGGTGGCGCAGCTAACGCATTAAGTTATCCGCCTGGGGAGTACGGCCGCAAGGTTAAAACT	gb|KP868818.1| Uncultured bacterium clone LC13_OTU_2-1 16S ribosomal RNA gene partial sequence	99.00%	668	Sphingomonadaceae
M01138:27:000000000-AHTAW:1:2108:28490:17216	16S	NA	TACAGAGGGTGCAAGCGTTGTCCGGAATTATTGGGCGTAAAGAGCTCGTAGGTGGTTAGATACGTCGGATGTGAAAATCAGGGGCTCAACCCCTGACCTGCATTCGATACGGTCTAGCTAGAGTGTGGTAGAGGAGACTGGAATTCCTGGTGTAGCGGTGGAATGCGCAGATATCAGGAGGAACACCAATGGCGAAGGCAGGTCTCTGGGACATTACTGACACTGAGGAGCGAACGCGTGGGGAGCGAACAGGAGTAGATACCCTGGTAGTCCACGCCGTAAACGGTGGGCGCTAGTTGTGCGAACGTTCCGCGGTTTGTGCGACGCAGCTAACGCATTAAGCGCCCCGCCTGGGGAGTACGATCGCAAGATTA	gb|HM486259.1| Uncultured Micrococcineae bacterium clone Jab PL2W2B6 16S ribosomal RNA gene partial sequence	98.00%	639
M01138:27:000000000-AHTAW:1:1110:28704:8940	16S	NA	TACAGAGGGTGCGAGCGTTAATCGGAATTACTGGGCGTAAAGGGTGCGTAGGTGGTTTTGTAAGTAACATGTGAAAGTCCTGAGCTTAACTTGGGGATTGCGTGTTAAACTGCAGCGCTAGAGTGTTGTAGAGGATAGCGGAATTTCCGGTGTGGCGGTGAAATGCGTAGATATCGGAAGGAACATTAGTGGCGAAGGCGGCTATCTGGACAACAACTGACACTGAGGCACGAAAGCGTGGGGAGCAAACAGGATTAGATACCCTGGTAGTCCACGCTGTAAACGATGATAACTGGTTGTTGGGTGCGAGAGCATTTAGTAACGAAGCAAACGCGTTAAGTTATCCGCCTGGGGAGTACGGCCGCAAGGTTA
M01138:27:000000000-AHTAW:1:1112:25629:5857	16S	78	TACGTAGGGTGCAAGCGTTAATCGGAATTACTTGGCGTAAAGCGTGCGCAGGCGGTTATATAAGACAGATGTGAAATCCCCGGGCTCAACCTGGGAACTGCATTTGTGACTGTATAGCTGGAGTGCGGCAGAGGGGGATGGAATTCCGCGTGTAGCAGTGAAATGCGTAGATATGCGGAGGAACACCGATGGCGAAGGCAATCCCCTGGGCCTGCACTGACGCTCATGCACGAAAGCGTGAGGAGCAAACAGGATTAGATACCCTGGTAGTCCACGCCCTAAACGATGTCAACGGGTTGTTGGGTCTTCACTGACGCAGGAACGAAGCTAACGCGTGAAGTTGACCGCCAGGGGAGTACGGCCTCTAGGTTGAAGCATAGATGAGTTGGCGG	gb|KM165527.1| Uncultured bacterium clone Espejo_9_20_11_Water.136881 16S ribosomal RNA gene partial sequence	96.00%	645	Comamonadaceae
M01138:27:000000000-AHTAW:1:1109:12843:9716	16S	1264	GACGAGGGATCCTAGCGTTGTTCGGAATTATTGGGCGTACAGCGGGTGTAGGCGGACTAATAAGTCAGGTGTGAAATCCCAGGGCTCACCCCTGGAAGTGCACTTGATACTGCTAGTCTTGAATGTGGTAGAGGTTACTGGAATTGCTGGTGTAGTGGTGAAATACGTAGATATCAGCAGGAACACCGGAGGCGAAGGCGGGTAACTGGGCCAACATTGACGCTGAGACCCGAAAGCGTGGGGGATCAAACAGGATTAGATACCCTGGTAGGCCACGCCATAAACGATGGATACTTGTTGTTAGAGGTATTGACCTCTCTAGTGACGTAGCTAACGCGTTAAGTATCCCGCCTGGGGAGTACGGTCGCAAGATTA	emb|HG917777.1| Uncultured bacterium partial 16S rRNA gene isolate MBR T1 clone E101	95.00%	587	Bdellovibrionaceae
M01138:27:000000000-AHTAW:1:1110:15379:17646	16S	7	TACGTAGGTGGCGAGCGTTATCCGGATGTGTTGGGTTTAAAGGGAGCGGAGGCGGCTGATTAAGTCAGCGGTGAAAGGTAGCAGCTTAACTGTTTTACATGCCGTTGATACTGGTTAGCTTGAGTTGACAGAAGGCAGATAGAATTCCTGATGTAGCGGTGAAATGCTTAGATATCAGGAGGGATACCGATTGCGAAGGCAGTCTGCTGCAGTCACACTGACGCTGAGGCTCGAAGGTGCGGGGATCAAACAGGATTAGATACCCTGGTAGTCCGCACAGTACACGATGATTACTAGATGTTGGCGATGCCAGTGTCCAAGGGAAACCGAAAAGAAATCCACCTGGGGGGTACGCCGGCAACGGTG	gb|EU675758.1| Uncultured bacterium isolate DGGE gel band b30 16S ribosomal RNA gene partial sequence	98.00%	625	Cytophagaceae
M01138:27:000000000-AHTAW:1:1118:10460:21681	16S	0	TACGGAGGGTGCAAGCGTTATCCGGAATCATTGGGTTTAAAGGGTCCGCAGGCGGACTTATAAGTCAGTGGTGAAATCCTATCGCTTAACGATAGAATTGCCATTGATACTGTAAGTCTTGAATTTGGTCGGAGTGGGCGGAATGTGTAGTGTAGCGGTGAAATGCATAGAGATTACACAGAACACCGATTGCGAAGGCAGCTTACTAGGCCTGAATTGACGCTCAGGGACGAAAGCGTGGGTAGCAAACAGGATTAGATACCCTGGTAGTCCACGCTGTAAACGATGATTACTCGTTTTCGGCGATATACTGTCGGAGACTAAGGGAAAGTGATAAGTAATCCACCTGGGGAGTACGATCGCAAGGTTG	gb|EU443017.1| Uncultured bacterium clone NH5-23 16S ribosomal RNA gene partial sequence	98.00%	627	Cryomorphaceae
M01138:27:000000000-AHTAW:1:2110:22473:9031	16S	NA	TACGAAGGCGGCTAGCGTTGTTCGGAATCACTGGGCGTAACGCGCACGTAGGCGGATCTTTAAGTCAGAGGTGAAAGCCTGGAGCTCAACTCCAGAACTGCCTTTGATACTGGGGATCTCGAGTCCGGGAGAGGTGAGTGGAACTGCGAGTGTAGAGGTGACATTCGTAGATATTCGCAAGAACACCAGTGGCGAAGGCGGCTCAATGGCCCGGTACTGACGCTGTGGTGCGAAAGCGTGGGGAGCAAACAGGATTAGATGCCCTGGTAGTCCACGCCGTAAACGATGGATGCTAGCCGTTGGGAAGCTTGCTTTTCAGTGGCGCAGCTAACGCTGTAGGCATCCCGCCTGGGGAGTACGGTCGCAAGATTA	gb|KC934064.1| Uncultured Methylocystis sp. clone PY10-10-120 16S ribosomal RNA gene partial sequence	98.00%	630
M01138:27:000000000-AHTAW:1:1106:20119:2309	16S	NA	GACGAAGGATGCAAGCGTTATCCGGATTCATTGGGTTTAAAGGGAGCGTAGGCGGATAGATAAGTCAGTGGTGAAATCTCTGGGCTTAACCCAGAAACTGCCATTGATACTGTTTATCTAGAGTACATTTGCTGTGGGCGGAATATGACATGTAGTGGTGAAATACTTAGATATGTCATAGAACACCGATTGCGAAGGCAGCTCACAAAAAATGTAACTGACGCTGAGGCTCGGAGGTGCGGGGATCAAACAGGATTAGATACCCTGGTAGTCCGCACCGTAAACGATGATTACTCGCTGCTGGGGGGCAACTCTGAGTGGCTTAGCGAAAGCGATAAGTAATCCACCTGGGGAGTACGCCGGCAACGGTG
M01138:27:000000000-AHTAW:1:2103:29252:16769	16S	NA	TACGAAGGGGGCTAGCGTTGTTCGGAATTACTGGGCGTAAAGCGCACGTAGGCTGACATTTAAGTGAGAGGTGAAATCCCAAGGCTCAACCTTTGAACTGCCTTTCATACTGGGTGTCTCGAGTCCGGAAGAGGTTAGTGGAATTCCCAGTGTAGAGGTGAAATTCGTAGATATTGGGAAGAACACCCGTGGCGAAGGCGGCTAACTGGTCCGGTACTGACGCTGATGTGCGAAAGAGTGGGGAGCAAACAGGATTAGATACCCTGGTAGTCCGAGCCGTAAACTATGAGAGCTAGCCGTTGGACAGCTTGCTGTTCAGTGGCGCAGCTAACGCATTAAGCTCTCCGCCTGGGGAGTACGGTCGCAAGATTA	emb|FM175769.1| Uncultured Chelatococcus sp. partial 16S rRNA gene clone CL3.D24	98.00%	630
M01138:27:000000000-AHTAW:1:1101:21935:9344	16S	NA	TACAGAGGGTGCAAGCGTTATCCGGAATGATTGGGCGTAAAGCGTTTGTAGGTGGTTCGTAAAGTCTAATGTCAAATCCCAAGACTCAACCTTGGCCCGGCATTGGAGTACTCACGAACTTGAGTGTGGTAGAGGTAGAGGGAATTCCAAGTGGAGCGGTGAAATGCGTAGAGATTTGGAGGAACACCGGCGGCGAAGGCGCTCTACTGGGCCAATACTGACACTGAGAAACGAAAGCTGGGGGAGCGAATAGGATTAGATACCCTAGTAGTCCCAGCTGTAAACTATGAAGACTAAGTGCTGCCAAAAGCAGTGCTGTAGCTAACGCGTTAAGTCTTCCGCCTGGGGAGTATGCTCGCAAGAGTG	dbj|AB660743.1| Uncultured bacterium gene for 16S rRNA partial sequence clone: B0610D001_I21	95.00%	574
M01138:27:000000000-AHTAW:1:1117:15182:20605	16S	NA	TACAGAGGGTGCGAGCGTTAATCGGAATTACTGGGCGTAAAGCGCATGCAGATGGCTTTGTAAGTCGGATGTGAAATCCCCGGGCTTAACCTGGGACCTGCACTCGATACTGCCAGGCTAGAATGTGGAAGGGGGAAGTGGAATTCCGGGTGTAGCAGTGAAATGCGTAGATATCCGGAGGAACATCAGTGGCGAAGGCGACTTCCTGGTCCAACATTGACATTCAGATGCGAAAGCGTGGGGAGCAAACAGGATTAGATGCCCTGGGAGTCCACGCCTTAAGCGAGGCGAACTAGATGTCGGAAGGGTCAGCCTTTCGGTGTCGCAGCTAACGCGATAAGTTCGCCGCCTGGGGAGTACGGCCGCAAGGTTG
M01138:27:000000000-AHTAW:1:1112:4725:10974	16S	31	TACGTAGGGTGCAAGCGTTGTCCGGAATTATTGGGCGTAAAGAGCTCGTAGGCGGTTTGTCGCGTCTGCTGTGAAAATCCGAGGCTCAACCTCGGACCTGCAGTGGGTACGGGCAAACTAGAGTGCGGTAGGGGAGATGGGTATTCCTGGTGTAGCGGTGGAATGCGCAGATATCAGGAGGAACACCGATGGCGAAGGCACATCTCTGGGCCGTAACTGACGCTGAGGAGCGAAAGCGTGGGGAGCGAACAGGATTAGATACCCTGGTAGTCCACGCCGTAAACGGTGGGTGCTAGTTGTGGGTTCCATTCCACGGAATCCGTGACGAAGTTAACACATTAAGCGCCCCGCCTGGGGAGTACGCCGGCAACGGTG	dbj|LC094673.1| Microbacteriaceae bacterium HACH20 gene for 16S ribosomal RNA partial sequence	99.00%	646	Microbacteriaceae
M01138:27:000000000-AHTAW:1:1108:9226:12512	16S	NA	TTCCAGCTCCAATAGCGTATATTAAAGTTGTTGCAGTTAAAAAGCTCGTAGTTGAAATTCGGCGTATGCCTGTTCGATCGACTTAGGATACTTCGGTTTCTTAAGATCGACGGACGTTTACTGTGAAAAAATTAGAGTGCTCAAAGCAAGTTATGGCTTGAATAATCTAGCATGGAATAATAAAATAAGACATCTTTCATTTTATTGGTTATTGAAAGGTGGAATGATTAACAGAAGCAGTTGGGGGCATTTGTATTTGATAGTCAGAGGTGAAATTCTTAGATTTATCAAAGACAAACTAATGCGAAAGCATTTGTCAAGAATGTTTTCATTAATCAAGAACTAAAGTTAGGGGATCCAAGACGATTAGACGCCGTCGTAGTCCTAACCATAAACTAT…	gb|AY835679.2| Uncultured alveolate clone IAFDv20 18S ribosomal RNA gene partial sequence	95.00%	780
M01138:27:000000000-AHTAW:1:1119:15801:8398	16S	664	TACGTAGGTGGCAAGCGTTGTCCGGAATTATTGGGCGTAAAGGGCGCGTAGGCGGCGTCTTAAGTCAGATGTGAAATCCCCGGGCTTAACTCGGGAATAGCATCTGATACTGGGACGCTAGAGTGCAGGAGAGGTAAGTGGAATTCCTAGTGTAGCGGTGAAATGCGTAGATATTAGGAGGAACACCAGTGGCGAAGGCGACTTACTGGACTGTAACTGACGCTGAGGCGCGAAAGCGTGGGGAGCAAACAGGATTAGATACCCTGGTAGTCCACGCTGTAAACGATGGATACTAGGTGTGGGAGGTATCGACCCCTTCCGTGCCGCAGCTAACGCAATAAGTATCCCGCCTGGGGAGTACGGCCGCAAGGTTG	gb|HM460941.1| Uncultured bacterium clone EtOH_2_080 16S ribosomal RNA gene partial sequence	98.00%	648	Gracilibacteraceae
M01138:27:000000000-AHTAW:1:2109:8137:9353	16S	112	TACGTAGGGTGCGAGCGTTGATCGGAATTACTGGGCGTAAAGCGTGCGCAGGCGGTTATTTAAGTCGGATGTGAAATCCCCGAGCTCAACTTGGGAATTGCATTCGATACTGGGTAGCTAGAGTATGGGAGGGGAAGGTAGAATTCCAGGTGTAGCGGTGAAATGCGTAGAGATCTGGAGGAATACCGATGGCGAAGGCAGCCTTCTGGCCTAATACTGACGCTGAGGTGCGAAAGCATGGGGAGCAAACAGGATTAGATACCCTGGTAGTCCATGCCGTAAACGATGTCAACTAGCCGTTGGGGCCTTTGAGGCTTTAGTGGCGCAGCTAACGCGATAAGTTGACCGCCTGGGGAGTACGGTCGCAAGACTA	gb|JF201018.1| Uncultured bacterium clone ncd2415g03c1 16S ribosomal RNA gene partial sequence	99.00%	646	Moraxellaceae
M01138:27:000000000-AHTAW:1:1112:6754:5746	16S	9	TACGTAGGGGGCTAGCGTTGTCCGGAATTACTGGGTGTAAAGGGCGTGTAGGCGGGATATTAAGTCAGATGTGAAAGTCCTAGGCTCAACTTAGGGAGTGCATCTGAAACTAATGTTCTTGAGTGGAGGAGAGGAAAGTGGAATTCCTAGTGTAGCGGTGAAATGCGTAGATATTAGGAGGAACACCAGTGGCGAAGGCGACTTTCTGGACTTTAACTGACGCTGAGGCGCGAAAGCGTGGGGAGCAAACAGGATTAGATACCCTGGTAGTCCACGCCGTAAACGATGGATACTAGGTGTAGGAGGTATCGACCCCTTCTGTGCCGGAGTTAACACAATAAGTATCCCACCTGGGGAGTACGGCCGCAAGGTTG	gb|JX224112.1| Uncultured bacterium clone EMIRGE_OTU_s6b4a_6624 16S ribosomal RNA gene partial sequence	97.00%	625	Ruminococcaceae
M01138:27:000000000-AHTAW:1:2116:14942:20098	16S	1	TACGGAGGGTGCAAGCGTTATCCGGAATCATTGGGTTTAAAGGGTCCGCAGGCGGATTTATAAGTCAGTGGTGAGATCCTATCGCTTAACGATAGAACTGCCATTGATACTGTAAGTCTTGAATTCGGTCGGAGTGGGCGGAATGTGTAGTGTAGCGGTGAAATGCATAGCTATTACACAGAACACCGCTAGCGAAGGCAGCTCACTAGGCCTGAAATGACGCTCAGGGACGACAGCGTGGGGATCAAACAGGAGTAGCTACCGTGGTAGTCGACGCTGTAAACGATGATTACTCGTTTTCGGCGATATACAGTCGGAGACTAAGCGAAAGTGATAAGTAATCCACCTGGGGAGTACGATCGCAAGGTTG	gb|KF900020.1| Uncultured bacterium clone ISNOV-31 16S ribosomal RNA gene partial sequence	98.00%	627	Cryomorphaceae
M01138:27:000000000-AHTAW:1:1104:28929:17459	16S	NA	TACGGAGGGTGCAAGCGTTGCTCGGAATCACTGGGCGTAAAGCGCACGCAGGCGGTCTGGTAAGTCGGACGTGAAAGCCCTGGGCTCAACCCGGGAACAGCGTTCGATACTGCACGACTTGAGTACGTGAGAGGGAGGTGGAATTCCTGGTGTAGAGGTGACATTCGTTGAGATCTGGAGGAACACCGGCGGCGAAAGCGGCCCCCTGGCCCGTTACTGACGCTCATGTGCGAAAGCGTGGGGAGCAAACAGGATTAGATAACCTGGTAGTCCACGGCGTAAACGATGAATGCTAGGTGGTGGGGGTATTCACCCCCTCAGTGCCGCAGCTAACGCATTAAGCATTCCGCCTGGGGAGTACGGCCGCAAGGTTG
M01138:27:000000000-AHTAW:1:1115:26818:13452	16S	50	TACGGAGGGTGCAAGCGTTATCCGGATTCACTGGGTTTAAAGGGTGCGTAGGCGGGTATTTAAGTCAGTGGTGAAATCCTGGAGCTTAACTCCAGAACTGCCATTGATACTATTTACCTTGAATATTGTGGAGGTAAGCGGAATATGTCATGTAGCGGTGAAATGCTTAGATATGACATAGAAAACCTATTGCGAAGGCAGCTTACTACGCATATATTGACGCTGAGGCACGAAAGCGTGGGGATCAAACAGGATTAGAGACCCTGGTAGTCCACGCCCTAAACGATGGATACTCGACATACGCGATACACAGTGTGTGTCTGAGCGAAAGCATTAAGTATCCCACCTGGGAAGTACGACCGCAAGGTTG	gb|JX095700.1| Uncultured bacterium clone C1-34 16S ribosomal RNA gene partial sequence	99.00%	645	Chitinophagaceae
M01138:27:000000000-AHTAW:1:2112:16977:18638	16S	472	TACGGAGGGAGCTAGCGTTATTCGGAATTACTGGGCGTAAAGCGTACGTAGGCGGCTTTGCAAGTTAGAGGTGAAAGCCTGGAGCTCAACTCCAGAACTGCCTTTAAAACTGCATCGCTTGAATCCAGGAGAGGTGAGTGGCATTCCGAGTGTAGAGGTGAAATTCGTAGATATTCGGAAGAACACCAGTGGCGAAGGCGGCTCACTGGACTGGTATTGACGCTGAGGTACGAAAGCGTGGGGAGCAAACAGGATTAGATACCCTGGTAGTCCACGCCGTAAACGATGATAACTAGCTGTCAGGGCACTTGGTGCTTTGGTGGCGCAGCTAACGCATTAAGTTATCCGCCTGGGGAGTACGGCCGCAAGGTTA	gb|GU078596.1| Uncultured bacterium clone LMRB_62 16S ribosomal RNA gene partial sequence	99.00%	668	Sphingomonadaceae
M01138:27:000000000-AHTAW:1:1102:16558:11078	16S	NA	TACGTATGGGGCAAGCGTTGTTCGGAGTTATTGGGCGTAAAGGGCGTGTAGGCGGCCCGACAAGTTTGGTGTGAAATCGCAGGGCTCAACCCTGCGGGTGCGCTGGAAACGGTCGGGCTGGAGTGCCGGGGGGGAAGCTGGAATTCCTGGTGTAGGAGTGAAATCTGTAGAGATCAGGAAGAAAACCGGTGGCGAAGGCGAGCTTCTATTCGAGGACTGACGCTGAGGCGCGAAAGCGTGGGGAGCAAACAGGATTAGATACCCTGGTAGTCCACGCTGTAAACGATGTGCACTAGGCGTGGGGCACGTCGGTGCTCTGTGCCGTAGCTAACGCGATAAGTGCACCGCCTGGGGAGTATGCTCGCAAGGGTG
M01138:27:000000000-AHTAW:1:1118:29626:13360	16S	216343	TACGGAGGATGCAAGCGTTATCCGGAATCATTGGGTTTAAAGGGTCCGTAGGCGGTTTAATAAGTCAGTGGTGAAAGCCCATCGCTCAACGATGGAACGGCCATTGATACTGTTAAACTTGAATTATTAGGAAGTAACTAGAATATGTAGTGTAGCGGTGAAATGCTTAGAGATTACATGGAATACCAATTGTGAAGGCAGGTTACTACTAATATATTGACGCTGATGGACGAAAGCGTGGGGAGCGAACAGGATTAGATACCCTGGTAGTCCACGCCGTAAACGATGGATACTAGCTGTTCGGAGCAATCTGAGCGGCTAAGCGAAAGTCATAAGTATCCCACCTGGGGAGTACGTTCGCAAGAATGAGACATAGATGAATAGGCG	gb|KM150025.1| Uncultured bacterium clone LNH_1_16_12_Pumice.108261 16S ribosomal RNA gene partial sequence	98.00%	663	Flavobacteriaceae
M01138:27:000000000-AHTAW:1:2117:25346:17671	16S	0	TACGGAGGGGGCAAGCGTTATCCGGAATCATTGGGTTTAAAGGGTCCGCAGGCGGATTTATAAGTCAGTGGTGAAATCCTATCGCTTAACGATAGAACTGCCATTGATACTGTAAGTCTTGAATTCGGTCGGAGTGGGCGGAATGTGTAGTGTAGCGGTGAAATGCATAGATATTAGACAGAACACCGATAGCGAAGGCAGCTCACTAGGCCTTAATTGACGCTCAGGGACGAAAGCGTGGGGATCAAACAGAGTTAGACACCCTGGTAGTCCACGCTGTAAACGATGATTACTCGTTGTCGGCGATATACAGTCGGAGACTCAGCGAAAGTGATAAGTAATCCACCTGGGGAGTACGATCGAAAGGTTG	gb|EU878143.1| Uncultured Sphingobacteriales bacterium isolate DGGE gel band DL42-4 16S ribosomal RNA gene partial sequence	98.00%	632	Cryomorphaceae
M01138:27:000000000-AHTAW:1:1118:23856:16886	16S	NA	TACGTATGTCGCAAGCGTTATCCGGAATTATTGGGCATAAAGGGCGTCTAGGCGGTTTAGAAAGTCTGATGTGAAAATGCGGGGCTCAACCCCGGATTGCGTTGGAAACTACTAGACTAGAGTATCGGAGAGGTAAGCGGGACTACAAGTGTAGAGGTGAAAATCGTAGATATTTGGAGGGATGCCAATTGGGAAGGCAGCTTACTGGACGAATACTGACGCTGAAGCGCGAAAGCTAGGGGAGCAAACAGGATTAGATACCCTGGTAGTCCTAGCTGTAAACGATGATCACTGGGTGGGGGGGGTCGAACCTCTGTGCCGAAGTTAATGCGATAAGTGATCCGCCTGGGGAGTACGGCCGCAAGGCTG	gb|AY874042.1| Uncultured Fusobacteria bacterium clone LiUU-14-61 16S ribosomal RNA gene partial sequence	98.00%	634
M01138:27:000000000-AHTAW:1:1119:24964:6063	16S	2	TACGTAGGGTGCGAGCGTTAATCGGAATTACTGGGCGTAAAGCGTGCGCAGGCGGTTATACAAGACAGGCGTGAAATCCCAGGGCTTAACCGGGGAATGGCGCCTGTGACTGTATAGCTAGAGTTTGACAGAGGGGGGTAGAATATCACGTGTAGCAGTGAAATGCGTAGATATGAGGAGGAATACCAATGGCGAAGGCAGCCCCCTGGGATAACACTGACGCTCATGCACGAAAGCGTGGGGAGCAAACAGGATTAGATACCCTGGTAGTCCACGCCCTAAACGATGCTGACTAGTTGTTCGGTATTTACATCCTGAGTAACGTAGCTAACGCGTGAAGTCAGCCGCCTGGGGAGTGCGGTCGCAAGATTA	gb|CP015018.1| Polynucleobacter asymbioticus strain Tro8F10W22 complete genome	98.00%	630	Burkholderiaceae
M01138:27:000000000-AHTAW:1:1108:16891:18832	16S	187	TACGGAGGGTGCGAGCGTTGTCCGGAATCACTGGGCGTAAAGGGCGCGTAGGCGGTCTGCTAAGCGTGCGGTGAGAGCCTGGGGCTCAACCCCAGGTCTGCCGTGCGAACTGGTGGACTTGAGCACTGTAGAGGCAGGTGGAATTCCGGGTGTAGCGGTGGAATGCGTAGAGATCCGGAAGAACACCGGTGGCGAAGGCGGCCTGCTGGGCAGTAGCTGACGCTGAGGCGCGACAGCGTGGGGAGCAAACAGGATTAGATACCCTGGTAGTCCACGCCGTAAACGATGGGAACTAGGTGCTTGGGGGAGCGACCCCTCGAGTGCCGGCGCTAACGCATTAAGTTCCCCGCCTGGGGAGTACGGCCGCAAGGCTG	gb|KX483123.1| Uncultured organism clone 4003 16S ribosomal RNA gene partial sequence	99.00%	654	Gemmatimonadaceae
M01138:27:000000000-AHTAW:1:1114:2668:14419	16S	7	TACGGAGGGTGCAAGCGGTGTCCGGATTTATTGGGTTTAAAGGGTGCGTAGGCGGTTTATTAAGTCAGTGGTGAACGACGGTCGCTCACCGATTGCAGTGCCATTGATACTGGTAGACTTGAGTGGGATTGAGGTAGCAGGGATGGATAGTGTAGCGGTGACATGCATAGGTATTATCCAGAACACCAATTGCGTAGGCAAGTTACTAAGTCTCAACTGACGCTGAGGCACGAAAGTGTGGGTATCAAACAGGATTAGATACCCTGGTAGTCCACACTGTAAACGATGATAACTAACTGTTGGCTTTAGGGTCAGGGGTACAGAGAAATCGTTAAGTTATCCACCTGGGGAGTACGCCGGCAACGGGG	gb|KP724819.1| Uncultured bacterium clone BECO-62 16S ribosomal RNA gene partial sequence	98.00%	619	Cytophagaceae
M01138:27:000000000-AHTAW:1:1113:20116:9410	16S	NA	TACATAGGGTGCAAGCGTTGTCCGGAATTATTGGGCGTAAAGAGCTGGTAGGTGGTTCGTCACGTCGGATGTGAAACTCTGGGGCTTAACCCCAGACCTGCATTCGATACGGGCGAGCTTGAGTATGGTAGGGGAGTCTGGAATTCCTGGTGTAGCGGTGGAATGCGCAGATATCAGGAGGAACACCAAAGGCGAAGGCAGGAAGCTGGGCCATTACTGACACTGAGCTGCGAAAGCGTGGGGAGCGAACAGGATTAGATACCCTGGTAGTCCACGCCGTAAACGGTGGGCACTAGTTGTGGGGACCGTCGACGGTCTCTGCGACGCAGCTAACGCATTAAGTGCCCCGCCTGGGGAGTACGATCGCAAGATTA	gb|KF766723.1| Uncultured bacterium clone IMCC19202 16S ribosomal RNA gene partial sequence	98.00%	639
M01138:27:000000000-AHTAW:1:2110:14715:8644	16S	NA	TACGGAGGTGGCAAGCGTTACTCGGAATTATTGGGTGTAAAGGGCAAGTAGGCGGCTTAGTGTGTGGGGGGTGAAATACTCTGGCTCAATCGGAGAACAGCCTTCCAAACTGCTAGGCTTGAGTATGACAGAGGAAAATGGAATTCTAGGTGTAAGGGTGATATCTGTAGATATCTAGAAGAACACCAGCTGCGAAGGCGATTTTCTGGGTCATTACTGACGCTAAATTGCGAAAGCTAGGGGAGCAAACAGAATTAGATACCCTGGTAGTCCTAGCCGTAAACGATGAGCCCTAGGTGTCGGGTCCTTTAGGAGTCGGTGCCGCAGCTAACGCATTAAGTGCTCCACCTGGGGACTACGGTCGCAAGGCTA
M01138:27:000000000-AHTAW:1:2118:12012:3757	16S	0	TACAGAGGTGGCAAGCGTTGTTCGGATTTATTGGGTTTAAAGGGTGCGTAGGCGGCCTATTAAGTCAGGGGTGAAAGACGGTAGCTTTACTATCGCAGTGCCTTTGATACTGATGGGCTTGAATACACTAGAGGTAGGCGGAATGTGACAAGTAGCGGTGAAATGCATAGATATGTCACAGAACACCAATTGCGAAGGCAGCTTACTATGGTGCAATTGACGCTGAGGCACGAAAGCGTGGGGATCAAACAGGATTAGATACCCTGGTAGTCCACGCCCTAAACGATGAACACTCGATGTTAGCGATATACAGTTAGCGTCTAAGCGAAAGCGTTAAGTGTTCCACCTGGGGAGTACGCCCGCAAGGGTG	emb|FQ746337.1| 16S rRNA amplicon fragment from a soil sample (ferralsol Madagascar) resulting from a 16 days laboratory incubation experiment in the presence of 13C-enriched wheat-straw : Heavy-DNA fraction (DNA-SIP technique)	98.00%	636	Sphingobacteriaceae
M01138:27:000000000-AHTAW:1:2102:29580:13373	16S	NA	TACGTAGGGGGCAAGCGTTGTCCGGAGTTACTGGGCGTAAAGCGCACGTAGGCGGTTCTGCAAGTGGTGTGTGAAACCCATCAGCTTAACTGATTGACGCCATGCCAAACTGCAGGACTCGAGTCATGGAGAGGTAGTTAGAATTGCTGGTGTAGTGGTGAAATGCGTAGATATCAGCAGGAAGACCAAGGGAGAAATCAGACTACTGGTCATGAACTGACGCTCAGGTGCGAAAGCGTGGGGAGCGAACAGGATTAGATACCCAGGTAGTCCACGCCGTAAACGATGTATGCTCGGTATTTGGGGCTGTTAAGGCTCTGAGTACCTAAGGTAACCCGGTAAGCATACCGCCTGGGGAGTACGAACGCAAGTTTA
M01138:27:000000000-AHTAW:1:1115:28206:19232	16S	1	TACGTAGGGTGCAAGCGTTAATCGGAATTACTGGGCGTAAAGCGTGCGCAGGCGGTTATACAAGACAGACGTGAAATCCCCGGGCTTAACCTGGGAATGGCACCTGAGACTGTATAGCTAGAGTGTGTCAGAGGGGGGTAGAATTCCACGTGTAGCGGTGAAATGCGTAGATATGTGGAGGAATACCAATGGCGAAGGCAGCCCCCTGGGATAACACTGACGCTCAGGCGCGAAAGCGTGGGGAGCAAACAGGATTAGATACCCTGGTAGTCCACGCCCTAAACGATGATGACTAGTTGTTCGGGATTTACATCCTGAGTAACATAGCTAACGCGTGAAGTCAGCCGCCTGGGGAGTACGGTCGCAAGATTA	gb|KR813242.1| Uncultured prokaryote clone GAC34 16S ribosomal RNA gene partial sequence	98.00%	636	Burkholderiaceae
M01138:27:000000000-AHTAW:1:2107:20761:2132	16S	0	TACGTAGGGTGCGAGCGTTAATCGGAATTACTGGGCGTAGAGCGTGCGCGGGCGGTTTTGTAAGTCAGATGTGAAATCCCCGAGCTCAACTTGGGAACTGCGTTTGAAACTACAAGGCTAGAGTATGGTAGAGGGGGGTAGAATTCCACGTGTAGCAGTGAAATGCGTAGAGATGTGGAGGAATACCAATGGCGAAGGCAGCCCCCTGGACTAATACTGACGCTCATGCACGAAAGCGTGGGGAGCAAACAGGAGTAGGTACTCTGGTATTCCACGCCCTAAGCGATGTCGACTAGTTGTTGGGAGAGTAAAATCTCTTAGTAACGCAGCTAACGCGTGAAGCAGACCGCCTGGGGAGTACGGTCGCAAGATTA	gb|KP687229.1| Uncultured bacterium clone T6_1111_87 16S ribosomal RNA gene partial sequence	98.00%	634	Methylophilaceae
M01138:27:000000000-AHTAW:1:2108:24742:20326	16S	0	TACGTAGGGTGCGAGCGTTAATCGGAATTACTGGGCGTAAAGAGCTCGTAGGCGGTTTGTCGCGTCTGCTGTGAAAATCCGATGCTCAACATCGGACCTGCAGTTGGGACAGGCAAGCTAGAGTGCGGTAGGGGAGATGGGGATTCCTGGTGTAGCGGTGGAATGCGCAGATATCAGGAGGAACACCAATGGCGAAGGCACATCCCTGGGCCGTAACTGACGCTGAGGAGCGAAAGCGTGGGGAGCGAACAGGATTAGATACCCTGGTAGTCCACGCCGTAAACGGTGGGTGCTAGTTGTGGGCTCCATTCCACGGAGTCCGTGACGAAGTTAACACATTAAGCACCCCGCCTGGGGAGTACGGTCGCAAGACTG	gb|JN656852.1| Uncultured actinobacterium clone KWK12S.13 16S ribosomal RNA gene partial sequence	97.00%	621	Microbacteriaceae
M01138:27:000000000-AHTAW:1:2103:14802:17300	16S	NA	TACGTAGGGTGCAAGCGTTAATCGGAATTACTGGGCGTAAAGCGTGCGCAGGCGGTTCTATAAGACAGATGTGAAATCCCCGGGCTCACCCTGGGAATTGCATCTGTGGCTGCACAGCAAGAGTACGGTAGAGGGGGATGGAATTCCGCGTGTAGCAGTGAAATGCGTAGATATGCGGAGGACAACCGATGGCGAAGGCAAACCCCTGGACCTGTATTGACGCTCATGCACGAAAGCGTGTGGAGCAAACAGGATTAGATACCCTGGTAGTCCACGCCCTAAACGATGTCAACTGGTTGTTGGGTGCATTAGTACTCAGTAACGAAGCTAACGCGTGAAGTTGACCGCCTGGGGAGTACGGCCGCAAGGTTG	gb|KY190574.1| Uncultured bacterium clone 5A_10-120 16S ribosomal RNA gene partial sequence	97.00%	618
M01138:27:000000000-AHTAW:1:1103:13649:6826	16S	66	TACGGAGGGGGCTAGCGTTGTTCGGAATTACTGGGCGTAAAGCGCACGTAGGCGGCTTTGCAAGTTAGAGGTGAAAGCCCGGGGCTCAACCCCGGAATTGCCTTTAAGACTGCAGGGCTAGAATCCAGGAGAGGTGAGTGGAATTCCGAGTGTAGAGGTGAAATTCGTAGATATTCGGAAGAACACCAGTGGCGAAGGCGGCTCGCTGGACTGGTATTGACGCTGAGGTGCGAAAGCGTGGGGAGCAAACAGGATTAGATACCCTGGTAGTCCACGCCGTAAACGATGAAGACTAGCTGTCCGGGCACTTGGTGCTTGGGTGGCGCAGCTAACGCATTAAGTCTTCCGCCTGGGGAGTACGGCCGCAAGGTTA	gb|KP177392.1| Bacterium B0089 16S ribosomal RNA gene partial sequence	98.00%	641	Sphingomonadaceae
M01138:27:000000000-AHTAW:1:2113:14155:18581	16S	NA	TACGTATGTCGCAAGCGTTATCCGGAATTATTGGGCGTAAAGGGCGCCTAGGCGGTTTAGAAAGTCTGATGTGAAAATGCGGGGCTCAACCCCGTATTGCGTTGGAAACTACTAGACTAGAGTATTGGAGAGGTAAGCGGAACTACAAGTATTGAGGTGAAATTCGGAGATATTTGGAGGAATGCCAATTGGGAAGCCAGCTTACTGGACAAATACTGACGCTGGAGCGCGAAAGCTAGGGGAGCAAAGAGGAATAGATCCCCTGGTAGTCCTAGCTGTAAACGATGATCACTGGGTGTGGGGGGTCGAACCTCTGTGCCGAAGTTAATACGATAAGTGATCCGCCTGGGGAGTACGTTCGCAAGAATG	gb|KM410614.1| Uncultured prokaryote clone GS10-10-113 16S ribosomal RNA gene partial sequence	97.00%	621
M01138:27:000000000-AHTAW:1:2102:9309:11455	16S	NA	TACGAAGGGGGCTAGCGTTGTTCGGAATAACTGGGCGTAAAGAGCTCGTAGGCTGCACAGCAAGTCAGTGGTGAAATCCCGGGGCTTAACCTCGGAACTGCCATTGAAACTGCTTGTGCTGGAATCTCAGAGGGGATAGCGGAATTCCAAATGTAGGGGTGAAATCCGTAGATATTTGGAGGAACACCGGTGGCGAAGGCGGCTATCTGGATGAGTATTGACGCTGAGGAGCGAAAGCGTGGGGATCAAACAGGATTAGATACCCTGGTAGTCCACGCCGTAAACGATGAGTGCTAGTTGTTGGGGGCTTAGCCTTCAGTGACGAAGCAAACGCATTAAGCACTCCGCCTGGGGAGTACGGCCGCAAGGTTA
M01138:27:000000000-AHTAW:1:1111:5308:12348	16S	NA	GACATGGGGTGTTAGCACTATCCACATTGATTGGGTGTAAAGGGTACGTAGGCGGTTAAGGAAATTTTTTTTCTCTGTATTTTAATACACTCTTATACTCGAATATTAAAGAAGAAGATAATGCTTTTAAATTAGCGTTGAAATGCGGGCAATTTAAAGGTATTAACATAAGCCACGGCAATCTTCTATTTAATATTGACGCTGAGGTACCACAGTATGGGTATCAAACAGGATTAGAGACCCTGGTAGTCCATACCTTGAATGATGAGTATTAAATTAGTTAAAACTTTTTTAAGTTAACGCGTAAATACTCCACCTGGGGATAACAGTCGCAAGGGTA	gb|KF639907.1| Stentor sp. small subunit ribosomal RNA gene partial sequence	82.00%	338
M01138:27:000000000-AHTAW:1:1118:5852:15868	16S	0	TACGGAGGGTGCAAGCGTTATCCGGATTCACTGGGTTTAAAGGGTGTGTCGGCGGGCTTGTAAGTCCGAGTTGAAATCTACGAGCTCAAATTGGAAACTGCCTTGGATACTATAGGTCTTGAATATCGTTGAGGTAGGCGGAATATGTCAGATAGCGGTGAAATGATTAGATATGACATAGGACACCGATTGCGAAGGCAGCTTGCTAAACGATTATTGACGCTGAGGCACGAAAGCGTGTGGATCAAAAAGGATTAGATACCCTGGTAGTCCACGCCCTAAACGATGTTTACTCGACATACGCGATATACAGTGTGTGTCTGAGCGAAAGCATTAAGTAATCCACCTGGGAAGTACGTCCGCAAGGATG	gb|KF008843.1| Uncultured Flavihumibacter sp. clone PY11-05-121 16S ribosomal RNA gene partial sequence	97.00%	618	Chitinophagaceae
M01138:27:000000000-AHTAW:1:2105:12073:4782	16S	NA	GACGGAGGGGGCTAGCGTTGTTCGGAATTACTGGGCGTAAAGGGCGCGTAGGCGGTTTTGTGTGTCAGAGGTGAAATCCCCGAGCTTAACTTGGGAATTGCCTTTGAAACTGCAGGACTTGAGATATGGAGAGGCAAGCGGAATTCCGAGTGTAGCAGTGAAATGCGTAGATATTCGGAGGAACACCGGTGGCGAAGGCGGCTTGCTGGTCATATACTGACGCTGAGGCGCGAAAGCACGGGGAGCAAACAGGATTAGATACCCTGGTAGTCCGTGCCGTAAACGATGACAACTTGCTGTTTGGGATTTTGGTTCCGGGTGGCGTAGCTAACGCGTTAAGTTGTCCGCCTGGGGAGTACGGCCGCAAGGCAA
M01138:27:000000000-AHTAW:1:1101:7411:13968	16S	NA	TACAGAGGTGGCGAGCGTTACTCGGATTTATTGGGTGTAAAGGGCAAGTAGGCGTCTTGACAAGTTAGGAGTGAAATCCTGCAGCTCAACTGCAGAACTGCTTCTAAAACTGTCGAGATTGAGTCTGGGAGAGGAAAGCGGAATTCTCGGTGTAAGAGTGAAATCTGTAGATATCGAGAGGAACACCAGTGGCGAAGGCGGCTTTCTGGCCCAGTTCTGACGCTGAATTGCGAAAGCTAGGGGAGCAAACAGGATTAGATACCCTGGTAGTCCTAGCCGTAAACTATGAGCACTAGGTGTTAGAGGTTTACCTTTAGCGCCGCAAGTTAACACGTTAAGTGCTCCACCTGGGGACTACGACCGCAAGGTTA
M01138:27:000000000-AHTAW:1:1117:24568:23597	16S	NA	GACGGATGGGGCTAGCGTTATTCGGAATTACTGGGCGTAACGGGCGCGTAGGCGGTCAAATAAGTTAGGCGTGGAAGCCCTGGGCTTAACCTAGGAACTGCGCTTAATACTGTTTGGCTAGAGTTTGGTAGAGGAAAGCGGAATTCCTAGTGTAGAGGTGAAATTCGTAGATATTAGGAAGAACACCAGAGGCGAAGGCGGCTTTCTGGACCAATACTGACGCTGAGGCGCGAAAGCGTGGTGAGCAAACAGGATTAGATACCCTGGTAGTCCACGCTGTAAACGATGTATGCTAAACGTTGGGGGTTTAACCTTCAGTGTTGCAGCTAACGCAATAAGCATACCGCCTGGGGAGTACGGTCGCAAGATTA
M01138:27:000000000-AHTAW:1:2104:14106:14071	16S	91	TACGGAGGATCCAAGCGTTATCCGGATTTATTGGGTTTAAAGGGTGCGTAGGTGGCCTATTAAGTCAGGGGTGAAAGACGGTCGCTTAACGATCGCAGTGCCCTTGCTACTGATGGGCTTGAATGGACTAGAGGTAGGCGGAATGTGACAAGTAGCGGTGAAATGCATAGATATGTCACAGAACACCGATTGCGAAGGCAGCTTACTATGGTCCGATTGACACTGAGGCACGAAAGCGTGGGGATCAAACAGGATTAGATACCCTGGTAGTCCACGCCCTAAACGATGAATACTCGATGTTGGCGATATACGGGCAGCGTCTAAGCGAAAGCGTTAAGTATTCCACCTGGGGAGTACGCCCGCAAGGGTG	gb|JQ977404.1| Mucilaginibacter sp. Aws5 16S ribosomal RNA gene partial sequence	98.00%	641	Sphingobacteriaceae
M01138:27:000000000-AHTAW:1:1103:8856:18291	16S	NA	TACGTAGGGTGCAAGCGTTGTCCGGATTTATTGGGTTTAAAGGGTGCGTAGGCGGCTTTATAAGTCGTGGGTGAAAGCCTTCCGCTTAACGGAAGAATTGCCTGCGATACTGTGAGGCTTGAGTACGGTTAAGGTCGGCGGAATTAATGGTGTAGCGGTGAAATGCTTAGATACCATTAGGAACACCAATTGCGTAGGCAGCTGACTAGGCCGTAACTGACGCTGAGGCACGAAAGCGTGGGTAGCAAACAGGATTAGATACCCTGGTAGTCCACGCCGTAAACGATGATAACTCGTTGCCGGCGATACACAGTCGGTGACTAAGGGAAACCGATAAGTTATCCACCTGGGGAGTACGACCGCAAGGTTG
M01138:27:000000000-AHTAW:1:1112:16232:12601	16S	NA	TACATAGGGTGCAAGCGTTGTCCGGATTTACTGGGCGTAAAGAGTTCGTAGGCGGTTTTTCGCGTCGGATGTGAAAACTCCGGGCTCAACCCGGAGCCTGCATCCGATACGGGAAGACTCGAGGACGGTAGGGGAGGCTGGAACTTCCGGTGTAGCGGTGGAATGCGCAGATATCAGAAAGAACACCAGTGGCGAAGGCAGGTCCCTGGGCCGATCCTGACGCTGAGGAACGAAAGCGTGGGGAGCAAACAGGATTAGATACCCTGGTAGTCCACGCCGTAAACTATGGACGCTAGGTGTGGGGGACATTCCACGTTCTCTGCGCCGCAGCTAACGCATTAAGCGTCCCGCCTGGGGAGTACGGCCGCAAGGTTA
M01138:27:000000000-AHTAW:1:2105:20327:17403	16S	NA	TACGTAGGTGGCAAGCGTTGTCAGGATTTATTGGGTTTACAGGGTGCGTAGGCGGCCCTGTAAGTCAGTGGTGAAATACGGCAGCTCAACTGTCGAGGTGCCATTGATACTGCAGGGCGTGAGTACTGATGAGGTAGGCGGAATTGACGGTGTAGCGGTGACATGCTTAGATATCGTCAAGAACACCGATAGCGAAGGCAGCTTACTAAGGAGTAACTGACGCTGAGGCACGAAAGTGCGGGGATCAAACAGGATTAGATACCCTGGTAGTCCGCACTGTAAACGATGATTACTCGATGTTGGCGATACACAGCCAGCGTCTTAGCGAAAGCGATAAGTAATCCACCTGGGGAGTACGCCGGCAACGGTG	dbj|LC017405.1| Uncultured Ohtaekwangia sp. gene for 16S ribosomal RNA partial sequence clone: EDay42C-CL36	98.00%	632
M01138:27:000000000-AHTAW:1:2110:14809:6192	16S	2504	TACGTAGGGTGCAAGCGTTAATCGGAATTACTGGGCGTAAAGCGTGCGCAGGCGGTTTCATAAGTCAGATGTGAAATCCCCGGGCTTAACCTGGGAATGGCATTTGAGACTGCGAGGCTAGAGTGTGTCAGAGGGGGGGTAGAATCCCACGTGTAGCAGTGAAATGCGTAGAGATGTGGAGGAATACCGATGGCGAAGGCAGCCCCCTGGGGTAACACTGACGCTCATGCACGAAAGCGTGGGGAGCAAACAGGATTAGATACCCTGGTAGTCCACGCCCTAAACGATGTCTACTAGTTGTCGGGTTTTAATTAACTTGGTAACGCAGCTAACGCGTGAAGTAGACCGCCTGGGGAGTACGGTCGCAAGATTA	dbj|LC139364.1| Uncultured bacterium gene for 16S rRNA partial sequence clone: SdDi14_57	98.00%	637	Oxalobacteraceae
M01138:27:000000000-AHTAW:1:1104:6229:22645	16S	30	TACGGAGGATCCAAGCGTTATCCGGAATCATTGGGTTTAAAGGGTCCGTAGGCGGTTTAATAAGTCAGTGGTGAAATCTTCTAGCTCAACTAGAAAATGGCCATTGATACTGTTGGACTTGAATAATTAGGAAGTAACTAGAATATGTAGTGTAGCGGTGAAATGCTTAGATATTACATGGAATACCAATTGCGAAGGCAGGTTACTACTAATTTATTGACGCTGATGGACGAAAGCGTGGGTAGCGAACAGGATTAGATACCCTGGTAGTCCACGCCGTAAACGATGGATACTAGCTGTTGGGAGCAATCTCAGTGGCTAAGCGAAAGTGATAAGTATCCCACCTGGGGAGTACGAACGCAAGTTTG	gb|KR081275.1| Flavobacterium sp. enrichment culture 16S ribosomal RNA gene partial sequence	97.00%	610	Flavobacteriaceae
M01138:27:000000000-AHTAW:1:1112:11093:23847	16S	134	TACGGAGGGGGCTAGCGTTGTTCGGAATTACTGGGCGTAAAGCGCACGTAGGCGGATCAGAAAGTTGGGGGTGAAATCCCGGGGCTCAACCTCGGAACTGCCTCCAAAACTCCTGATCTTGAGTTCGAGAGAGGTGAGTGGAATTCCGAGTGTAGAGGTGAAATTCGTAGATATTCGGAGGAACACCAGTGGCGAAGGCGGCTCACTGGCTCGATACTGACGCTGAGGTGCGAAAGCGTGGGGAGCAAACAGGATTAGATACCCTGGTAGTCCACGCCGTAAACGATGAATGCCAGACGTCGGGTAGCATGCTATTCGGTGTCACACCTAACGGATTAAGCATTCCGCCTGGGGAGTACGGCCGCAAGGTTA	emb|FM958421.1| Uncultured alpha proteobacterium partial 16S rRNA gene clone H15	100.00%	672	Rhodobacteraceae
M01138:27:000000000-AHTAW:1:1103:23981:17879	16S	0	TACGTAGGGTGCAAGCGTTGTCCGGAATTATTGGGCGTAAAGAGCTCGTAGGCGGTTTGTCGCGTCTGCTGTGAAACTCCGCGGCTCAACCTCGGACCTGCAGTGGGTCCGGGCAAACTAGAGTGCGGTAGGGGAGCAGGGAATTCCTGGTGTAGCGGTGGAATGCGCAGATATCAGGAGGAACACCGATGGCGAAGGCACTTCTCTGGGCCGTAACTGACGCTGAGCAGCGAAAGCGTGGGGAGCGAACATGATTCGATACCCGGGTAGTCCACGCCGTAAACGGTGGGTGCTAGTTGTGGGCCACATTCCACGTGGTCCGTGACGCAGCTAACGCATTAAGCACCCCGCCTGGGGAGTACGGTCGCAAGACTA	gb|KF008927.1| Uncultured Microcella sp. clone PY11-05-205 16S ribosomal RNA gene partial sequence	98.00%	641	Microbacteriaceae
M01138:27:000000000-AHTAW:1:1118:14087:10210	16S	0	TACGGAGGGTGCAAGCGTTATCCGGAATCATTGGGTTTAAAGGGTCCGCAGGCGGATTTATAAGTCAGTGGTGAAATCCTATCGCTTAACGATAGAACTGCCATTGATACTGTAAATCTTGAATTCGGTCGGAGTGGGCGGAATGTGTAGTGTAGCGGTGAAATGCATAGATATTACACAGAACACCGATAGCGAAGGCAGCCCACTAGGCCTGAATTGACGCTCAGGGACGAAAGCGGGGGGATCAAACAGGATTAGATACCCTGGTAGTCCACGCTGTAAACGATGATTAGTCGTTTGGGGCGTTATACTGTCGGAGACTAAGCTAAAGTGATAAGTAATCCGCCTGGGGAGTACGATCGCAAGGTTG	gb|KF900020.1| Uncultured bacterium clone ISNOV-31 16S ribosomal RNA gene partial sequence	97.00%	623	Cryomorphaceae
M01138:27:000000000-AHTAW:1:1113:21669:13379	16S	NA	TACAGAGGTGGCAAGCGTTACTCGGAATTATTGGGTGTAAAGGGCAGGTAGGTGGCTCTTTAAGTGTGGGGTGAAATCCTGCGGTTCAATCGCAGAACAGCCTTTCAAACTGGAGAGCTTGAGAGAAACAGAGGAAGATGGAATTCCCGGTGTAAGGGTGAAATCTGTAGATATCGGGAAGAACACCAACGGCGAAGGCAATCTTCTGGGTTTCTTCTGACACTGAGCTGCGAAAGCTAGGGGAGCAAACAGAATTAGATACTCTGGTAGTCCTAGCCGTAAACGATGAGTACTAGGTGTTGGGCCTTTCGGGGCTCGGTGCCGAAGCTAACGCATTAAGTACTCCACCTGGGGACTACGATCGCAAGGTTA
M01138:27:000000000-AHTAW:1:1101:8929:24669	16S	57	TACGGAGGGTGCAAGCGTTAATCGGAATTACTGGGCGTAAAGCGCACGCAGGCGGTTGATTAAGTTGGATGTGAAATCCCCGGGCTTAACCTGGGAACTGCATTCAAGACTGGTAAGCTAGAGTCTTGTAGAGGGGGGTAGAATTCCATGTGTAGCGGTGAAATGCGTAGAGATGTGGAGGAATACCGGTGGCGAAGGCGGCCCCCTGGACAAAGACTGACGCTCAGGTGCGAAAGCGTGGGGAGCAAACAGGATTAGATACCCTGGTAGTCCACGCTGTAAACGGTTTCGACTTGGTGTTTGTGGGCATGACCCGTGGGCTCCGGAGCTAACGCGTTAAGTCGACCGCCTGGGGAGTACGGCCGCAAGGTTA	gb|DQ812974.1| Enterobacteriaceae bacterium LA47 16S ribosomal RNA gene partial sequence	99.00%	655	Enterobacteriaceae
M01138:27:000000000-AHTAW:1:1102:11021:8200	16S	NA	TACGTAGGATCCAAGCGTTGTCCGGATTTACTGGGTGTAAAGGGTGCGCAGGCGGACTGGTTAGTCAGAGGTGAAATCCCGTCGCTCAACGACGGACCTGCCTTTGATACTGCCAGTCTTGAATTAGGGAGAGGTTCGTGGAATTCCGAGTGTAGCAGTGAAATGTGTAGATATTCGGAAGAACACCAGTGGCGAAGGCAGCGAACTGGCCCTATATTGACGCTCAGGCACGAAAGCATGGGGGTCAAACAGGATTAGAGACCCTGGTAGTCCATGCCCTAAACGATGATCACTTGGTGTCGGCCGCAAGGTCGGTGCCGGAGCTAACGCATTAAGTGATCCACCTGGGGAGTACGCTCGCAAGGGTG
M01138:27:000000000-AHTAW:1:2116:26276:5874	16S	2	TACGGAGGGTGCAAGCGTTATCCGGAATCATTGGGTTCAAAGGGTCCGCAGGCGGACTTATAAGTCAGTGGTGAAAGCCTACAGCTTAACTGTAGAACTGCCATTGATACTGTAAGTCTTGAATTCGGTCGAAGTGGGCGGAATGTGTAGTGGAGCGGTGAAATGCATAGATATTACACAGAACACCGATAGCGAAGGCAGCTCACTAGGCCTGGATTGACGCTCAGGGACGAAAGCGTGGGGATCAAACAGGATTAGATACCCTGGTAGTCCACGCTGTAAACGATGATTACTCGTTTTCGGCGATATACAGTCGGAGACTAGGCGAAAGTGATGAGTAATCCACCTGTGGAGTACGATCTCAAGGGTTAGGCTCAAAGAGGTTTAC	gb|EU642252.1| Uncultured Cryomorphaceae bacterium clone LW18m-1-90 16S ribosomal RNA gene partial sequence	97.00%	641	Cryomorphaceae
M01138:27:000000000-AHTAW:1:2107:9610:1403	16S	8	TACGGAGGGTGCAAGCGTTAATCGGAATTACTGGGCGTAAAGCGCGCGTAGGCGGCTCGTTAAGTCAGCTGTGAAAGCCCCGGGCTCAACCTGGGAACTGCAGTTGATACTGGCGGGCTCGAGTCTGAGAGAGGGGGGTGGAATTCCAGGTGTAGCGGTGAAATGCGTAGATATCTGGAGGAACACCAGTGGCGAAGGCGGCCCCCTGGCTCAAGACTGACGCTGAGGTGCGAAAGCGTGGGGAGCAAACAGGATTAGATACCCTGGTAGTCCACGCGGTAAACGATGTCAACTAGCCGTTGGGTCCATTTACGGGCTTAGTGGCGCAGCTAACGCGATAAGTTGACCGCCTGGGGAGTACGGCCGCAAGGTTA	emb|X78718.1| Proteobacterium Thd2 16S rRNA gene strain Thd2	98.00%	637	Chromatiaceae
M01138:27:000000000-AHTAW:1:1116:23718:1923	16S	NA	TACGAGGGGGGCAAGCGTTATTCGGTCAAATTGGGCGTAAAGCGTCTTTAGGCAGAATTTTGAGAGTTAGTGACAAAATATTAAGGGGTAACTTTGAATTGTACACTAAAACCATTTTTCTAGAGTTTTTAAGGGGTTAGTGGTATTCCTTCATTAGGGTTAAAAATTATTGACAGAAGGAAGAGGACCATAGGTGAAGACAACTAACTAATGAAAACTGACGCCAAAGGACTAAAGTATGGGTAGCGATAGGGATTAGAAACCCCTGTAGTCCATACATTGACTTATGAAAGTGAAATGTCAGGAGTGATCTTGGTGTTAAAGTAAACGCGTTGAACTTTCCGCCTGAGGAGTACGGTCGCAAGATCG
M01138:27:000000000-AHTAW:1:2110:24100:22501	16S	0	TACGGAGGGTGCAAGCGTTATCCGGAATCATTGGGTTTAAAGGGTCCGCAGGCGGATTTATAAGTCAGTGGTGAAAGCCTATTGCTCAACAATAGAACTGCCATTGATACTGTAGGTCTTGAATTCGGTCGAAGTTGGCGGAATATGACATGTAGCTGTGTAATGCTTAGATATGTCATAGAACACCGATAGCGAAGGCAGACGACTAGACCTGGATTGACGCTCAGGGACGAAAGCGTGGGAAGCAAACAGGATTAGATACCCTGGAAGTCCACGCCGTAAACTATGATTACTCGTTCTCGGCGATATACAGGCGGGGACTAAGCGAAAGTGATAAGTAGTCCACCTGGGGAGTACGATCGCAAGGTTG	gb|KP686763.1| Uncultured bacterium clone T1_0911_45 16S ribosomal RNA gene partial sequence	97.00%	618	Cryomorphaceae
M01138:27:000000000-AHTAW:1:2113:16664:11589	16S	4072	TACGGAGGATCCAAGCGTTATCCGGAATCATTGGGTTTAAAGGGTCCGTAGGCGGTTTAATAAGTCAGTGGTGAAATCTTGTAGCTCAACTATAAAATTGCCATTGATACTGTTAGACTTGAATTATTAAGAAGTAACTAGAATATGTAGTGTAGCGGTGAAATGCTTAGAGATTACATGGAATACCAATTGCGAAGGCAGGTTACTATTAATACATTGACGCTGATGGACGAAAGCGTGGGTAGCGAACAGGATTAGATACCCTGGTAGTCCACGCCGTAAACGATGGATACTAGCTGTTTGGGCGCAAGTTCAGTGGCTAAGCGAAAGTGATAAGTATCCCACCTGGGGAGTACGTTCGCAAGAATG	emb|FR774606.2| Uncultured bacterium partial 16S rRNA gene isolate January - phage metagenome clone JW24 (PH J10)	98.00%	627	Flavobacteriaceae
M01138:27:000000000-AHTAW:1:2106:21734:7773	16S	NA	GACAGAGGATGCAAGTGTTATCCGGAATTATTGGGCGTAAAGCGTTTGTAGGTGGATATTTAAGTCTTATGTTAAATATCTAAATTTAATTTAGAAAATGCATAAGAAACTATATATCTTGAGTATTATAGAGGTAAAGGGAATTTTCAGTGTAGCGGTGAAATGCGTAGATATTGAAAAGAACACCAATGGCGAAAGCACTTTACTAGATTAATACTGACACTGAGAAACGAAAGCTAGGTGAGCAAATAGGATTAGATACCCTAGTAGTCCTAGCTGTAAACGATGGATACTAGACGTTGTGATATTTTATTATATTGCAGTGTCGTAGCTAACGCATTAAGTATCCCGCCTGGGTAGTATGCTCGCAAGAGTG	gb|GU568993.1| Uncultured bacterium clone AE10-69 16S ribosomal RNA gene partial sequence	99.00%	664
M01138:27:000000000-AHTAW:1:2107:28749:13556	16S	NA	TACGTAGGGTGCGAGCGTTAATCGGAATTACTGGGCGTAAAGCGTGCGCAGGCGGTTGAGTATGTTCGATGTGAAATCCCCGGGCTCAACCTGGGAACGGCATTGAAAACTGCTCGGCTAGAGTGTGTCAGAGGGGGGTAGAATTCCGCGTGTAGCAGTGAAATGCGTAGAGATGTGGAGGAATACCAATGGCGAAGGCAACCCCCTGGGCTAACACTGACGCTCATGTACGAAAGCGTGGGGAGCAAACAGGATTAGATACCCTGGTAGTCCACGCCCTAAACGATGTCTACTAGGTGTTGGGGTCTTCGGACCTTAGTAACGCAGCTAACGCGTGAAGTAGACCGCCTGGGGAGTACGGTCGCAAGATTA
M01138:27:000000000-AHTAW:1:2103:21922:19405	16S	48	TACGGAGGGTGCAAGCGTTATCCGGATTTATTGGGTTTAAAGGGTCCGTAGGTGGGCTAATAAGTCAGTGGTGAAATCCTTCAGCTCAACTGAAGAACTGCCATTGATACTGTTAGTCTTGAGTAAATTTGAAGTAGCTAGAATGTGTAGTGTAGCGGTGAAATGCATAGATATTACACAGAATACCGATTGCGAAGGCAGGTTACTAAGATTTAACTGACACTGAGGGACGAAAGCGTGGGGAGCGAACAGGATTAGATACCCTGGTAGTCCACGCCGTAAACGATGTATACTCGCTGTTTGATATTCGTATTGAGTGGCTAAGCGAAAGTAATAAGTATACCACCTGGGGAGTACGTTCGCAAGAATG	gb|FJ592601.1| Uncultured bacterium clone D08_SB4A 16S ribosomal RNA gene partial sequence	97.00%	618	Flavobacteriaceae
M01138:27:000000000-AHTAW:1:1104:6560:11204	16S	NA	GACGAAGGATGCAAGCGTTATCCGGATTCATTGGGTTTAAAGGGAGCGTAGGCGGCCTTATAAGTCAGTGGTGAAATCTCCTCGCTTAACGAGGAAATTGCCATTGATACTGTAGGGCTTGAGTACAGTTGCCGTTGGCGGAATATGACATGTAGTGGTGAAATACATAGAGATGTCATAGAACACCGATTGCGAAGGCAGCTAACGAAGCTGTAACTGACGCTGAGGCTCGAAAGTGCGGGGATCAAACAGGATTAGATACCCTGGTAGTCCGCACTGTAAACGATGATTACTCGCTGCTAGAGGGTAACTTTTAGTGGCTTAGCGAAAGCGATAAGTAATCCACCTGGGGAGTACGCCGGCAACGGTG
M01138:27:000000000-AHTAW:1:1102:14900:6202	16S	NA	TACGTAGGGGGCAAGCGTTATCCGGAATTACTGGGCGTAAAGCGCGCGTAGGCGGTTTGTTAAGTTAGAGGTGAAATCCCGGAGCTCAACCTCGGAATTGCCTTTGATACTGGCGAGCTAGAGTGTGTGAGGGGATGGTGGAATACTTAGTGTAGAGGTGAAATTCGTAGATATTAAGTGGAACACCGGTGGCGAAGGCGACCATCTGGCACACAACTGACGCTAAAGCGCGAAAGCGTGGGGAGCAAACAGGATTAGATACCCTGGTAGTCCACGCTGTAAATGGTGCATGCTAGTCGTTGGATCCTTGAGGTTCAGTGACGAAGCTAACGCGATAAGCATGCCGCCTGGGGAGTACGGTCGCAAGATTA
M01138:27:000000000-AHTAW:1:1116:4699:5894	16S	NA	TACGTAGGGTGCAAGCGTTGTTCGGAATTACTGGGCGTAAAGGGCGCGTAGGCGGTTTGGTAAGTCAGATGTGAAATCCCGGGGCTCAACTCCGGACGTGCATTTGAAACTGCCAGACTAGAGTGCTGTAGAGGTGGGTGGAATTCCCAGTGTAGAGGTGAAATTCGTAGAGATTGGGAGGAACACCGGTGGCGAAGGCGGCCAACTGGGCTGCAACTGACGCTGAGGCGCGAAAGCGTGGGGATCAAACAGGATTAGATACCCTGGTAGTCCACGCTGTAAACGAAGGATACGCGGTGTGACGGGTATTGACCCCGGTCGTAGCTAAGTTAACACGATAAGTATCCCGCCTGGGGAGTACGGTCGCAAGATTA
M01138:27:000000000-AHTAW:1:1119:23793:22082	16S	NA	TACGGAGGGTGCAAACGTTGCTCGGAATCATTGGGCGTAAAGCGCACGTAGGCGGTCTGATAAGTCGGATGTGAAAGCCCTGGGCTCAACCCAGGAAGTGCATTCGAAACTGCCAGACTAGAATATGGAAGAGGGTCGCGGAATTCCCGGTGTAGAGGTGAAATTCGTAGATATCGGGAGGAACACCAGTGGCGAAGGCGGCGACCTGGGCCAATATTGACGCTGAGGTGCGAAAGCGTGGGGAGCAAACAGGATTAGATACCCTGGTAGTCCACGCCGTAAACGATGGATGCTAGGTGTTGGGGGTATTGACCCCTCCAGCGCCGCAGTTAACGCATTAAGTTCTCCGCCTGGGAAGTACGGTCGCAAGACTA	gb|JX493729.1| Uncultured Nannocystineae bacterium clone WHs1-134 16S ribosomal RNA gene partial sequence	97.00%	625
M01138:27:000000000-AHTAW:1:2104:19575:19847	16S	6	TACATAGGGTGCAAGCGTTGTCCGGAATTATTGGGCGTAAAGAGCTCGTAGGTGGTTTGTTAAGTCAGTGGTGAAAGACGGTCGCTCAACGATTGCAGTGCCATTGGAACTGGTAGACTTGAGTAAAGTAGAGGTGGGCGGAATTGATAGTGTAGCGGTGAAATGCATAGATATTATCAAGAACTCCAATTGCGTAGGCAGCTCACTTGGCTTTTACTGACACTCATGCACGAAAGTGTGGGTATCAAACAGGATTAGATACCCTGGTAGTCCACACTGTAAACGATGATAACTAGGTGTCGGCCGAATCTGGTCGGTGCCACAGCGAAAGCGTTAAGTTATCCACCTGGGGAGTACGCCGGCAACGGTG	gb|HQ653711.1| Uncultured bacterium clone FIELD_Np_60 16S ribosomal RNA gene partial sequence	97.00%	623	Cytophagaceae
M01138:27:000000000-AHTAW:1:2116:14575:21886	16S	NA	TACGAAGGGGGCGAGCGTTGTTCGGAATTACTGGGCTTAAAGCGTGCGTAGGCGGATTTATAAGTCAGAAGTGAAAGCCCTGGGCTTAACCCAGGAATTGCTTTTGAGACTGTAAGTCTAGAAACCGGAAGAGGTTGAGGGAATATCCAGTGTAGAGGTGAAATTCGCAGATATTGGATAGAACACCAGTGGCGAAGGCGCTCAACTGGTCCGGTCTTGACGCGGAGGTACGAAAGCGTGGGTAGCAAACAGGATTAGATACCCTGGTAGTCCACGCCTTAAACGATGTATGCGAGCTGTTGGGGCCCTTAGGGTCCCGGCGGCGAAGAGAAATCATTAAGCATACCGCCTGGGGAGTACGGCCGCAAGGTTA
M01138:27:000000000-AHTAW:1:1101:5138:4114	16S	NA	TACAGAGGGTGCAAGCGTTGTTCGGAATCATTGGGCGTAAAGGGCGGGTAGGCGGTTTTGCAAGTCAGATGTGAAAGCCCAGGGCTTAACCTTGGAAGTGCATCTGAAACTGTACGACTAGAGTCTCGGAGAGGGTGGTGGAATTCCCAGTGTAGAGGTGAAATTCGTAGATATTGGGAGGAACACCGGTGGCGAAGGCGACCACCTGGCTGAAGACTGACGCTGAGGCGCGAAAGCGGGGGGATCAAACAGGATTAGATACCCTGGTAGTCCACGCCGTAAACGATGGATACTAGACGTTGTGGGTATTGACCCCTGCAGTGTCGAAGCTAACGCATTAAGTATCCCGCCTGGGAAGTACGGCCGCAAGGCTA
M01138:27:000000000-AHTAW:1:2109:9341:12515	16S	NA	TACGTAGGGTGCAGGCGTTAATCGGAATTACTGGGCGTAAAGCGTGCGCAGGCGGCTCCTTATGTCAGATGTGAAATCCCCGGGCTTAACCTGGGAACTGCGTTTGAAACTGTGGAGCTAGAGTGTGGAAGAGGGGGGTGGAATTCCAGGTGTAGCAGTGAAATGCGTAGAGATCTGGAGGAACACCGATGGCGAAGGCAGCCCCCTGGGCTAACACTGACGCGCATGCACGAAAGCGTGGGGAGCAAACAGGAGTAGATACCCTGGTGGTCCACGCCCTAAACGAGGTCAACTGGTTGTCGGGGAAGTTTTTCCTTGGTAACGAAGCGAACGCGTGAAGTTGACCGCCTGGGGAGTACGGCGGCAAGGTTA
M01138:27:000000000-AHTAW:1:1101:10976:6186	16S	0	TACGAAGGGGGCTAGCGTTGCTCGGAATTACTGGGCGTAAAGGGCGCGTAGGCGGCTTGGTCAGTCAGGCGTGAAATTCCTGGGCTTAACCTGGGGGCTGCGTTTGATACTGCTGAGCTTGAGGATGGAAGAGGCTCGTGGAATTCCCAGTGTAGAGGTGAAATTCGTAGATATTGGGAAGAACACCGGTGGCGAAGGCGGCGAGCTGGTCCATTACTGACGCTGAGGCGCGACAGCGTGGGGAGCAAACAGGATTAGATACCCTGGTAGTCCACGCCGTAAACGATGTGCGCTGAATGTTGGGGCTCATAGAGTCTCAGTGTTGTAGCTAACGCGGTAAGCGCACCGCCTGGGGAGTACGGCCGCAAGGTTG	gb|EU255644.1| Uncultured bacterium clone WC-BAC-P2H9 16S ribosomal RNA gene partial sequence	96.00%	610	Acetobacteraceae
M01138:27:000000000-AHTAW:1:1111:23489:16339	16S	NA	TACAGAGGGTGCGAGCGTTAATCGGAATTACTGGGCGTAAAGGGCGCGTAGGTGGTTATGTAAGATGGATGTGAAATCCCTGGGCTTAACCTAGGAACTGCATCGATGACTGCATAGCTGGAGTACTGTAGAGGGTAGTGGAATTTCCGGTGTAGCGGTGAAATGCGTAGAGATCGGAAGGAACACCAGTGGCGAAGGCGGCTACCTGGACAGATACTGACACTGAGGCGCGAGAGCGTGGGTAGCAAACAGGATTAGATACCCTGGTAGTCCACGCTGTAAACGATGAAGACTAGATGTTGGGCAGCTTGACTGTTTAGTATCGAAGCTAACGCGATAAGTCTTCCGCCTGGGGAGTACGGCCGCAAGGTTA
M01138:27:000000000-AHTAW:1:1104:20837:21492	16S	NA	TACGAAGGGTGCGAGCGTTGTTCGGAATTACTGGGCGTAAAGGGTTTGTAGGCTGGAATATAAGTCAAGTGTGAAATCCCCGAGCTAAACTTGGGACGTGCATTTGAAACTGTGTTTCTTGAGTATCGTAGAGGGTGGTGGAATTGTAGGTGTAGGAGTGACATCCGTAGAGATCTGCAGGAACATCAGAGGCGAAGGCGACCACCTGGCCGATTACTGACGCTGAGGAACGAAAGCGTGGGGAGCAAACAGGATTAGATACCCTGGTAGTCCACGCCGTAAACGATGATAACTAGGTGTTGGAAGAATTGACCCCTTTCAGTACCGTAGCACACGCGATAAGTTATCCGCCTGGGGAGTACGGCCGCAAGGCTA
M01138:27:000000000-AHTAW:1:1116:24822:16541	16S	505	TACGGAGGGTGCAAGCGTTGTCCGGATTTATTGGGTTTAAAGGGTGCGTAGGCGGTTTATTAAGTCAGTGGTGAAAGACGGTCGCTCAACGATTGCAGTGCCATTGATACTGGTAGACTTGAGTGAGATTGAGGTAGCTGGAATGGATAGGGTAGCGGTGAAATGCATCGATATTATCCAGAACACCGATTGCGAAGGCAGGTTACTAAGTCTTAACTGACGCTGAGGCACGAAAGTGTGGGGATCAAACAGGATTAGATACCCTGGTAGTCCACACTGTAAACGATGATGACTAACTGTTGGCTTTCGGGTGAGTGGGACGGAGAAATGGTGAAGTCATCCACCTGGGGACTACGCCGTCAACGGTGAGGCTTAGAGGAATTGAC	gb|JN397826.1| Uncultured bacterium clone BWB0303-03 16S ribosomal RNA gene partial sequence	97.00%	637	Cytophagaceae
M01138:27:000000000-AHTAW:1:2117:26437:16349	16S	NA	GACGAAGGATCCAAGCGTTGTCCGGATTTACTGGGTTTAAAGGGTGCGTAGGCGGAAAATTAAGTCAGTGGTGAAAGCCCGCAGCTCAACTGTGGAACTGCCATTGAAACTGGTTTTCTTGAATATAGTTGAGGCATATGGAGTATAACATGTAGCGGTGAAATGCTTAGATATGTTATAGAACACCGATTGCGAAGGCAGTCGGCTAAACTATTATTGACGCTGAGGCACGAAAGCGTGGGGAGCGAACAGGATTAGATACCCTGGTAGTCCACGCCCTAAACGTTGATTACTCGCTGTGGGCGATATACTGTGAGTGGCTAAGCGAAAGCATTAAGTAATCCACCTGGGAAGTACGTCCGCAAGGATG	emb|LM652195.1| Uncultured bacterium partial 16S rRNA gene clone EE5-002_E05	98.00%	632
M01138:27:000000000-AHTAW:1:2118:3558:9839	16S	13	TACGAAGGGAGCTAGCGTTGTTCGGAATTACTGGGCGTAAAGGGCGCGTAGGCGGTTAAACAAGTCAGGCGTGAAAGCCCCGGGCTCAACCCGGGAACTGCGCTTGAGACTGTTTTTCTATGAGTACGGGAGAGGTAAGTGGAATTCCCAGTGTAGCAGTGAAATGCGTAGATATTGGGAGGAACACCAGTGGCGAAGGCGGCTTACTGGACCGTGACTGACGCTGAGGCGCGAAAGCGTGGGGAGCAAACAGGATTAGATACCCTGGTAGTCCACGCCGTAAACGATGTATGCTAGACGTGGGGAGGCTCAGCCTCTTCGTGTCGCCGCTAACGCATTAAGCATACCGCCTGGGGAGTACGGCCGCAAGGTTG	gb|EU809306.1| Uncultured bacterium clone UWL_CL-090632_OTU-21 16S ribosomal RNA gene partial sequence	96.00%	607	Rhodospirillaceae
M01138:27:000000000-AHTAW:1:1115:26902:7386	16S	2819	TACAGAGGGTGCAAGCGTTAATCGGAATTACTGGGCGTAAAGCGCACGTAGGCGGTTTTTTAAGTCAGATGTGAAAGCCCCGGGCTCAACCTGGGAATTGCATTTGAAACTGGAAAACTAGAGTGTGTGAGAGGGGGGTAGAATTCCAAGTGTAGCGATGAAATGCGTAGAGATTAGGAGGAATACCGGTGGCGAAGGCAGCCCCCTGGCACAACACTGACGCTCAGGTGAGACAGCGAGGGGAGCAAACAGGATTAGATACCCTGGTAGTCCACGCCGTAAAGGATGTCTACTAGCTGTTCGTGGTCTTGTACGGTGAGTAGCGCAGCTAACGCATTAAGTAGACCGCCTGGGGAGTACGGTCGCAAGATTA	gb|KU681938.1| Uncultured bacterium clone QZ-83 16S ribosomal RNA gene partial sequence	98.00%	632	Chromatiaceae
M01138:27:000000000-AHTAW:1:1104:8275:19421	16S	NA	TACGTAGGGTGCAAGCGTTAATCGGAATTACTGGGCGTAAAGCGTGCGCAGGCTGTTATGTAAGACAGACGTGAAAGCCCCGGGCTTAACCTGGGAACTGCGTTTGTGACTGCATGACTAGAGTGTATCAGAGTGGGGTAGAATTCCATGTGTAGCAGTGAAATGCGTAGATATATGGAGGAATACCAATGGCGAAGGCAGCCCCTTGGGATAACACTGACGCTCATGCACGAAAGCGTGGGTAGCAAACAGGATTAGATACCCTGGTAGTCCACGCCCTAAACGATGCTGACTAGTTGTTTGAAAATTTATTTTTGAGTAACGTAGCTAACGCGTGAAGTCAGCCGCCTGGGGAGTACGGTCGCAAGACTA
M01138:27:000000000-AHTAW:1:1103:18745:2273	16S	1	TACGGAGGGTGCAAGCGTTGTCCGGAATTACTGGGTTTAAAGGGTGCGCAGGTGGTTTATTAAGTCAGTGGTGAAAGACGGTCGCTCAACGATTGCAGTGCCATTGAAACTGGTAGACTTGAGTAAAGTAGAGGTGGGCGGAATTGAACGTGTAGCGGTGAAATGCTTAGATATTATATAGAACTCCAATTGCGAAGGCAGCTCACTTGGCTTTTATTGACACTCATGCACGAAAGTGTGGGTATCAAACAGGATTAGATACCCTGGTAGTCCACGCTGTAAACGATGATAACTAGGTGTCGGCCGAATCGGGTCGGTGCCACAGCGAAAGCGTTAAGTTATCCACCTGGGGAGTACGCCGGCAACGGTG	gb|KM162409.1| Uncultured bacterium clone Espejo_9_20_11_Water.35545 16S ribosomal RNA gene partial sequence	97.00%	623	Cytophagaceae
M01138:27:000000000-AHTAW:1:2111:11241:9327	16S	8	TACGTAGGGTGCAAGCGTTAATCGGAATTACTGGGCGTAAAGCGGGCGCAGACGGTTATATAAGTCAGATGTGAAATCCCCGGGCTCAACCTGGGAACTGAATTTGAGACTGTATAGCTAGAGTACGGTCGCGGGGGATGGAATTCCGCGTGTAGCAGTGAAATGCGTAGATATGCGGAGGAACACCGATGGCGAAGGCAATCCCCTGGACCTGTACTGACGCTCATGCACGAAAGCGTGGGGAGCAAACAGGATTAGATACCCTGGTAGTCCACGCCCTAAACGCTGTCAACTGGTTGTTGGGTCTTAACTGACTCAGTAACGAAGCTAACGCGTGAAGTTGACCGCCTGGGGAGTACGGTCGCAAGATTA	gb|KU839715.1| Limnohabitans sp. strain 103DPR19 16S ribosomal RNA gene partial sequence	98.00%	634	Comamonadaceae
M01138:27:000000000-AHTAW:1:1105:10993:21908	16S	NA	TACGGAGGGTGCAAGCGTTATCCGGATTTACTGGGTTTAAGGGGTGCGTAGGCGGATAAATTAGTTAGATGTGAAAGCCTCCAGCTCAACTGGGGAACTGCGTTTAATACTGTTTATCTTGAATATGGTGGAAGTTGGCGGAATAAATCATGTAGCGGTGAAATGCATAGATATGATTTAGAACACCGATTGCGAAGGCAGCTAGCTATACCATTATTGACGCTGAGGCACGAAAGCGTGGGGATCAAACAGGATTAGATACCCTGGTAGTCCACGCCCTAAACGATGAATACTCGATGTTGGCGATATACAGTCAGCGTCTAAGCGAAAGCGATAAGTATTCCACCTGGGGAGTACGTCCGCAAGGATG
M01138:27:000000000-AHTAW:1:2103:27592:8681	16S	NA	TACGTAGGGTGCGAGCGTTAATCGGAATTACTGGGCGTAAAGGGTGCGCAGGCGGATATGTAAGTTAGATGTGAAATACCTGAGCTCAACTTGGGAGGTGCATTTAAGACTGCAAGTCTAGAGTTTGTCAGAGGGGGGTAGAATTCCCAGTGTAGCAGTGAAATGCGTAGAGATTTGGAGGAATACCGGTGGCGAAGGCGGCCCCCTGGGATAGAACTGACGCTCATGCACGAAAGCGTGGGTAGCAAACAGGATTAGATACCCTGGTAGTCCACGCCCTAAGACGATGGCTACTTGCTGTTGGGGGTAAAACCTAAGTAGCGAAGCTAACGCGAGAAGTAGACCGCCTGGGGAGTACGGTCGCAAGATTA
M01138:27:000000000-AHTAW:1:1109:17117:23012	16S	1	TACGGAGGGTGCAAGCGTTATCCGGAATCATTGGGTTTAAAGGGTCCGCAGGCGGATTTATAAGTCAGTGGTGAAATCCTATCGCTTAACGATAGAACTGCCATTGATACTGTAAGTCTTGAATTCGGTCGGAGTGGGCGGAATGTGTAGTGTATCGGTGAAATGCCTAGATATGACACAGAACACCGATAGCGAAGGCAGCTCACTAGGCCTGAATTGACGCTCATGGACGAAAGCGTGGGGATCAAACAGGAGTAGATACCCTGGTAGTCCACGCTGTAAACGATGATTACTCGTTTTCGGCGATATACAGTCAGAGTCTAAGCGAAAGTAATAAGTAATCCACCTGGGGAGTACGTTCGCAAGGTTG	gb|KF900020.1| Uncultured bacterium clone ISNOV-31 16S ribosomal RNA gene partial sequence	98.00%	627	Cryomorphaceae
M01138:27:000000000-AHTAW:1:1101:25209:7202	16S	NA	TACGGAGGGTGCAAGCGTTATCCGGATTTACTGGGTTTAAAGGGAGCGCAGGCGGTCGTATAAGTCAGAGGTGAAAGCCCGGCGCTTAACGTCGGAATTGCCTTTGATACTGTACGACTTGAGTATGAAAGAGGTAGGCGGAATGCGTCATGTAGCGGTGAAATGCTTAGAGATGACGTGGAACACCGATTGCGAAGGCAGCTTACTATTTCAGCACTGACGCTGAGGCTCGCAAGCGTGTGTAGCGAACAGGATTAGATACCCTGGTAGTCCACGCCCTAAACGATGCTAACTCGTTATTTGCCCTGCGAGGTGAGTGACCAAGGGAAACCGATAAGTTAGCCACCTGGGGAGTACGTCGGCAACGGTG
M01138:27:000000000-AHTAW:1:1102:28792:8453	16S	NA	TACGTAGGGTGCAAGCGTTAATCGGAATTACTGGGCGTAAAGCGTGCGCAGGCGGTTATATAAGTCAGATGTGAAATCCCCGGGCTCAACCTGGGAACTGCATTTGTGACTGTATAGCTGGAGTGCGGCAGAGGGGGATGGAATTCCGCGTGTAGCAGTGAAATGCGTAGATATGTGGAGGAATACCGATGGCGAAGGCAATCCCCTGGGCCTGCACTGACGCTCATGCACGAAAGCGTGGGGAGCAAACAGGATTAGATACCCTGGTAGTCCACGCCCTAAACGATGTCGACTGGTTGTAGGGTCTACACTGACTCAGTAACGAAGCTAACGCGAGAAGTTGAGCGCCTGGGGAGTACGGCCTCAAGGTTA	gb|EU642159.1| Uncultured Comamonadaceae bacterium clone Gap-2-4 16S ribosomal RNA gene partial sequence	98.00%	634
M01138:27:000000000-AHTAW:1:2105:10083:10942	16S	NA	GACGAAGGATCCAAGCGTTGTCCGGATTTACTGGGTTTAAAGCGTGCGTAGGCGGAAAATTAAGTCAGTGGTGAAAGCCCGCAGCTCAACTGCGGAACTGCCAATGAAACTGTTTTTCTTGAATACGGTTGAGGTAGATGGAATTTAACATGTAGCGGTGAAATGCTTAGATATGTTATAGAACACCAATTGCGAAGGCAGTCTACTAAGCCGTGATTCACGCTGAGGCACGAAAGCGTGGGGGGCGAACAGGATTAGATACCCTGGTAGTCCACGCTGTAAGCGTTGAATACTCGCTGTTGGCAATACACTGTCAGCGGCTAAGCGAAAGCGTGAAGTAATCCACCTGGGGAGTACGGCCGCAAGGTTG
M01138:27:000000000-AHTAW:1:1105:15395:14055	16S	NA	TACGTAGGACTCGAGCGTTGTCCGGATTTACTGGGTGTAAAGGGTGCGTAGGCGGACAGGTGCGTCAGAGGTGAAATTTCCCGGCTTAACTGGGAAGGTGCCTTTGATACGGCTTGTCTTGAGTGCGAAAGAGGATGATGGAATTCCTGGTGTAGCGGTGAAATGCGTAGATATCAGGAGGAACACCAGTGGCGAAGGCGGTCATCTGGTTCGCAACTGACGCTGAGGCACGAAAGCGTGGGGATCAAACAGGATTAGATACCCTGGTAGTCCACGCCTTAAACGATGTATGCTTGATATCGGAGAAATTCGGTGTCGTAGGTAACCTGATAAGCATACCACCTGGGAAGTACGATCGCAAGGTTG
M01138:27:000000000-AHTAW:1:1104:8107:4722	16S	NA	TACGTAGGGTGCAAGCGTTAATCGGAATTACTGGGCGTAAAGCGTGCGCAGGCGGTTATATAAGACAGATGTGAAATCCCCGGGCTCAACCTGGGAACTGCATTTGTGACTGGATAGCTGGAGTGCGGCAGAGGGGGATGGAATTCCGCGTGTAGCGGTGAAATGCGTAGATATGAGGAGGAACACCGATGGCGAAGGCAATCCCCTGGGCCTGCACTGACCCACATGCACGAAAGCGTGGGGAGCAAACAGGATGAGATACCCTGGTAGTCCACCCCCTAAGCGATGTCAGCTGGTTGTTGGGTCTCCACTGAGTCAGTAACGAAGCTAACGCGTGAAGTTGACCGCCTGGGGAGTACGGCCGCAAGGTTG	gb|KU839730.1| Limnohabitans sp. strain LIY8 16S ribosomal RNA gene partial sequence	97.00%	621
M01138:27:000000000-AHTAW:1:1101:5305:19681	16S	NA	TACGGAGGTGGCAGGCGTTACTCGGATTGATTGGGTGTAAAGGGCGTGTAGGCGGTGAATTAAGTCGAATGTGAAATCCCTTGGCTTAACCAAGGAACTGCATTCGAAACTGATTTGCTTGAGTGATGGAGAGGAAAGCGGAATTCCCGGTGTAACAGTGAAATGTGTAGATATCGGGAGGAACACCAGTGGCGAAGGCGGCTTTCTGGCCATCTACTGACGCTGAAACGCGAGAGCTAGGGGAGCAAACAGGATTAGATACCCTGGTAGTCCTAGCCGTAAACGATGTGCACTAGGTGTCGGGCCTTCTGGGCTCGGTGCCGCAGTTAACACATTAAGTGCACCACCTGGGGAGTACGGTCGCAAGACTG
M01138:27:000000000-AHTAW:1:1103:20450:8499	16S	469	TACGGAGGGTGCAAGCGTTAATCGGATTTACTGGGCGTAAAGGGTGCGTAGGTGGTTTTTTAAGTCGGATGTGAAAGCCTGGGGCTCAACCTCAGAATTGCATTCGATACTGGGAAACTAGAGTTCGGTAGAGGGCGGCGGAATTTCCGGTGTAGCGGTGAAATGCGTAGATATCGGAAGGAACATCAATGGCGAAGGCAGCCGCCTGGGCCTGGACTGACACTGAGGCACGAAAGCGTGGGTAGCAAACAGGATTAGATACCCTGGTAGTCCACGCCGTAAACGATGAGAACTTGACGTTGGTTCGTTTTACGAATCGGTGTCGCAGCTAACGCGATAAGTTCTCCGCCTGGGGAGTACGGCCGCAAGGTTG	gb|KJ707449.1| Uncultured bacterium clone QKAC3ZC031 16S ribosomal RNA gene partial sequence	99.00%	668	Sinobacteraceae
M01138:27:000000000-AHTAW:1:1110:5288:9472	16S	NA	TACGAAGGGGGCTAGCGTTGTTCGGAATTACTGGGCGTAAAGCGCACGTAGGCGGATTGGTAAGTAGGGGGTGAAATCCCCAGGCTCAACCCGGGAACTGCCTTCTAGACTGCCAGTCTTGAGGTCAGGAGAGGCGAGTGGAATTCCGAGTGTAGAGGTGAAATTCGTAGATATTCGGAGGAACACCAGTGGCGAAGGCGACTCGCGGGACTGATACTGACGCTGAGGTGCGAAAGCGTGGGGAGCAAACAGGATTAGATACCCTGGTAGTCCACGCCTTAAACGATGAGAGCGAGTTGTCAGTAAGCAAGCTTATTGGTGACGCAGCTAACGCGATAAGCTCTCCGCCTGGGGAGTACGGCCGCAAGGTTA
M01138:27:000000000-AHTAW:1:1115:27441:20620	16S	NA	TACGTAGGGTGCAAGCGTTAATCGGAATTACTGGGCGTAAAGCGTGCGCAGGCGGTTTTGTAAGACAGTTGTGAAAGCCCAGGGCTCAACCTGGGAATTGCATTTGCGACTGCAAGGCTTGAGTGTGTCAGAGGGAGGTGGAATTCTGCGTGTAGCAGTGAAATGCGTAGAGATGAGGAGGAACACCGATGGCGAAGGCAGCCTCCTGGGTTAACACTGACGCTCATGCACGAAAGCGTGGGGAGCAAACAGGATTAGATACCCTGGTAGTCCACGCCCTAAACGATGTCAACTAGTTGTCGGGTATTAAATGTCTTGGTAACGCAGCTAACGCGTGAAGTAGACCGCCTGGGGAGTACGGCCGCAAGGTTA	gb|KM166661.1| Uncultured bacterium clone Espejo_9_20_11_Water.175599 16S ribosomal RNA gene partial sequence	97.00%	618
M01138:27:000000000-AHTAW:1:1108:18003:6287	16S	NA	TACGAAGGGAGCGAGCGTTGTTCGGAATCACTGGGCTTAAAGCGTACGTAGGCGGATTTACAAGTCAGGAGTGAAATCCCAGGGCTTAACCTTGGAATTGCTCTTGAAACTGTAAGTCTGGAATCCGGTAGAGGTTGGCGGAACTCCGAGTGTAGAGGTGAAATTCGCAGATATTCGGAAGAACACCAGTGGCGAAGGCGGCCAACTGGACCGGTATTGACGCTGAGGTACGAAAGCGTGGGTAGCAAACAGGATTAGATACCCTGGTAGTCCACGCCTTAAACGATGTGTGCTAGCTGTTGGTGCTTACGGCATCGGCGGCGCAGGGAAACCATTAAGCACACCGCCTGGGGAGTACGGTCGCAAGATTA
M01138:27:000000000-AHTAW:1:2104:18366:23372	16S	0	TACGGAGGGTGCAAGCGTTATCCGGATTTACTGGGTTTAAAGGGAGCGTAGGTGGGTCTATAAGTCAGCGGTGAAATCCCCAAGCTTAACTTGGGAACTGCCATTAGTACTATCGATCTTGAATACTGTGGAGGTAAGCGGAATATGTCATGTAGCGGTGAAATGCTTAGATATGACATAGAACACCGATAGCGAAGGCAGCTTGCTACGCAGTTATTGACACTGAGGCTCGAAAGCGTGGGGATCAAACAGGATTAGATACCCTGGTAGTCCACGCCCTAAACTATAGGTACTCGACATCAGCGGTACACAGTTGGTGTCTGAGCTAAAGCATTAAGTATCCCACCTGGGAAGTACGGCCGCAAGGATG	gb|KP687106.1| Uncultured bacterium clone T6_0911_08 16S ribosomal RNA gene partial sequence	97.00%	623	Chitinophagaceae
M01138:27:000000000-AHTAW:1:1110:8057:16699	16S	NA	TACGTAGGGTGCAAGCGTTAATCGGAATTACTGGGCGTAAAGCGCACGTAGGCGGATTGGATAGTCAGAGGTGAAATCCCAGGGCTCAACCCTGGAACTGCCTTTGAAACTCCCAGTCTTGAGGTCGAGAGAGGTGAGTGGAATTCCGAGTGTAGAGGTGAAATTCGTAGATATTCGGAGGAACACCAGTGGCGAAGGCGGCTCACTGGCTCGATACTGACGCTGAGGTGCGAAAGCGTGGGGAGCAAACAGGATTAGATACCCTGGTAGTCCACGCCGTAAACTATGAGAGCCAGTCGTCGGGGGGCTTGCCCTTCGGTGACGCAGCTAACGCATTAAGCTCTCCGCCTGGGGAGTACGGTCGCAAGATTA
M01138:27:000000000-AHTAW:1:2107:26474:21469	16S	272	GGGAAAGAAGAAGCGGTAATAGAGAGGGTGCAAGCGTTGTTCGGAATTATTGGGCGTAAAGCGCGTGTAGGCGGCTTGGCAAGTCAGATGTGAAAGCCCTCGGCTTAACCGAGGAAGTGCGTCTGAAACTGCTGAGCTTGAGTGTCGGAGAGGATGGCGGAATTCCGCGAGTAGCGGTGAAATGCGTAGATATGCGGAGGAACACCGGTGGCGAAGGCGGCCATCTGGACGACTACTGACGCTGAGGCGCGAAAGCGTGGGGAGCAAACAGGATTAGATACCCTGGTAGTCCACGCTGTAAACGATGAGAACTAGGTGTCGTGGGTGTTGAACCCCGCGGTGCCGCAGCTAACGCATTAAGTTCTCCGCCTGGGAAGTACGGCCGCAAGGCTA	gb|JX223033.1| Uncultured bacterium clone EMIRGE_OTU_s4t2e_1257 16S ribosomal RNA gene partial sequence	98.00%	661	Myxococcaceae
M01138:27:000000000-AHTAW:1:2110:9310:3188	16S	1	TACGGAGGGTGCAAGCGTTGTCCGGATTTATTGGGTTTAAAGGGTGCGCAGGTGGTTTATTAAGTCAGTGGTGAAAGACGGTCGCCCAACGATTGCAGGGCCATTGAAACTGGTAGACTTGAGTAAAGTATAAGTGGGCGGAATTGATAGTGTAGCGGTGAAATGCATAGATATTATCAATAAATCCCATTGCGTAGGCAGATCACTTGGCTTTTACTGACACTCATGCACGAAAGTGTGGGTATCAAACAGGATTAGATACCCTGGTAGTCCACACTGTAAACGATGATAACTAGATGTCGTCCGAATCTGGTCGATGCCACAGCGAAAGCGTTAAGTTATCCACCTGGGGAGTACGCCGGCAACGGTG	gb|KU681935.1| Uncultured bacterium clone QZ-80 16S ribosomal RNA gene partial sequence	97.00%	618	Cytophagaceae
M01138:27:000000000-AHTAW:1:1109:7081:19770	16S	30	GACGAGGGGCCCTAGCGTTGCTCGGAATCATTGGGCGTAAAGCGGGTGCAGGTGGCCCTGTAAGTCAGATGTGAAAGCCCTGGGCTTAACCCAGGAAGTGCATTTGATACTGCAAGGCTTGAGTGCTGGAGAGGCTATTAGAATTCCAGGTGTAGTGGTGAAATACGTAGATATCTGGAGGAATACCGGAGGCGAAGGCGGATAGCTGGCCAGACACTGACACTCAGACCCGAAAGCGTGGGGATCAAACAGGATTAGATACCCTGGTAGTCCACGCCATAAACGATGGATACTTGTTGTTGGAGGTATTGACCCCTTCAGTGACGGAGCTAACGCGTTAAGTATCCCGCCTGGGGAGTACGGTCGCAAGATTA	gb|KU382135.1| Uncultured bacterium clone QL13B_5M 16S ribosomal RNA gene partial sequence	96.00%	603	Bdellovibrionaceae
M01138:27:000000000-AHTAW:1:2106:22315:7245	16S	NA	TACGGAGGGTGCAAGCGTTATCCGGATTTATTGGGTTTAAAGGGTCCGTAGGCGGACCATTAAGTCAGTGGTGAAAGCCCATAGCTCAACTATGGAATTGCCATTGATACTGGTGGTCTTGAGTACAGTTGAAGTTGGTGGAATGAGTGGTGTAGCGGTGAAATGCTTAGATCTCACACAGAACACCGATTGCGAAGGCAGCTAACGAAGTTGTAACTGACGCTGAGGGACGAAAGTGTGGGGATCAAACAGGATTAGATACCCTGGTAGTACACACCGGAAACGATGATTACTAGATTTTGGCGTAAGTCAGAGTCCAAGCGAAAGCGTTTAGTAATCCACCTGGGGAGTACGTCCGCAAGGATG
M01138:27:000000000-AHTAW:1:1115:22709:2433	16S	NA	TACGTAGGGTGCGAGCGTTAATCGGAATTACTGGGCGTAAGGCGTGCGCAGGCGGTTGTGCAAGACAGATGTGAAATCCCCGGGCTCAACCTGGGAACTGCATTTGTGGCTGCACGACTAGAGTACGGCAGAGGGGGGTAGAATTCCCCGTGTAGCAGTGAAATGCGTACAGATGTGGAGGAATACCGATGGCGAAGGCAGCCCCCTGGGCCGATACTGACGCTCATGCACGAAAGCGTGGGGAGCAAACAGGATTAGATACCCTGGTAATCCACGGCCTAAACGGTGTCAGCTAGTTGTTGGTAGGGTTAAACCCATGAGTAACGTAGCTAACGCGTGAAGTTGACCGCATGGGGAGAACGGTCGCAACATTA
M01138:27:000000000-AHTAW:1:1118:11311:18578	16S	NA	TACGAAGGGTGCAAGCGTTGCTCGGAATTATTGGGCGTAAAGGGTAGGTAGGTGGTTGCGTATGTCTGGGGTGAAATCCCTGAGCTTAACTCAGGAAGTGCCTTGGAAACGGCGTAACTAGAGTGCTAGAGAGGTTCGTGGAATTCCCAGTGTAGCGGTGAAATGCGTAGAGATTGGGAGGAACACCAGCGGCGAAGGCGGCGAACTGGATAGCAACTGACACTAAACTACGAAAGCGTGGGTAGCAAACAGGATTAGATACCCTGGTAGTCCACGCTGTAAACGATCGGTACTAGAGATGGTGGGAGTTGACCCCTGCCGTCTCGGAGCTAACGCGATAAGTACCGAGCCTGGGAAGTACGGTCGCAAGACTA
M01138:27:000000000-AHTAW:1:2102:11186:3628	16S	108	TACGTAGGGTGCAAGCGTTAATCGGAATTACTGGGCGTAAAGCGTGCGCAGGCAGTTATATAAGTCAGATGTGAAATCCCCGGGCTCAACCTGGGAATGGCGCTTGTGACTGCAAAGCTGGAGTGCGGCAGTGGGGGATGGAATTCCGCGTGTAGCAGTGAAATGCGTAGATATGCGGAGGAACACCGATGGCGAAGACAATCCCCTGGGCCTGCACTGACGCGCATGCACGAAAGCGGGGGGAGCAAACAGGATTAGATACCCTGGTAGTCCACGCCCTAAACGATGTCAACTGGTTGTTGGGTCTTTACTGACCCAGTAACGAAGCTAACGCGTGAAGTTGACCGCCTGGGGAGTACGGCCGCAAGGTTG	gb|JF697543.1| Uncultured bacterium clone reservoir-162 16S ribosomal RNA gene partial sequence	97.00%	621	Comamonadaceae
M01138:27:000000000-AHTAW:1:1119:28478:9882	16S	NA	TACGAAGGGTGCAAGCGTTGCTCGGAATTATTGGGCGTAAAGGGTAGGTAGGTGGTTTCATTTGTCTGGGGTGAAAGCCTTTGGCTTAACCAAAGAAGTGCCCCGGAAACGGTGGAACTAGAGTGCTAGAGAGGGTCGTGGAATTCCCGGTGTAGCGGTGAAATGCGTAGAGATCGGGAGGAACACCAGAGGCGAAGGCGACGACCTGGATAGCAACTGACACTCAACTACGAAAGCGTGGGTAGCAAACAGGATTAGATACCCTGGTAGTCCACGCTGTAAACGATGAGTACTAGACTAAGTGGGAATTGACCCCTGCTGAGTCGGAGCTAACGCAATAAGTACCCCGCCTGGGAAGTACGGTCGCAAGACTA
M01138:27:000000000-AHTAW:1:1118:23143:4887	16S	NA	GACGGAGGATGCAAGTGTTATCCGGAATCACTGGGCGTAAAGCGTCCGTAGGTGGTTTAATAAGTCAACTGTTAAATCTTGAGGCTTAACCTCAAAATCGCAGTCGAAACTATTAGACTCGAGTTTAGCAGGGGTAAGGGGAATTCCACGTGGAGCGGTGAAATGCGTAGATATGGGAAAGAACACCGATGGCGAAAGCACTTTACTGGGCTATTACTGACACTCAGAGACGAAAGCTAGGGTAGCAAATGGGATTAGATACCCCAGTAGTCCTAGCTGTAAACTATGGATACTAGATGTTGAGCAGATCGAACTGTGCAGTATCAAAGCTAACGCGTTAAGTATCCCGCCTGGGAAGTATGCTCGCAAGAGTG	gb|JN004314.1| Uncultured bacterium clone JJ69 16S ribosomal RNA gene partial sequence	98.00%	643
M01138:27:000000000-AHTAW:1:1107:4314:5413	16S	0	TACGAAGGGGGCTAGCGTTGTTCGGATTTACTGGGCGTAAAGCGCACGTAGGCGGATCTTTAAGTCAGAGGTGAAATCCCAGGGCTCAACCCTGGAACTGCCTTTGATACTGGGGATCTCGAGTCCGGGAGAGGTGAGTGGGACTGCGAGTGTAGAGGTGCAATTCGTAGATATTCGCAAGAACACCAGTGGCGAAGGCGGCCCACTGGCCCGGTGCTGACGCTGAGGGGCGAAAGCGTGGGGAGCAAACAGGATTAGATACCCTGGTAGTCCACGCCGTAAACGATGGATGCTAGCCGTGAGGCAGCTTGGTGCTTAGTGGCGCAGCTAACGCTTTAAGCAGCCCGCCTGGGGAGTACGGTCGCAAGATTA	gb|KR813095.1| Uncultured prokaryote clone CF33 16S ribosomal RNA gene partial sequence	98.00%	630	Beijerinckiaceae
M01138:27:000000000-AHTAW:1:1109:7848:8878	16S	4	TACGTAGGGTGCAAGCGTTAATCGGAATTACTGGGCGTAAAGCGTGCGCAGGCGGTGATTTAAGACAGATGTGAAATCCCCGGGCTCAACCTGGGAACTGCATTTGTGACTGCATCGCTTGAGTGCGGCAGAGGGGGATGGAATTCCGCGTGTAGCAGTGCAATGCGTAGATCTGCGGAGGAACACCGATGGCGAAGGCAATCCCCTGGGCCTGCACTGACGCTCATGCACGAAAGCGTGGGGAGAAAACAGGATTATATCCCCTGGTAGTCCACGCCCTAAACGATGTCAACTGGTTGTTGGGGCTTCACTGACTCAGTAACGAAGCTAACGCGTGAAGTTGACCGCCTGGGGAGTACGGCCGCAAGGTTG	gb|KU681635.1| Uncultured bacterium clone F1-95 16S ribosomal RNA gene partial sequence	98.00%	636	Comamonadaceae
M01138:27:000000000-AHTAW:1:1106:18907:8413	16S	NA	TACGTAGGGTGCAAGCGTTAATCGGAATTACTGGGCGTAAAGCGCACGCAGGCGGTCTGGAAGGTCGGGTGTGAAAGCCCGGGGCTCAACCCCGGAACTGCACTCGAAACCGCCAGACTTGAGGTCGAGAGAGGAGGGTAGAATTCCTGGTGTAGAGGTGAAATTCGTTGAGATCAGGAGGAATACCGGTGGCGAAGGCGGCCCTCTGGCTCGATTATGACGCTCATGTGCGAAAGCGCGGGGAGCAAACAGGATTAGATACCCTGGTAGTCCACGCTGTAAACGATAAGTGCCAGGTGTGGGAGGTGTCACCCCTTCAGTGCCGTCGCTAACGCTTTAAGCATTCCGCCTGGGGAGTACGGTCGCAAGATTA
M01138:27:000000000-AHTAW:1:1111:9300:17008	16S	78	TACGGAGGGTGCAAGCGTTATCCGGAATCACTGGGTTTAAAGGGTGCGTAGGCGGTTTGATAAGACAGTTGTGAAATGCAGTCGCTTAACGAGTGGCTTGCAATTGTGACTGTTAGACTAGAATTAGGTGGAGGTATGCGGAATGTGACGTGTAGCGGTGAAATGCTTAGATATGTCATAGAACACCGATTGCGAAGGCAGCGTCCTATACCTTAATTGACGCTGAGGCACGAAAGCGTGGGTAGCGAACAGGATTAGATACCCTGGTAGTCCACGCCCTAAGCGATGTTTACTCGTTATTTGCTTTTCGGAGTGAGTAACTAAGGGAAACCGAGAAGTAGACCACCTGGGGAGTACGTTCGCAAGAATG	gb|GU451409.1| Uncultured bacterium clone OTU78 16S ribosomal RNA gene partial sequence	87.00%	455	Saprospiraceae
M01138:27:000000000-AHTAW:1:2104:22983:11364	16S	NA	TACGGAGGGTGCAAGCGTTGTCCGGAATTACTGGGTTTAAAGGGTACGTAGGTGGGCAGCTAAGTCTGGAGTGAAAGTTTGAGGCTCAACCTCGAAAGGGCTTTGGGTACTGGTTGTCTAGAATTAGTGAGAGGTAGCTGGAATTTGTGGTGTAGCGGTGAAATGCATAGATACCACGAGGAACACCAATTGCGAAGGCAGGCTACTGGCTCTATATTGACACTGATGTACGAAAGTGTGGGTAGCGAAAAGGATTAGATACCCTGGTAGTCCACACCGTAAACGATGATTACTCGGTGCTTGTACTTACGTATGAGTGCCTTAGGGAAACCGTTAAGTCATCCACCTGGGGAGTACGCCGGCAACGGTG
M01138:27:000000000-AHTAW:1:1115:2285:11302	16S	NA	TACGAAGGGTGCAAGCGTTGCTCGGAATCATTGGGCGTAAAGGGCAAGTAGGTGGTCTTGTTTGTCTGAGGTGAAATCCTTGGGCTCAACCTAAGAAGTGCCTCGGAAACGGCAAGACTAGAGTCCTAGAGAGGGTCGCGGAATTCCCGGTGTAGCGGTGAAATGCGTAGAGATCGGGAGGAACACCAGAGGCGAAAGCGGCGGCCTGGACAGGTACTGACACTCAACTGCGAAAGCGTGGGGATCAAACAGGATTAGATACCCTGGTAGTCCACGCTGTAAACGATGGGTACTAGGTTTGGTGGGTCTTGACCCCCGCCGAACCGGAGCTAACGCAATAAGTACCCCGCCTGGGAAGTACGGTCGCAAGATTA
M01138:27:000000000-AHTAW:1:1114:13622:23091	16S	0	TACGGAGGGTGCAAGCGTTATCCGGAATCATTGGGTTTAAAGGGTCCGCAGGCGGATTTATAAGTCAGTGGTGAAAGCCTACAGCTTAACTGTAGAACTGCCATTGATACTGTAAGTCTTGAATTCGGTCGAAGTGGGCGGAATGTGTAGTGTAGCGGTGAAATGCATAGATATGACACAGGACACCGATAGCGAAGGCAGCCCACTCGGCCTGGATTGACGCTCAGGGACGAAAGCGTGGGGATCAAACAGGATTACCTACCCTGGCAGTCCACGCTGTAAACGATGATTACTCGTTTTCGAGGATATACAGTCGGTGACGAAGCGAAAGTGATAAGTAATCCACCTGGGGAGTACGATCGCAAGGTTG	gb|KC934054.1| Uncultured Lishizhenia sp. clone PY10-10-110 16S ribosomal RNA gene partial sequence	97.00%	618	Cryomorphaceae
M01138:27:000000000-AHTAW:1:1115:2882:17152	16S	NA	TACGAAGGGGGCAAGCGTTGTTCGGAATTACTGGGCGTAAAGGGCGCGCAGGCGGCTCGCTAAGTCAGATGTGAAAGCCCCGAGCTCAACCTGGGAATAGCATTTGGGACTGGTGAGCTAGAGATCGGGAGAGGAGAGTGGAATCCCCAGTGTAGAGGTGAAATTCGTAGATATTGGGAAGAACACCGGTGGCGAAGGCGGCTCTCTGGACCGATACTGACGCTGAGGCGCGAAAGCGTGGGGAGCAAACAGGATTAGATACCCTGGTAGTCCACGCTGTAAACGATGTGTGCTAGACGTTGGGGAGCCTAGCTTTCCGGTGTCGCAGCTAACGCGTTAAGCACACCGCCTGGGGAGTACGGCCGCAAGGTTA
M01138:27:000000000-AHTAW:1:1101:4789:21465	16S	39	TACGTAGGGTGCAAGCGTTAATCGGAATTACTGGGCGTAAAGCGTGCGCAGGCGGTTATATAAGACAGATGTGAAATCCCCGGGCTCAACCTGGGAACTGCATTTGTGACTGTATAGCTGGAGTGCGGCAGAGGGGGATGGAATTCCGCGTGTAGCAGTGAAATGCGTAGATATGCGGAGGGACACCGATGGCGAAGGCAATCCCCTGGGCCTGCACTGACGCTCATGCACGAAAGCGTTGGGAGCAAACAGGATTATATACCCTGGTAGTCCACGCCCTAAACGATGTCAACTGGTTGTTGGGGCTTCACTGACTCAGTAACGAGTCCAACGCGTGAAGTTGACCGCCTGGGGAGTACAGCCGCAAGGTTTAAGCACAATGAAATTGAC	gb|KU839730.1| Limnohabitans sp. strain LIY8 16S ribosomal RNA gene partial sequence	97.00%	645	Comamonadaceae
M01138:27:000000000-AHTAW:1:2107:26502:21488	16S	NA	GGGAAAGAAGAAGAGGTAATAGAGAGGAGGCAAGCGTTATCCGGAATGATTGGGCGTAAAGAGTCCGTAGGTGGCATTGTAAGTCTGTGGTTAAAGCGTGGAGCTCAACTCCATAAGGGCCATAGAAACTACAAAGCTAGAGTAAGGTAGGGGTAGAGGGAATTCGCGGTGTAGCGGTGAAATGCGTAGATATCGGGAAGAACACCGGTGGCGAAGGCGCTCTACTGGACCTTAACTGACACTGAGGGACGAAAGCTAGGGGAGCGAAAGGGATTAGATACCCCTGTAGTCCTAGCCGTAAACGATTGATACTAGTTGTTATGGGTATCGACCCCTATAGTGACGAAGCTAACGCGTTAAGTATCCCGCCTGGGGAGTACGCACGCAAGTGTG
M01138:27:000000000-AHTAW:1:1119:17353:19167	16S	0	TACGGAGGGTGCAAGCGTTATCCGGAATCATTGGGTTTAAAGGGTCCGCAGGCGGATTTATAAGTCAGTGGTGAAATCCTATCGCTTAACGATAGAACTGCCATTGATACCGTAAGTCTTGAATTCGTTCGGAGTGGGCGGAATGTGTAGTGTAGCGGTGAAATGCGTAGATATTACACAGAACACCGATAGCGAAGGCAGCCCCCTGGGCTTGAATTGACGCTCAGGGACGAAAGCGTGGGGATCAAACAGGATTAGATACCATGGTAGTCCACGCTGTAAACGATGATTACTCGTTTTCGGCGATATACAGTCGGAGACTAAGCGAAAGTGATAAGTAAACCACCTGGGGAGTACGATCGCAAGGTTG	gb|KF900020.1| Uncultured bacterium clone ISNOV-31 16S ribosomal RNA gene partial sequence	98.00%	627	Cryomorphaceae
M01138:27:000000000-AHTAW:1:1118:18351:19302	16S	207	TACGAAGGGGGCTAGCGTTGCTCGGAATTACTGGGCGTAAAGGGAGCGTAGGCGGGTTGACAAGTTGGAGGTGAAAGCCCAGGGCTCAACCCTGGAATTGCCTTCAAGACTGTCAGCCTTGAGTATGGAAGAGGTAAGTGGAACTCCGAGTGTAGAGGTGAAATTCGTAGATATTCGGAAGAACACCAGTGGCGAAGGCGACTTACTGGTCCATGACTGACGCTGAGGCTCGAAAGCGTGGGGAGCAAACAGGATTAGATACCCTGGTAGTCCACGCTGTAAACGATGATTGCTAGTTGTCGGGCGGCATGCCGTTCGGTGACGCAGCTAACGCATTAAGCAATCCGCCTGGGGAGTACGGTCGCAAGATTA	gb|KF638330.1| Uncultured bacterium clone S15-9 16S ribosomal RNA gene partial sequence	99.00%	666	Caulobacteraceae
M01138:27:000000000-AHTAW:1:2109:8811:20062	16S	NA	TACGGAGGATCCAAGCGTTATCCGGAATCATTGGGTTTAAAGGGTCCGTAGGCGGCTTAATATGTCAGTGGTGAAAGCCCTCTGCTCAACAGAGGAACTGCCATTGATACTGATAGTCTTGAGTACGAGTGAAGCTGGCGGAATGTGCAGTGTAGCGGTGAAATGCTTAGATATTGCACAGAACACCAATTGCGAAGGCAGCTGGCTAACTCGAAACTGACGCTGAGGGACTAAAGTGTGGGGATCAAACAGGATTAGATACCCTGGTAGTCCACACCGTAAACGATGATCACTAGATTTTGGTCGCAAGAGCAGAGTCCAAGCGAAAGTGTTGAGTGATCCACCTGGGGAGTACGTCCGCAAGGATG
M01138:27:000000000-AHTAW:1:1105:20686:9708	16S	NA	TACGAGGGGTGCAAGCGTTATTCGGAATTATTGGGCGTAAAGGGTGTGTAGACGGCATACTAAGTCAACTGTTTAATTCTCCGGCCTAACCGGAGGTCAGCGGTAGAAACTGGTAAGCTAGAGTATGGAAGAGAGAAGTGGAATTCTCGGAGTAGCGGTAAAATGCGTAGATCTCGAGAGGAACACCAATGGCGGAAGCAGCTTCTTGGTCCATTACTGACGTTGAGACACGAAAGCGTGGGGAGCAAACAGGATTAGATACCCTGGTAGTCCACGCTGTAAACGATGATCACTAGACGTTAGCCTTGTTCTACAGGGCTAGTGGCGTAGCTAACGCGTTAAGTGATCCGCCTGGGAACTACGGTCGCAAGACTA
M01138:27:000000000-AHTAW:1:1106:22758:18810	16S	NA	TACGAAGGGTGCAAGCGTTATTCGGAGTCACTGGGCGTAAAGAGCGTGTAGGCGGCTTGTTAAGTTAAGTGTTAAAGACCCTGGCTCAACTGGGGAACAGCAATTAATACTGGCAAGCTAGAAAGCAAGAGAGAGAAGTAGAATTCTCGGAGTAGCGGTAAAATGCGTAGATCTCGAGAGGAATACCGATTGCGAAGGCAGCTTCTTGGCTTGTATTTGACGCTAAAACGCGAAAGCGTGGGGAGCAAACAGGATTAGACACCCTGGTAGTCCACGCCGTAAACGATGATCACTGGATGTTGGTCTTGCTTAGCAAGATCGGTGTCGAAGCTAACGCGTTAAGTGATCCGCCTGAGTAGTACGGTCGCAAGACTA
M01138:27:000000000-AHTAW:1:1107:7080:19767	16S	NA	TACGGAGGGTGCGAGCGTTATCCGGAATCACTGGGTTTAAAGGGTGCGTAGGCGGGGAATTAAGTCAGTGGTGAAATCTTGTCGCTTAACGATAAAATTGCCATTGATACTGTTTTTCTTGAATTGGGTTGAGGTTAGCAGAATGTGACATGTAGCGGTGAAATGCATAGATATGTCATGGAACACCAATTGCGAAGGCAGCTAGCTGGGCCTTGATTGACGCTGAGGCACGAAAGCGGGGGGAGCGAACAGGATTAGATCCCCTGGTAGTCCACGCCCTAAACGATGCTAACTCGATGTTTGGCCGTAAGGTTGAGGATCCAAGGGAAACCGATAAGTTAGCCACCTGGGGAGTACGGCCGCAAGGTTG
M01138:27:000000000-AHTAW:1:1108:4308:14283	16S	0	TACGAGGGGGGCAAGCGTTGTTCGGAATTATTGGGCGTAAAGGGTGCGTGGGCGGTCTGATAAGTCAGATGTGAAATCGATGGGCTCAACCCATCGTCTGCATTAGAAACTGTCGGGCTTGAGGATGGGAGAGGTGAGTGGAATTTCCGGTGTAGCGGTGAAATGCGTAGATATCGGAAGGAACACCTGTGGCGAAAGCGGCTCACTGGACCATTACTGACGCTGATGCACGAAAGCTAGGGGAGCAAACAGGATTAGATACCCTGGTAGTCCTAGCCCTAAACGATGATTGCTTGATGTGGGGGGTACCCGGTCCTCCCGTGTCGAAGCTAACGCGATAAGCAATCCGCCTGGGGAGTACGGTCGCAAGGCTG	ref|NR_117052.1| Bryocella elongata strain SN10 16S ribosomal RNA gene partial sequence emb|FR666706.1| Bryocella elongata partial 16S rRNA gene type strain SN10T	99.00%	652	Bryocella
M01138:27:000000000-AHTAW:1:1119:14134:4855	16S	16	TACGTAGGTGGCAAGCGTTGTCCGGATTTATTGGGTTTAAAGGGTGCGTAGGTGGTTTAATAAGTCAGTGGTGAAAGCTGGTTGCTCAACAATCAAGTTGCCATTGATACTGTTAGACTTGAGAGAAGTGGAGGTTCATGGAATGGATAGTGTAGCGGTGAAATGCATAGATATTATCCAGAACGTCAATTGCGAAGGCAGGTGGCTGTACTTTTGCTGACACTGAGGCACGAAAGCGTGGGGATCAAACAGGATTAGATACCCTGGTAGTCCACGCTGTAAACGATGGGAACTAGCTTTTTGATGTAGGATTAGGAGGCTAAGGGAAACCGATAAGTTCGCCACCTGGGGAGTAGGCCGGAAACGGGG	gb|KT182556.1| Uncultured Runella sp. clone MBR Ca 300ppm 2 16S ribosomal RNA gene partial sequence	98.00%	630	Cytophagaceae
M01138:27:000000000-AHTAW:1:1109:12492:13826	16S	NA	TACAGAGGGTGCAAGCGTTAATCGGAATTACTGGGCGTAAAGCGTGTGTAGGTGGTTTCCTAAGTCAGGTGTGAAATCCCCAGGCTCAACCTGGGAACCGCATTTGATACTGGGAGACTAGAGTGTGGAAGAGGATGGTGGAATTCCCGGTGTAGCGGTGAAATGCGTAGATATCGGGAGGAACATCAGTGGCGAAGGCGGCCATCTGGTCTAACACTGACACTGAGACACGAAAGCGTGGGGAGCAAACAGGATTAGATACCCTGGTAGTCCACGCCTTAAACGATGGATACTAGTTGTCGGGAAGTTTAACTTCTTGGTGACGCAGCTAACGCAATAAGTATCCCGCCTGGGGAGTACGGCCGCAAGGTTA
M01138:27:000000000-AHTAW:1:1109:8306:14150	16S	1109	TACGGAGGGAGCTAGCGTTGTTCGGAATTACTGGGCGTAAAGCGCACGTAGGCGGCTATTCAAGTCGGGGGTGAAAGCCCGGGGCTCAACCCCGGAACTGCCCTCGAAACTAGGTAGCTAGAATCTTGGAGAGGCGAGTGGAATTCCGAGTGTAGAGGTGAAATTCGTAGATATTCGGAAGAACACCAGTGGCGAAGGCGACTCGCTGGACAAGTATTGACGCTGAGGTGCGAAAGCGTGGGGAGCAAACAGGATTAGATACCCTGGTAGTCCACGCCGTAAACGATGATAACTAGCTGTCCGGGCACTTGGTGCTTGGGTGGCGCAGCTAACGCATTAAGTTATCCGCCTGGGGAGTACGGTCGCAAGATTA	gb|KF712814.1| Uncultured bacterium clone HZ66 16S ribosomal RNA gene partial sequence	100.00%	673	Sphingomonadaceae
M01138:27:000000000-AHTAW:1:2107:24231:8219	16S	NA	TACGGAGGGTGCAAGCGTTAATCGGAATTACTGGGCGTAAAGCGTGCGCAGGCGGTTATATAAGACAGATGTGAAATCCCCGGGCTCAACCTGGGAACTGCATTTGTGACTGCATAGCTGGAGTGCGGCAGAGGGGGATGGAATTCCGCGTGTAGCGGTGAAATGCGTAGATATGCGGAGGAACACCGATGGCGAAGGCAATCCCCTGGGCCTGCACTGACGCTCATGGACGAAAGCGTGGGGAGCAAACAGGATTAGATACCCTGGTAGTCCACGCCCGAAACGAAGTCAAGTGGTTGGTGGGTGTTCGCTAACTCAGTAACGAAGCTAACGCGTTAAGTTGACCGCCTGGGGAGTACGGCCGCAAGGTTG	gb|KP686824.1| Uncultured bacterium clone T1_1111_20 16S ribosomal RNA gene partial sequence	97.00%	621
M01138:27:000000000-AHTAW:1:1118:12378:11420	16S	20	TACGGAGGGAGCTAGCGTTGTTCGGAATTACTGGGCGTAAAGCGCCCGTAGGCGGTTACTCAAGTCAGAGGTGAAAGCCCGGGGCTCAACCCCGGAACTGCCTTTGAAACTAGGTGACTGGAATCTTGGAGAGGCGAGTGGAATTCCGAGTGTAGAGGTGAAATTCGTAGATATTCGGAAGAACACCAGTGGCGCAGGCGACTCGCTGGACAAGTATTGACGCTGAGGTGCGAAAGCGTGGGGAGCAAACAGGATTAGATACCCTGGTAGTCCACGCCGTAAACGATGATAACTAGCTGTCCGGTCACTTGGTGATTGGGTGGCGCAGCTAACGCATTAAGTTATCCGCCTGGGGAGTACGGTCGCAAGATTA	gb|EU862157.1| Uncultured alpha proteobacterium clone P1-1 16S ribosomal RNA gene partial sequence	99.00%	659	Sphingomonadaceae
M01138:27:000000000-AHTAW:1:1103:4056:19858	16S	NA	TACGTAGGGGGCAAGCGTTATCCGGAATTACTGGGTGTAAAGGGTGAGTAGGCGGTTGAATAAGTCATGTGTGAAAGCCCGAAGCTCAACTTCGGGATTGCACAAGAAACTGTTTAACTAGAGTGCAGGAGAGGTAAGTGGAATTCCTAGTGTAGCGGTGAAATGCGTAGATATTAGGAGGAACACCAGTGGCGAAGGCGACTTACTGGACCGTAACTGACGCTGAGTCACGAAAGCGTGGGGAGCGAACAGGATTAGATACCCTGGTAGTCCACGCCGTAAACGCGGAGTGCTAGGTGTCGGGGAGACATCTTCGGTGCCGAAGCTAACGCAATAAGCACTCCACCTGGGGAGTACGACCGCAAGGTTG	gb|KM650674.1| Uncultured Firmicutes bacterium clone Cf112b_76 16S ribosomal RNA gene partial sequence	94.00%	560
M01138:27:000000000-AHTAW:1:1116:18945:12431	16S	NA	TACAGAGGGTGCGAGCGTTAATCGGAATTACTGGGCGTAAAGCGCGCGTAGGTGGTTTGTTAAGTCGGATGTGAAATCCCTGGGCTCAACCTAGGAACTGCATTCGATACTGGCAGGCTAGAGTATGGTAGAGGGGAGTGGAATTTCCGGTGTAGCGGTGAAATGCGTAGATATCGGAAGGAACACCAGTGGCGAAGGCGACTCCCTGGGCCAATACTGACACTGAGGCGCGAAAGCGTGGGGAGCAAACAGGATTAGATACCCTGGTAGTCCACGCCGTAAACGATGAAGACTAGCTGTTGGGAGGTTTCCTTCCGGTAGCGCAGCTAACGCGTTAAGTCTTCCGCCTGGGGAGTACGGCCGCAAGGTTA
M01138:27:000000000-AHTAW:1:2107:26847:21433	16S	NA	GAAAACAAAGGCTAGAGTTGTTCGGAATTACTGGGCGTAAAGGGCGCGTAGGCGGATTAGTAAGTTGGGAGTGAAAGCCCGGGGCTTAACCTCGGAACTGCTTTCAAAACTGCTAGTCTAGAGTGAAGTAGGGGGTGATGGAATTCCTAGTGTAGAGGTGAAATTCTTAGATATTAGGAGGAACACCGGTGGCGAAGGCGGTCACCTGGACTTCAACTGACGCTGAGGCGCGAAAGCGTGGGGAGCAAACAGGATTAGATACCCTGGTAGTCCACGCTGTAAACGATGAGTGCTAGATGTCGGGAATTTATTCTCGGTTTCGCAGCTAACGCATTAAGCACTCCGCCTGGGGACTACGATCGCAAGATTA
M01138:27:000000000-AHTAW:1:1111:10373:16070	16S	4	TACGTAGGGTGCAAGCGTTAATCGGAATTACTGGGCGTAAAGCGTGCGCAGGCGGTTTTGTAAGTCTGTCGTGAAATCCCCGGGCTCAACCTGGGAATTGCGATGGAGACTGCAAGGCTAGAATCTGGCAGAGGGGGGTAGAATTCCACGTGTAGCAGTGAAATGCGTAGAGATGTGGAGGAACACCGATGGCGAAGGCAGCCCCCTGGGTCAAGATTGACGCTCATGCACGAAAGCGTGGGGAGCAAACAGGATTAGATACCCTGGTAGTCCAGGCCCTAAACGATGTCTACTAGTTGTCAGGTTTTAATTAACTTGGTAACGCAGCTAACGCGTGAAGTAGACTGCATGGGTTGTACGGTCGCAAGATTAAGGCTTAGATGAGTAGAC	gb|KM169988.1| Uncultured bacterium clone Espejo_1_17_12_Pumice.19812 16S ribosomal RNA gene partial sequence gb|KM172934.1| Uncultured bacterium clone Espejo_1_17_12_Pumice.116265 16S ribosomal RNA gene partial sequence	97.00%	654	Oxalobacteraceae
M01138:27:000000000-AHTAW:1:2101:9576:1607	16S	NA	GACGAAGGATCCAAGCGTTGTCCGGATTTACTGGGTTTAAAGGGTGCGTAGGCGGAAAATGAAGTCAGTGTTGAGAGCCCGCAGCTCAACTGCGGCACTGCCAATGAAACTGATTTTCTTGAATACGGTTGAGGTAGATGGAATATAACATGTAGCGGTGAAATGCTTAGATATGTTATAGAACACAAATTGCGAAGGCAGTCTACTAAGCCGTGATTGACACTGAGGCACGGAAGCGTGGGGAGCGAACAGGATTAGATACCCTGGTAGTCCACGCTCTAAGCGTTGATTACTCGCTGTTGGCAATACACTGTCAGCGGCTAAGCGCAAGCGTTAAGTAATCCACCTGGGAAGTACGACCGCAAGGTTG
M01138:27:000000000-AHTAW:1:1101:10515:21517	16S	NA	TACAGAGGGTGCAAGCGTTGCTCGGAATTATTGGGCGTAAAGGGCAGGTAGGTGGTCTTATTTGTCTAGGGTGAAATCCCTGAGCTTAACTCAGGAAGTGCCCTAGAAACGGTAAGACTGGAGTACTGGAGAGGGTCGTGGAATTCCCGGTGTAGCGGTGAAATGCGTAGAGATCGGGAGGAACACCAGAGGCGAAGGCGGCGACCTGGACAGTGACTGACACTCAACTGCGAAAGCGTGGGGAGCAAACAGGATTAGATACCCTGGTAGTCCACGCTGTAAACGATGGGTACTAGATTTGGTGGGACTTGACCCCTGCTGAATCGGCGCTAACGCACTAAGTACCCCGCCTGGGAAGTACGGTCGCAAGACTA
M01138:27:000000000-AHTAW:1:1101:18031:10872	16S	NA	TACGAATGGGGCAAGCGTTGTTCGGAATCACTGGGCTTAAAGCGTGCGCAGGCGGATTTGCAAGTCAGAAGTGAAAGCCTTGGGCTCAACCCGAGAATTGCTTTTGAAACTGCAAATCTAGAATCCGGTAGAGGTTGGGAGAATTCCTAGTGTAGAGGTAAAATTCGCAGATATTAGGAGGAATACCAGTGGCGAAGGCGCCCAACTGGGCCGGTATTGACGCTCATGTACGAAAGCGTGGGGAGCAAACAGGATTAGATACCCTGGTAGTCCACGCTGTAAACGATGTATGCTAGTTGTCGGAATCTTTAGGTTCCGGTGACGGAGGGAAACTTTTAAGCATACCGCCTGGGGAGTACGGTCGCAAGATTA
M01138:27:000000000-AHTAW:1:2102:18833:20294	16S	26	TACGTAGGGTGCAAGCGTTAATCGGAATTACTGGGCGTAAAGCGTGCGCAGGCGGTTATATAAGACAGATGTGAAATCCCCGGGCTCAACCTGGGAACTGCATTTGTGACTGTATGGCTTGAGTACGGCAGAGGGGGATGGAATTCCGCGTGTAGCAGTGAAATGCGTAGATATGCGGAGGAAAACCGATGGCGAAGGCAATCCCCTGGGCCTGTAATGACGCTCATGCACGAAAGCGTGGGGAGCAAACAGGATTAGATACCCTGGCAGTCCACGCCCTAAACGATGGCAACTGGTTGTTGGGTCTTCACTGACTCAGTAACGAAGCTAACGCGTGAAGTTTCCCGCCTGGGGAGTACGGCCGCAAGGTTG	gb|KY234836.1| Uncultured bacterium clone OTU335 16S ribosomal RNA gene partial sequence	98.00%	639	Comamonadaceae
M01138:27:000000000-AHTAW:1:1116:10612:20109	16S	146	TACGGAGGGTGCAAGCGTTATCCGGATTCACTGGGTTTAAAGGGAGCGTAGGCGGGCATGTAAGTCCGTGGTGAAAGCCCTCAGCTTAACTGAGGAACTGCCATGGATACTATATGTCTTGAATGATGTGGAGGTTTGCGGAATAGGTCATGTAGCGGTGAAATGCTTAGATATGACCTAGAACACCTATTGCGAAGGCAGCAGGCTACACATAAATTGACGCTGAGGCTCGAAAGCGTGGGGATCAAACAGGATTAGATACCCTGGTAGTCCACGCCCTAAACGATGATTACTCGACGTGTGCGATACACAGTACGCGTCTGAGCGAAAGCATTAAGTAATCCACCTGGGAAGTACGACCGCAAGGTTG	emb|FN824851.1| Uncultured bacterium partial 16S rRNA gene clone 3_4-C9	100.00%	668	Chitinophagaceae
M01138:27:000000000-AHTAW:1:2117:24215:2311	16S	44	GACGGAGGGGGCTAGCGTTGTTCGGAATTACTGGGCGTAAAGAGTGCGCAGGCGGTTAAGTAAGTTGGAAGTGAAAGCCCGGGGCTTAACCTCGGAATTGCTTTCAAAACTACTAATCTAGAGTGTAGTAGGGGATGATGGAATTCCTAGTGTAGAGGTGAAATTCTTAGATATTAGGAGGAACACCGGTGGCGAAGGCGGTCATCTGGGCTACAACTGACGCTGGTGCACGAAAGCGTGGGGAGCAAACAGGATTGGATACCCTGGTTGTCCACGTCGTAAACTATGAGTGCTAGATATCGGGAGAATCTCTCTCGGTTTCGCAGCTAACGCATTAAGCACTCCGCCTGGGGAGTACGGTCGCAAGATTA	gb|KU969173.1| Uncultured bacterium clone 3044 16S ribosomal RNA gene partial sequence	98.00%	637	Rickettsiaceae
M01138:27:000000000-AHTAW:1:1117:6191:14419	16S	NA	TACGGAAGGTGCAAGCGTTGTTCGGATTGACTGGGCGTAAAGAGCACGTAGGCGGGTTCGTAAGTCGATTGTGAAAGCCCTAGGCTTAACCTAGGAACGGCAATCGAAACTGTGAATCTTGAATACCCAAGAGGTTGGTGGAATTCCTGGTGTAGGAGTGAAATCCGTAGATATCAGGAGGAACATCGGTGGCGAAGGCGACCAACTGGTGGTGTATTGACGCTGAGGTGCGAAAGTGCGGGGAGCAAACAGGATTAGATACCCTGGTAGTCCGCACCGTAAACGATGGATACTAGGTGTTTAGGGCATTAACCCCCTGAGTACTAAAGCAAACGCATTAAGTATCCCGCCTGGGGAGTACGGCCGCAAGGCTA
M01138:27:000000000-AHTAW:1:1119:10201:7886	16S	0	TACGAAGGGGGCTAGCGTTGCTCGGAATTACTGGGCGTAAAGGGCGCGTAGGCGGTTATTCAAGTCTGGGGTGAAAGGTTCAGCGCCCAACGTGAACAGTGCCTTGGATACTGGAAGACTTGAGTCTGGGAGGGTGAAGGGGAATTCCTGGGGTAGCGGTGAGATGCGTAGATATCAGGAGGAACACCGGTGGCGAAGGCGCCTTCCTGGCCTAAGACTGACGCTGAGGTGCGAAAGCGTGGGGAGCAAACGGGATTAGATACCCCGGTAGTCCACGCCGTAAACGATGAGTGCTAGGTGTCGGGGGTATCGACCCCCCCGGTGCCGTCGCTAACGCATTAAGCACTCCGCCTGGGGAGTACGGCCGCAAGGTTG	gb|KP410317.1| Uncultured bacterium clone XL5PA_12 small subunit ribosomal RNA gene partial sequence	97.00%	623	Armatimonadaceae
M01138:27:000000000-AHTAW:1:1105:13452:11897	16S	9	TACGAAGGGGGCTAGCGTTGTTCGGAATTACTGGGCGTAAAGGGCGCGTAGGCGGCCGACTAAGTTAGGCGTGAAAGCCCAGGGCTCAACTCTGGAATTGCGCTTAATACTGGTAGGCTTGAGTACGGGAGAGGATAGTGGAATTCCCAGTGTAGAGGTGAAATTCGTAGATATTGGGAAGAACACCAGTGGCGAAGGCGGCTATCTGGACCGTAACTGACGCTGAGGCGCGAAAGCGTGGGGAGCAAACAGGATTAGATACCCTGGTAGTCCACGCCGTAAACGATGAGTGCTAGACGTCAGGGCTCTTAGAGTTTTGGTGTCGCAGCTAACGCATTAAGCACTCCGCCTGGGGAGTACGGCCGCAAGGTTA	gb|KF712592.1| Uncultured bacterium clone YS52 16S ribosomal RNA gene partial sequence	97.00%	628	Rhodospirillaceae
M01138:27:000000000-AHTAW:1:2106:22673:7203	16S	NA	TACAGAGGGTGCAAGCGTTGCTCGGATTTATTGGGCGTAAAGCGTGCGTAGACGGTATGGAAGGTCGGGCGTGAAATCCCTGGGCTCAACCCAGGAGCTGCGCTCGAAACCAACACACTTGAGTTCGGGAGAGGGAGGCGGAATTCCTAGTGTAGAGGTGAAATTCGTAGATATTAGGAGGAACACCGGTGGCGAAGGCGGCTTCCTGGCCCGATACTGACGTTCAGGCACGAAAGCGTGGGTAGCAAACAGGATTAGGTACCCTGGTAGTCCACGCTGTAAACGATGAGTGCTCGATGTGGTGGGTATTCACTCCCTCGGTATCGAAGCTAACGCGCTAAGCACACCGCCTGGGGAGTACGGCCGCAAGGTTG
M01138:27:000000000-AHTAW:1:2114:24658:7983	16S	NA	GACGAAGGATCCAAGCGTTGTCCGGATTTACTGGGTTTAAAGGGTGCGTAGGCGGAAAATTAAGTCAGTGGTGACAGCCCGCAGCTCAACTGCGGAACGGCCAATGAAACTGATATTCTTGAATACGGTTGAGGTAGATGGAATATAAAATGTAGCGGTGAAATGCTTAGATATATTATAGAACACCAATTGCGAAGGCAGTCTACTAATCCGGCATTGACGCTGAGGCACGAAAGCGTGGGGGGCGAACAGGATTAGATACCCTGGTAGTCCACGCCGTAAACGTGGATTACTCGCTGTTGGGAATACAATGTCAGCGGCTAAGCGAAAGCGTTAAGTAATCCACCTGGGAAGTACGACCGCAAGGTTG
M01138:27:000000000-AHTAW:1:1112:9296:15869	16S	3	TACGGAGGATGCAAGCGTTATCCGGAATTATTGGGTTTAAAGGGTCCGTAGGCGGGCCGATAAGTCAGTGGTGAAATCTCATAGCTTAACTATGAAACTGCCATTGATACTGTCGGTCTTGAGTAAATTAGGGGTAGCTGGAATATGTAGTGTAGCGGTGAAATGCATAGATATTACATAGAACACCAATTGCGAAGGCAGGTTACCATGATTTAACTGACGCTGAGGGACGAAAGCGTGGGGAGCGAACAGGATTAGATACCCTGGTAGTCCACGCCGTAAAGGATACTAACTCGTGTTTGGGGCGACAGCTTCAGAGACCAAGCGAAAGTGATAAGTTAGCCACCTGGGGAGTACGTTCGCAAGAATG	gb|JX287903.1| Chryseobacterium sp. T115F.09.B.CHS.MI.SRW.W.Kidney.D 16S ribosomal RNA gene complete sequence	97.00%	623	Flavobacteriaceae
M01138:27:000000000-AHTAW:1:2111:26656:20442	16S	NA	TACGTAGGGTGCAAGCGTTAATCGGAATTACTGGGCGTAAAGCGTGCGCAGGCGGTTATATAAGACAGATGTGAAATCCCCGGGCTCAACCTGGGAACTGCATTTGTGACTGTATAGCTGGAGTGCGGCAGAGGGGGATGGAATTCCGCGTGTAGCAGTGAAATGCGTAGATATGCGGAGGAACACCGATGGCGAAGGCAATCCCCTGGGCCTGCACTGACGCTCATGCACGAAAGCGTGGGGAGCAAACAGGATTAGATACCCTGGTAGTCCACGCCCTAAACGAGGTCAACTGGTGGTTGGGGCTTCACTGACGCAGTAACGAGTCTAACGGGTGAAGTTGACCGCCTGGGGAGTACGGCCGCAAGGTTGAGGCATAATGAGGTAGGCAG	gb|KU839730.1| Limnohabitans sp. strain LIY8 16S ribosomal RNA gene partial sequence	98.00%	641
M01138:27:000000000-AHTAW:1:1114:28217:11742	16S	NA	TACGGAGGATCCAAGCGTTGTCCGGATTTATTGGGTTTAAAGGGTGCGTAGGCGGATCTTTAAGTCAGTGGTGAAAGCCTGCAGCTCAACTGTAGAATTGCCATCGAAACGGAAGATCTGGAATTAGGTTAAAGTAGGCGGAATGTAGCATGTAGCGGTGAAATGCTTAGATATGATACAGAACACCGATAGCGAAGGCAGCTGGCCGAACCTAGATTGACGCTGAGGCACGAACGCGTGGGGAGCGAACAGGATTAGATACCCTGGTAGTCCACGCCCTAAACGTTGATTACTCGTTGTTGGCGATATACAGTCAGCGACCAAGCTAAAGCGTTAAGTAATCCACCTGGGAAGTACGACCGCAAGGTTG
M01138:27:000000000-AHTAW:1:1110:11718:3187	16S	NA	TACAGAGGTCTCAAGCGTTGTTCGGATTCATTGGGCGTAACGGGTGCGTAGGCGGTTTGGTAAGTCAGATGTGAAATTCCTGGGCTCAACCGAGGAACTGCATATGATACTGCCAGACGAGAGTACTGGAGAGGAGACTGGAATTCACGGTGTAGCAGTGAAATGCGGAGATATCCTGAGGAAGGCCAGTGGCGATGGCGAGTCTCTGGACAGTAACTGACGCTGAGGCACGAAGGCCAGGGGAGCAAACGGGATTAGATACCCCGGTAGTCCTGGCAGTAAACGGTGCACGTTTGGTGTGGGAGGAATCGACCCCTTCCGTGCCGGAGCTAACGCGTTAAACGTGCCGCCTGGGGAGTACGGTCGCAAGATTA
M01138:27:000000000-AHTAW:1:1101:16883:5082	16S	NA	TACGTAGGGTGCAAGCGTTGTCCGGATTTATTGGGCGTAAAGAGCTCGTAGGCGGTTAGTCACGTCGGATGTGAAACCCCGAGGCTTAACCTCGGGCCTGCATTCGATACGGGCTGACTAGCGTGTTGTAGGGGAGACTGGAACTCCTGGTGTAGCGGTGAAATGCGCAGATATCAGGAAGAACACAGGTGGCGAAGGCGGGTCTCTGGGCAACTACTGACGCTGAGGAGCGAAAGCGTGGGGAGCAAACAGGATTAGATACCCTGGTAGTCCACGCCGTAAACGGTGGGCGCTAGGTGTGGGGGACATGCCACGTCCTCTGTGCCGCAGCTAACGCATTAAGCGCCCCGCCTGGGGAGTACGGCCGCAAGGCTA	gb|KF384205.1| Uncultured bacterium clone BP19 16S ribosomal RNA gene partial sequence	99.00%	663
M01138:27:000000000-AHTAW:1:1102:4463:15184	16S	0	TACAGAGACTGCAAGCGTTATTCGGATTCACTGGGCGTAAAGGGTGCGCAGGCGGCCAAGTGTGTTAGGCGTGAAAGCCCGGGGCTTAACCCCGGAATTGCACCTAAAACTGCCTGGCTAGAGCATGGGAGAGGGTAGCGGAATTCACGGTGTAGCAGTGAAATGCGTAGATATCGTGAGGAACACCAGAGGCGAAGGCGGATACCTGGACAATTGCTGACGCTCAGGCACGAAAGCGTGGGGAGCAAAAGGGATTAGATACCCCTGTAGTCCACGCCCTAAAAGGTGCACACTAGGTCTTGGCGGATTCGACCCGGCCAGGGCCCCAGCTAACGCGTTAAGTGTGCCGCCTGAGGACTACGGCCGCAAGGCTA	gb|JF176936.1| Uncultured bacterium clone ncd2052b03c2 16S ribosomal RNA gene partial sequence	98.00%	639	Opitutaceae
M01138:27:000000000-AHTAW:1:1101:6593:5868	16S	0	TACAGAGGGTGCAAGCGTTGTTCGGAATTATTGGGCGTAAAGCGCGTGTAGGCGGCTTTGTAAGCCGAATGTGAAAGCCCTCGGCTTAACCGAGGAAGTGCATTCGATACTGCCGAGCTTGAGTACCGGAGAGGAAGGTGGAACACCCGGTGTAGAGGTGAAATTCGTAGATATCGGGTAGAACACCAGTGGCGAAGGCGACCTTCTGGACGGATACTGACGCTGAGACGCGAAAGCGGGGGGAGCAAACAGGATTAGATACCCTGGTAGTCCACGCCGTAAACGATGAGAACTAGGTGTTGTGGGTGTTGACCCCTACAGGGCCGACGCTAACGCATTAAGGTCTCCGCCTGGGAAGTACGGCCGCAAGGCTA	gb|KC786788.1| Uncultured bacterium clone T3S3.D04 16S ribosomal RNA gene partial sequence	94.00%	571	Cystobacteraceae
M01138:27:000000000-AHTAW:1:1101:12346:23355	16S	NA	TACAGAGGGTGCGAGCGTTAATCGGAATTACTGGGCGTAAAGCGCATGCAGATGGTTTTGTAAGTCGGATGTGAAATCCCCGGGCTTAACCTGGGAACGGCACTCGAAACTGTAAGACTAGCAGGTGGAAGAGGGAAGTGGAATTCCGGGTGTAGCAGTGACATGCGTCGATATCCGGAGGAACATCAGTGGCGAAGGCGACTTCCAGGTCCAACATTGACATTCAGATGCGAAAGCGTGGGGAGCCAACAGGATTAGATACCCTGGTAGTCCACGCCTTAAACGATGCGAACTAGATGTCGGAGGGGTCAGCCTTTCGGTGTCGCAGCTAACGCGATAAGTTCGCCGCCTGGGGAGTACGGCCGCAAGGTTG
M01138:27:000000000-AHTAW:1:1102:17124:8482	16S	NA	TACGTAGGGTGCAAGCGTTGTCCGGAATTACTGGGTTTAAAGGGTACGTAGGTGGTTAGTTAAGTCATATAGTGAAAGACCGTTGCTCAACGACGGTACTGCTAATGAAACTGGCAGACTTGTAACAGGTTAGGGTTTGCGGAATGCGCCTTGTAGCGGTGAAATGCATAGATATGACGTAGAACACCGAAAGCGAAGGCAGCGAGCTGAGCCTTGTTTGACACTGAGGTACGAAAGTGGGGGTAGCGAACAGGATTAGATACACTGGTAGTCCACACCCAAAACGATGCAGACTGTATATTGGTGCGGAGTGTATCAGGATAGAAGCGAAAGCGATAAGTCTGCCACCGGGGGAGTACGCCCGCAAGGGTG
M01138:27:000000000-AHTAW:1:2111:8418:3104	16S	NA	TACGTAGGGTGCAAGCGTTAATCGGAATTACTGGGCGTAAAGCGTGCGCAGGCGGTTATATAAGACAGATGTGAAATCCCCGGGCTCAACCTGGGAACTGCATTTGTGACTGTATAGCTTGAGTGCGGCAGAGGGGGATGGAATTCAGCGTGTAGCAGTGAACTGCGTAGATATTCGGAGGAACACCGATGGCGAAGGCAATCCCCTGGGCCTGCACTGACGCTCATGCACGAAAGCGTGGGGAGCAAACAGGATTAGATACCCTGGTAGTCCACGCCCTAAACGATGTCAACTGGTTGTTGGGTCGTCACTGACTCAGTAACGAAGCTAAAGCGTGAAGTTGACCACCTGGGGAGTACGGTCGCAAGATTA	gb|JX671145.1| Uncultured bacterium clone 8S_002b_e09 16S ribosomal RNA gene partial sequence	98.00%	630
M01138:27:000000000-AHTAW:1:1107:7617:19216	16S	1	TACGGAGGGTGCAAGCGTTATCCGGAATCATTGGGTTTAAAGGGTCCGCAGGCGGACTTATGAGTCAGTGGTGAAGGCCTACAGCTTAACTGTAGAACTGCCTTTGATACTGTAAGTCTTGAATTCGGTCGAAGTGGGCGGAATGTGTAGTGTAGCGGTGAAATGCATAGATATTACACAGAACACCGATAGCGAAGGCAGTTCACTAGGCCTGGATTGACGCTCAGGGACGAAAGCGTGGGGAACAAACAGGAGTAGATACCCTGGTAGTCCACGCCGTAAATGATGATTACTCGTTTGCGGCGATATACAGTCGGAGACTAAGCGAAAGTGATAAGTAATCCGCCTGGGGAGTACGATCGCAAGGTTG	gb|KC189749.1| Uncultured bacterium clone Wat36 16S ribosomal RNA gene partial sequence	97.00%	623	Cryomorphaceae
M01138:27:000000000-AHTAW:1:1102:3248:8524	16S	NA	TACGAGAGGGGCAAGCGTTACTTGTCATGATTCGGTGTAAAGCGTTTGTAGACGGTACTAGAAATTTTTGATAAAATTTTAAAGTTGCACTTAAAACATTTATTTATATTTTAGCACTAGAGTAAATCTAAGGTTTGTAGAACATAATTTATAGAAGTAAAATTCCAACATTTATTAACAGAATGCCTTTGTGTGAAGACGACAAACCAGAACTTACTGACGTTGAGGGACTAAGGCGTAGGGAGCAAACAGGATTAGATACCCTGGTAGTCTACGCAGTCAAAGCTGAGTGTTAATATCTAATACGTTTGGTATACAGGTAACCCGTTAAACACTCCACCTGGGGAGTACGATTGCAAAATTA
M01138:27:000000000-AHTAW:1:1109:8207:24586	16S	NA	TACGAAGGGTCCAAGCGTTGTCCGGATTTACTGGGTTTAAAGGGTGCGTAGGCGGAAAATTAAGTCAGTGGTGAAAGCCCGCAGCTCAACTGGGGAACTGCCATTGAAACTGGTTTGCTGGAATATAGCTGAGGCAGATGGAATATAACATGTAGCAGTGAAATGCTTAGATATGTTATAGAACACCGATTGCGAAGGAAGTCTGCTAAACTATTATTGACGCTGAGGCACGAAAGCGTGGGGAGCGAAGAGGATTAGATACCCTGGTAGTCCACGCCCTAAACGTTGATTACTCGCTGTTGTCGATATACTGTCAGTGGCTAAGCTAAAGCATTAAGTAATCCACCTGGGAAGTACGACCGCAAGGTTG
M01138:27:000000000-AHTAW:1:1119:29215:13431	16S	NA	GACGAAGGATCCAAGCGTTGTCCGGATTTACTGGGTTTAAAGGGTGCGTAGGCGGAAAATTAAGTCAGTGGTGGAAGCCCGCAGCTCAACTGTGGAACTGCCATTGAAACTGGTTTTCTTGAATATAGCTGAGGCAGATGGAATATAACGTGTAGCGGTGAAATGCTTAGATATGTTATAGAACACCGATTGCGAAGGCAGCTTGCTAAACGATTATTGACGCTGAGGCACGAAAGCGTGGGGATCAAACAGGATTAGATACCCTGGTAGTCCACGCCCTAAACGTTGATTACTCGCTGTTGGCGATATACTGTCAGTGGCTAAGCGAAAGCATTAAGTAATCCACCTGTGAAGTACGACCGCAAGGTTG
M01138:27:000000000-AHTAW:1:1102:23569:16472	16S	311	TACGGAGGGGGCTAGCGTTGTTCGGAATTACTGGGCGTAAAGCGCACGTAGGCGGACTGTTAAGTCGGGGGTGAAATCCCGGGGCTCAACCCCGGAACTGCCTTCGATACTGGCAGTCTAGAGGAAGGTAGAGGCTAGTGGAATGGCGAGTGTAGAGGTGAAATTCGTAGATATTCGCCGGAACACCAGTGGCGAAGGCGACTGGCTGGACCTTTTCTGACGCTGAGGTGCGAAAGCGTGGGGAGCAAACAGGATTAGATACCCTGGTAGTCCACGCCGTAAACGATGAGTGCTAGTCGTCGGGGAGCATGCTCCGCGGTGACGCAGCTAACGCATTAAGCACTCCGCCTGGGGAGTACGGCCGCAAGGTTA	gb|AF445668.1| Uncultured alpha proteobacterium clone SM1C11 16S ribosomal RNA gene partial sequence	100.00%	672	Rhodobacteraceae
M01138:27:000000000-AHTAW:1:2118:18705:23597	16S	1	TACGAAGGGACCTAGCGTAGTTCGGAATTACTGGGCGTAAAGCGCGCGTAGGCCGTTGAGTTAGTTAATTGTGAAATCCCAAAGCTTAACTTTGGAACTGCAATTAAAACTGCTCGACTAGAGTTTGATAGAGGAAAGCGGAATACATAGTGTAGAGGTGAAATTCGTAGATATTATGTGGAACACCGGTTGCGAAGGCGGCTTTCTGGATCAACACTGACGCTGAGGCGCGAAAGTATGGGTAGCAAGGAGGATTAGATACCCTCGTCGTCCATACCATAAACGATGATTGCTAGATGTTGGAAATTTATTTTCAGTATCGCAGCTAACGCATTAAGCAATCCGCCTGGGGAGTATGGTCGCAAGGCTG	gb|EU234323.2| Uncultured bacterium clone D48 16S ribosomal RNA gene partial sequence	98.00%	636	SAR11
M01138:27:000000000-AHTAW:1:1104:23612:1784	16S	NA	TACGTAGGGGGCAAGCATTATCCGGAATCACTGGGCGTAAAGGGTGCGTAGGCGGCTGAGCAAGCCAGGGGTGAAAGGCAGTAGCTTAACTATTGTAAGCCTTTGGTACTGTTCAGCTTGAGTGTAGGAGAGGTAAGTGGAATTCCTAGGGTAACGGTGAAATGCGTAGATATTAGGAGGAACTCCAGTGGCGAAGGCGACTTACTGGACGATAACTGACGCTGAGGCACGAGAGCGTGGGGAGCAAACAGGATTAGATACCCTGGTAGTCCACGCTGTAAACGATGATTACTAGGTGTCGGCTGTCAAAGGTCGGTGCCGCAGCTAACGCATTAAGTAATCCGCCTGGGGAGTACGCTCGCAAGAGTG
M01138:27:000000000-AHTAW:1:2106:10976:12113	16S	NA	TACAGAGGGTGCAAGCGTTAATCGGAATTACTGGGCGTAAAGCGTGCGTAGTCGGTTGTTTAAGTCGGATGTGAAATCCCCGGGCTCAACCTGGGAATTGCATTCGATACTGGGCAGCTAGAGTTCGGAAGAGGGAAGTGGAATTTCCAGTGTAGCGGTGAAATGCGTAGAGATCGGAAGGAATATCAGTGGCGAAAGCGGCTTCCTGGACCAGAACTGACGAGCAGGGACGAAAGCGTGGGGAGCAAACAGGATTAGATACCCTGGTAGTCCACGCCATAAACGAAGACAACTAGACGTTGGGGGCATAGGGCCCACAGTGTCGCAGCTAACGCGTTAAGTAGTCCGCCTGGGGAGTACGGCCGCAAGATTG
M01138:27:000000000-AHTAW:1:1119:15283:2481	16S	NA	GACGAAGGATCCAAGCGTTGTCCGGATTTACTGGGTTTAAAGGGTGCGTAGGCGGAAAATTAAGTCAGTGGTGAAAGCCCGCAGCTCAACTGTGGAACTGCCATTGAAACTGATTTTCTTGAATATGGCGGAGGTAGATGGAATATAACATGTAGCGGTGAAATGCTTAGATATGTTATAGAAAACCAATTGCGAAGGCAGTCTGCTAAACTAGTATTGACGCTGAGGCACGAAAGCGTGGGGAGCGAACAGGATTAGATACCCTGGTAGTCCACGCCCTAAACGTTGATTACTCGCTGTTGGCGATACACTGTCAGTGGCTAAGCGAAAGCGTTAAGTAATCCACCTGGGAAGTACGACCGCAAGGTTG
M01138:27:000000000-AHTAW:1:1107:12770:11976	16S	814	TACGTAGGTGGCGAGCGTTATCCGGATTTATTGGGTTTAAAGGGTGCGTAGGCGGCTTAATAAGTCGGTGGTTAAAGGTAGTCGCTTAACGATTTTACATGCCATCGATACTGTTGAGCTTGAGATATTTGGAGGCGGCTAGAATTTCCGGTGTAGCGGTGAAATGCATAGATACCGGAAGGAATACCGATTGCGAAGGCAGGTTGCTACGAATAAACTGACGCTGATGCACGAAAGCGTGGGGATCAAACAGGATTAGATACCCTGGTAGTCCACGCCGTAAACGATGATTACTAGTTGTTGGTATTTTAATATCAGTGACCAAGGGAAACCGATAAGTAATCCACCTGGGGAGTACGCCGGCAACGGTG	gb|KM122290.1| Uncultured bacterium clone LNH_9_9_11_Pumice.136328 16S ribosomal RNA gene partial sequence	97.00%	612	Cytophagaceae
M01138:27:000000000-AHTAW:1:1101:9249:2007	16S	NA	TACGAAGGGTGCTAGCGTTGTTCGGAATAACTGGGCGTAAAGGGAGCGTAGGCGGCTTTGTACGTTCGATGTGAAAGTCCTGGGCTTAACCTGGGGACTGCATTGCATACGGCAAGGCTTGAGATATTGAGGGGTAAATGGAATTGCGTGTGTAGAGGTGAAATTCGTAGATATACGCAAGAACACCAGTGGCGAAGGCGATTTTCTGGCAATAATCTGACGCTAAGGCTCGAAAGCGGGGGGAGCAAACAGGATTAGATACCCTGGTAGTCCACGCTGTAAACGATGAATACGAGATGTTGGTCATTAGATCAGTGTCGCAGCTAACGCATTAAGTATTCCGCCTGGGGAGTACGGTCGCAAGATTA
M01138:27:000000000-AHTAW:1:2107:8454:4741	16S	0	TACGTAGGGTGCAAGCGTTGTCCGGAATTATTGGGCGTAAAGAGCTCGTAGGCGGTTTGTTGCGTCTGCTGTGAAAATCCGATGCTCAACATCGGACCTGCAGTTGGTACGGGCAAGCTAGAGTTCGGTAGGGGAGATGGGAATTCCTGGTGTAGCGGTGGAATGCTCAGATATCAGGCGGAACACCAATGGCGAAGGCACATCTCTGGGCAGTAACTGACGCTGATGAGCGAAAGCGTGGGGAGCGAACAGGATTAGATACCCTGGTAGTCCACGCCGTAAACGGTGGGTGCTAGTTGTGGGCTCGATTCCACGGAGTCCGTGACGAAGTCAACACAGTAAGCACCCCGCCTGGGGAGTACGGTCGCAAGACTA	gb|JN656852.1| Uncultured actinobacterium clone KWK12S.13 16S ribosomal RNA gene partial sequence	97.00%	623	Microbacteriaceae
M01138:27:000000000-AHTAW:1:1101:21926:5136	16S	1	TACGGAGGGTCCAAGCGTTATCCGGATTCATTGGGTTTAAAGGGTGCGTAGGCGGCCCGGTCAGTCAGCGGTGAAATGCCTGCGCTTTACGCAGGAACTGCCGTTGATACTGCCGGGCTAGAATCTTAGCGAGGCGGGCGGCATGCGCAGTGTAGCGGTGAAATGCTTAGATCTTGCGCAGAACGCCGATTGGGGAGCCAGCTCGCCAGCTGAGTATTGACGCTGAGGCACGAAAGCGTGGGGAACAAACAGGATTAGATACCCTGGTAGTCCGCGCCGTAAACGATGAGAACTCGCTCTTGGTCTGCAAGTAGCTGGGGCTTAGCGAAAGCGTTAAGTTATCCACCTGGGGAGTACGCCGGCAACGGTG	emb|AM086153.1| Uncultured bacterium partial 16S rRNA gene clone c5LKS86	96.00%	600	Porphyromonadaceae
M01138:27:000000000-AHTAW:1:1114:12492:13247	16S	NA	TACATAGGGTCCTAGCGTTACTCGGAATTACTGGGCGTAAAGGGCGCGTAGGCGGATTTATAAGTTATGTGTGAAATCTTCGGGCTCAACCTGAGGTCTGCTCATAATACTGTAAGTCTAGAGTACAATCGAAGATGATAGAATTTCTGGTGTAGGGGTAAAATCCGTAGATATCAGAAGGAATACCAGAAGCGAAAGCGATCATCTAGGTTGGCACTGACGCTGAGGCGCGACAGCGTGGGGAGCAAACAGGATTAGATACCCTGGTAGTCCACGCCGTAAACGATGAGTGCTAAATGTCATAGATTCGTCTTTGGTGTTTTAGCTAACGCGTTAAGCACTCCGCCTGAGGACTACGATCGCAAGATTA
M01138:27:000000000-AHTAW:1:1106:8816:7079	16S	NA	TACAGAAGGGGCAAGTGTTATTCAGAATAATTGGGCGTAAAGAGCACGTAGGCTGTTTTCTCTGCATAAGGTGAAAATCCAGAGCTTGCCTGTGGAAAAGCCTTTTGAACAAGAAAACTTGAGCTTGAAAGAGGATAGTAGAATTTCGAGTGGAGAGGTGAAATTCGTAGAGATTCGAAGGAATACCAAACACGAAGGCATCTATCTGGTTCAAAGCTGACGCTGAGGTGCGAAAGCATGGGGAGCAAACAGGATTAGATACCCTAGTAGTCCATGCCGTAAACGATGTTGGCTCAAAACGCCCCTATGGTTCATCATCGACAAAATGATTGAATGAAGGACGCTTTTCAGCAAACGCAGTAAGCCAACCGCCTGAGGAGTACAGCCGCAAGACCG
M01138:27:000000000-AHTAW:1:1101:16980:14736	16S	358	TACGTAGGTGGCAAGCGTTGTCCGGATTTATTGGGTGTAAAGGGTGCGTAGGTGGGAAATTAAGTCAGTGGTAAAAGGAGGCAGCTCAACTGTTATCGTGCCATTGATACTGGTTTTCTTGAGTAAAGTAGAGGTAGACGGAATTGACAGTGTAGCGGTGAAATGCATAGATATTGTCAAGAACTCCAATTGCGAAGGCAGTTTACTGGACTTTTACTGACACTGAGGCACGAAAGTGTGGGGATCAAACAGGATTAGATACCCTGGTAGTCCACACCGTAAAAGATGCTTACGCGTTGTTGGCGTTTCGGAGTCAGTGGCGAAGGGAAACCGATAAGTAAGCCACCTGGGGAGTACGCCGGCAACGGTG	gb|KM148929.1| Uncultured bacterium clone LNH_1_16_12_Pumice.72592 16S ribosomal RNA gene partial sequence	96.00%	600	Cytophagaceae
M01138:27:000000000-AHTAW:1:1107:24993:21561	16S	NA	TACGGAGGTGGCAGGCGTTACTCGGATTGATTGGGTGTAAAGGGCGTGTAGGTGGTGGATTAAGTCGAGTGTGAAATCCCTTGGCTCAACCAAGGAACTGCACTTGATACTGATTTGCTTGAGTGATAGAGAGGTAAGCGGAATTCCCGGTGTAACAGTGAAATGTGTAGATATCGGGAGGAACACCAGTGGCGAAGGCGGCTTACTGGCTATCTACTGACACTGAAACGCGAGAGCTAGGGGAGCAAACAGGATTAGATACCCTGGTAGTCCTAGCCGTAAACGATGTTCACTAGGTGTCGGGCCCTCTGGGTTCGGTGCCGGCGTAAACACATTAAGTGAACCACCTGGGGAGTACGGTCGCAAGACTG
M01138:27:000000000-AHTAW:1:1104:8652:9344	16S	936	TACGGAGGGTGCAAGCGTTATCCGGATTCACTGGGTTTAAAGGGTGCGTAGGCGGTACAGTAAGTCAGAGGTGAAAGATTGTCGCTTAACGATGAAATTGCCTTTGATACTGCTATACTTGAATCAGAATGAGGTTGGCGGAATGTGACATGTAGCGGTGAAATGCTTAGATATGTCATGGAACACCGATTGCGAAGGCAGCTGACTGGCACTTGATTGACGCTGAGGCACGAAAGCGTGGGGAGCAAACAGGATTAGATACCCTGGTAGTCCACGCCCTAAACGATGTTGACTCGATATTTGTCCGTAGGGATAAGTGTCCAAGGGAAACCGATAAGTCAACCACCTGGGGAGTACGTCCGCAAGGATG	gb|KF771567.1| Uncultured bacterium clone RP8_22 16S ribosomal RNA gene partial sequence	94.00%	571	Saprospiraceae
M01138:27:000000000-AHTAW:1:2104:25176:4047	16S	390	TACGGAGGGTGCAAGCGTTGTCCGGATTTATTGGGTTTAAAGGGTGCGTAGGCGGCTTAATAAGTCAGTGGTGAAAGCCGATCGCTTAACGATCGAACTGCCATTGGTACTGCTAGGCTTGAGTATAGTTGAGGTAGGCGGAATTGACAGTGTAGCGGTGAAATGCATAGATATTGTCAAGAACACCAATTGCGAAGGCAGCTTACTAAAGTATAACTGACGCTGAGGCACGAAAGTGCGGGGATCAAACAGGATTAGATACCCTGGTAGTCCGCACCGTAAACGATGATCACTCGCTGTGTGCGATAAACAGTACGCGGCCAAGCGAAAGCGATAAGTGATCCACCTGGGGAGTACGCCCGCAAGGGTG	gb|HM262856.1| Uncultured bacterium clone ncd243b04c1 16S ribosomal RNA gene partial sequence	99.00%	654	Cytophagaceae
M01138:27:000000000-AHTAW:1:2111:22088:7131	16S	35	TACGTAGGTGGCAAGCGTTATCCGGATTTACTGGGTGTAAAGGGCGTGTAGGCGGGTCTGCAAGTCGGATGTGAAATTCCCGGGCTTAACTCGGGCGGGTCATTCGAAACTGCGGATCTTGAGTACTGGAGAGGATAGTGGAATTCCTAGTGTAGCGGTAAAATGCGTAGATATTAGGAGGAACACCAGTGGCGAAGGCGGCTATCTGGACAGTAACTGACGCTGAGGCGCGAAGGCGTGGGGAGCAAACAGGATTAGATACCCTGGTAGTCCACGCCGTAAACGAAGAATACTAGGTGTAGGGGGTATCGACCCCCCCTGTGGCGCAGCTAACGCAATAAGTATTCCACCTGGGGAGTACGGCCGCAAGGTTG	gb|KX455196.1| Uncultured bacterium clone 1435 16S ribosomal RNA gene partial sequence	99.00%	657	Ruminococcaceae
M01138:27:000000000-AHTAW:1:2112:9162:19521	16S	85	TACGGGGGGGTGCAAGCGTTGTTCGGATTTATTGGGCGTAAAGCGCGTGTAGGCGGTTTTTTAAGTCTGATGTGAAAGCCCTGGGCTCAACCCGGGAAGTGCATTGGATACTGGAAGACTTGAATACGGGAGAGGGCAGTGGAATTCCTAGTGTAGGAGTGAAATCCGTAGATATTAGGAGGAACACCGGTGGCGAAGGCGGCTGCCTGGACCGATATTGACGCTGAGACGCGAAAGCGTGGGTAGCAAACAGGATTAGATACCCTGGTAGTCCACGCCGTAAACGATGAGAACTAGGTGTTGCGGGTATTGACCCCTGCAGGGCCGTAGCTAACGCATTAAGTTCTCCGCCTGGGAAGTACGGTCGCAAGACTA	gb|GQ123416.1| Uncultured bacterium clone M16.031 16S ribosomal RNA gene partial sequence gb|GQ124410.1| Uncultured bacterium clone T10.289 16S ribosomal RNA gene partial sequence	99.00%	664	Geobacteraceae
M01138:27:000000000-AHTAW:1:2114:11742:21176	16S	3	TACGGAGGGTGCAAGCGTTATCCGGATTCACTGGGTTTAAAGGGTGCGTAGGCGGAAAATTAAGTCAGTGGTGAAAGCCCGCAGCTCAACTGCGGAACTGCCAATGAAACTGATATTCTTGAATACGGTTGAGGTAGATGGAATATCACATGTAGCGGTGAAATGCTTAGATATGTTATAGAACACCAATTGCGAAGGCAGTCTACTAAGCCGTGATTGACGCTGAGGCACGAAAGCGTGGGGAGCGAACAGGATTAGATACCCTGGTAGTCCACGCTGTAAACGTTGATTACTCTCTGTTGGCAATACACTGTCAGCGGCTAAGCGAAAGCGTGAAGTAATCCACCTGGGAAGTACGACCGCAAGGTTG	gb|KP686786.1| Uncultured bacterium clone T1_0911_72 16S ribosomal RNA gene partial sequence	98.00%	625	Chitinophagaceae
M01138:27:000000000-AHTAW:1:1106:26049:8820	16S	NA	TACGAAGGGGGCTAGCGTTGTTCGGAATTACTGGGCGTAAAGCGAGCGTAGGTTGCTCGATAAGTCAGTGGTGAAAGCCCAAGGCTCAACCTTGGAACTGCCATTGAAACTGTCGAGCTGGAATCTCAGAGGGGATAGCGGAATTCCAAATGTAGAGGTGAAATTCGTAGATATTTGGAGGAACACCGGTGGCGAAGGCGGCTATCTGGATGAGTATTGACACTGAGGCTCGAAAGTGTGGGGATCAAACAGGATTAGATACCCTGGTAGTCCACACCGTAAACGATGAATGCTAGTTGTTGGGGGGTTCCCTCTCAGTGACGAAGCTAACGCATTAAGCATTCCGCCTGGGGAGTACGGCCGCAAGGTTA
M01138:27:000000000-AHTAW:1:1102:20707:13979	16S	NA	TACGAAGGGAGCTAGCGTTGTTCGGAATTACTGGGCGTAAAGAGTACGTAGGCGGTTTTTTTAAGTTAGGTGTGAAAGCCCCGGGCTCAACCCGGGAATTGCACTTAAAGCTGAAAAGCTTGAGATTGGGAGAGGAAAGTGGAATTACTAGTGTAGAGGTGAAATTCGTAGATATTAGTAAGAACACCAGTGGCGAAGGCGACTTTCTGGACCAATACTGACGCTGAGGTACGAAAGCGTGGGGAGCAAACGGGATTAGATACCCTGGTAGTCCACGCTGTAAACGATGAGAGCTAGACGCTGGGAAGCAATTTTCGGTGTCGCAGCTAACGCGTTAAGCTCTCCGCCTGGGGAGTACGGTCGCAAGATTA
M01138:27:000000000-AHTAW:1:2108:6152:14944	16S	0	TACGGAGGGTGCAAGCGTTATCCGGATTCACTGGGTTTAAAGGGTGCGTAGGTGGACTTATAAGTCAGTGGTGAAATCCCGAGGCTTAACTTCGGAGCTGCCATTGATACTGTTAGTCTTGAATATTGTGGAGGTAGGCGGAATATGTCATGTAGCGGTGAAATGCTTAGATATGACATAGAACACCAATTGCGAAGGCAGCTAACTACGCGTTTATTGACACTGAGGCACGAAAGCGTGGGGATCAAACAGGATTAGATACCCTGGTAGTCCACGCCCTAAACGATGGATACTCGTCATTTGTGATACACAATGAGTGTCTGAGCGAAAGCATTAAGTATCCCACCTGGGAAGTACGATCGCAAGATTG	gb|KC192413.1| Uncultured organism clone 6m-79-27F 16S ribosomal RNA gene partial sequence	96.00%	605	Chitinophagaceae
M01138:27:000000000-AHTAW:1:1118:28415:11191	16S	13	TACGTAGGGTGCGAGCGTTAATCGGAATTACTGGGCGTAAAGCGTGCGCAGGCGGTTTTGTAAGACAGGCGTGAAATGCCCGGGCTCAACCTGGGGACTGCGTTTGTGACTGCAAGGCTAGAGTATGGCAGAGGGGGGTGGAATTCCACGTGTAGCAGTGAAATGCGTAGAGATGTGGAGGAACACCGATGGCGAAGGCAGCCCCCTGGGCCAATACTGACGCTCATGCACGAAAGCGTGGGTAGCAAACAGGAGTAGATACCCTGGTAGTCCACGCCCTAAAATAGGTCAACTAGGTGTTGGGTGGGTAAATCCATTTAGTACCGGAGCTAACGCGTGAAGTTGACCGCCTGGGAAGTACGGCCGCAAGGTTA	gb|KY029047.1| Dechloromonas hortensis strain HYN0024 16S ribosomal RNA gene partial sequence	98.00%	639	Rhodocyclaceae
M01138:27:000000000-AHTAW:1:2116:27074:21376	16S	NA	GGGCCAGAAGAAGAGGGAAGACGTAGGGTGCAAGCGTTAATCGGAATTACTGGGCGTAAAGCGTCCGCAGGCGGTTCTATAAGACAGATGTGAAATCCCTGGGCTCAACCTAGGAACTGCATTTGTGACTGTAGAGCTAGAGTACGGCAGAGGGGGATGGAATTCCGCGTGTAGCAGTGAAATGCGTAGATATGCGGAGGAACACCGATGGCGAAGGCAATCCCCTGGGCCTGTACTGACGCTCATGGACGAAAGCGTGGGGAGCAAACAGGATTAGATACCCTGGTAGTCCACGCCCTAAACGATGTCAACTGGTTGTTGGGTCTTCAGTGACTCAGTAACGAAGCTAACGCGTGAAGTTGACCGCCTGGGGAGTACGGCCGCAAGGTTG	gb|KM143466.1| Uncultured bacterium clone LNH_12_1_11_Water.172718 16S ribosomal RNA gene partial sequence	98.00%	675
M01138:27:000000000-AHTAW:1:1102:27518:8657	16S	264	TACGTAGGTGGCAAGCGTTATCCGGATTTATTGGGCGTAAAGGATGCGTAGGCGGATGTTTAAGTGAGATGTGAAATACCCGAGCTCAACTTGGGTACTGCATTTCAAACTGGATATCTAGAGTACAGGAGAGGAGAATGGAATTCCTAGTGTAGCGGTGAAATGCGTAGAGATTAGGAAGAACACCAGTGGCGAAGGCGATTCCCTGGACTGTAACTGACGCTGAGGCATGAAAGCGTGGGTAGCAAACAGGATTAGATACCCTGGTAGTCCACGCCGTAAACGATGAATAATAGGTGTATGTGGTATCGACTCCTTCTGTGCCGAAGGTAACACGATAAGTATTCCGCCTGGGAAGTACGATCGCAAGATTA	gb|JN792368.1| Uncultured Clostridium sp. clone PLYFP102 16S ribosomal RNA gene partial sequence	98.00%	630	Clostridiaceae 1
M01138:27:000000000-AHTAW:1:1110:24599:7783	16S	NA	TACGGAGGGTGCAAGCGTTATCCGGATTTATTGGGTTTAAAGGGTCCGTAGGCGGGCCGATAAGTCAGTTGTGAAATCCCATAGCTCAACTATGGAACTGCCATTGATACTGTCGGTCTTGAGTACAAGTGAGGTTGGCGGAATTTGTTGTGTAGCGGTGAAATGCTTAGATATCACACAGAACACCGATTGCGAAGGCAGCTGGCCGACTTGTAACTGACGCTGAGGGACGAAAGTGTGGGGATCAAACAGGATTAGATACCCTGGTAGTCCACACCGTAAACGATGATTCCTATAGTTTGGCCTTATAGTCAGAGTCCAAGCGAAAGTGTTAAGTTATCCGCCTGGGGAGTACGTCCGCAAGGATG
M01138:27:000000000-AHTAW:1:1114:10792:18266	16S	16	TACGTAGGGTGCGAGCGTTAATCGGAATTACTGGGCGTAAAGCGTGCGCAGGCGGTTATGTAAGACAGATGTGAAAGCCCCGGGCTCAACCTGGGCACTGCATTAGTGACTGCATAGCTGGAGTGCGGCAGAGGGGGATGGAATTCCGCGTGTAGCAGTGAAATGCGTAGATGTGCGGCGGAACACCGATGGCGAAGGCAGTCCCCTTGGCCTGTACTGACGCTCATGCACGAAAGCGTGGGGAGCAAACAGGATTAGATACCCTGGTAGTCCACGCCCTAAACGATGTCAACTGGTTGTTGGGTCTTCACTGACTCAGTAACGAAGCTAACGCGTGAAGTTGACCGCCTGGGGAGTACGGCCGCAAGGTTG	dbj|LC191528.1| Curvibacter gracilis gene for 16S rRNA partial sequence strain: 62w	98.00%	639	Comamonadaceae
M01138:27:000000000-AHTAW:1:2119:18662:7521	16S	1	TACGGAGGGTGCAAGCGTTATCCGGACTCACTGGGTTTAAAGGGAGCGTAGGTGGGCTTGTAAGTCAGTGGCGAAATCTCCGAGCTTAACTTGGGAACTGCCATTGATACTACTCGTCTTGAATTCTGTGGAGGTAAGCGGAATATATCATGTAGCGGTGACATGCTTAGATATGATATAGAACACCGATAGCGAAGGCAGCTTACTACGCAGATATTGACACTGTGGCTCGAAAGCGTGGGGATCAAACAGGATTAGATACCCTGGTAGACCACGCCCTAAACTATGGATACTCGACAGCAGCGTTACACAGTTGGTGTCTGAGCGAAAGCATTAAGTATCCCACCGGGGAAGTACGTCCGCAAGGATG	gb|KC934076.1| Uncultured Niastella sp. clone PY10-10-132 16S ribosomal RNA gene partial sequence	98.00%	627	Chitinophagaceae
M01138:27:000000000-AHTAW:1:1115:22195:17574	16S	19	TACGGAGGGTGCAAGCGTTAGCCGGAATTACTGGGCGTAAAGCGTGCGCAGGCGGTTATATAAGACAGATGTGAAATCCGTGGGCTCAACCTAGGAACTGCCTTTGTTACTGTATAGCTGGAGTGCGGCAGAGGGGGATGGAATTGCGCGTGTAGCAGTGAAATGCGTAGATATGCGGAGGAACACCGATGGCGAAGGCAATCCCCTTGGCCTGCACTGACGCTCATGCACGAAAGCGTGGGGAGCAAACAGGATTAGATACCCTGGTAGTCCACGCCCTAAACGATGTCAACTGGTTGTTGGGTCTTCACTGACTCAGTAACGAAGCTAACGCGTTAAGTTGACCGCCTGGGGAGTACGGCCGCAAGGTTG	gb|KU839730.1| Limnohabitans sp. strain LIY8 16S ribosomal RNA gene partial sequence	97.00%	621	Comamonadaceae
M01138:27:000000000-AHTAW:1:1101:12308:2731	16S	0	TACAGGGGATGCAAGTGTTATCCGGAATTATTGGGCGTAAAGCGTCTGCCGGTTGATATTTAAGTCTTTTGTTAAATCCCCAGGCTTAACCTGGAATCTGCAAAGGAAACTATTTATCTTGAGTATGGTAGAGGTAAAGGGAATTTCCAGTGGAGCGGTGAAATGCGTAGATATTGGAAAGAACACCAACAGCGAAGGCACTTTACTGGGCCAGTACTGACACTCAGAGACGAAAGCTAGGGGAGCAAACGGGATTAGATACCCCGGTAGTCCTAGCTGTAAACGATGGATACTAGATGTTGTGGATTCTATGAATCTGCAGTGTCGTAGCTAACGCGTTAAGTATCCCGCCTGGGAAGTATGCTCGCAAGAGTG	gb|JX672732.1| Uncultured archaeon clone 3S_002b_MD1_d07E06 16S ribosomal RNA gene partial sequence	99.00%	654	Chromulinaceae sp. RCC902
M01138:27:000000000-AHTAW:1:1107:14879:1892	16S	309	TACGTAGGTGGCAAGCGTTATCCGGATTTATTGGGTTTAAAGGGTGCGTAGGCGGCTTGTTAAGTCGATGGTGAAAGGTAGCAGCTTAACCGTATACACGCTGTCGATACTGGCGAGCTTGAGTGATTTGGAGGCAAGTAGAATTTCGGGTGTAGCGGTGAAATGCATAGATATCCGGAGGAATACCGATTGCGAAGGCAGCTTGCTACGAATTTACTGACGCTGATGCACGAAAGCGTGGGGATAAAACAGGATTTGATACCCTGGGAGTCCACGCCGTAAACGATGGTTACTAGTTGTTGGGTTTTCGGACTCAGTGACCAAGGGAAACCGATAAGTAATCCACCTGGGGAGTACGCCGGCAACGGTG	gb|JF700250.1| Leadbetterella sp. HME7103 16S ribosomal RNA gene partial sequence	91.00%	522	Cytophagaceae
M01138:27:000000000-AHTAW:1:1102:14219:17508	16S	NA	TACATAGGGTGCAAGCGTTGTCCGGAATTATTGGGCGTAAAGAGCTCGTAGGTGGTTCGTTACGTCGGATGTGAAAATCTGGGGCTCAACCCCAGACCTGCATCCGATACGGTCGAGCTAGAGTGTGGTAGGGGAGACTGGAATTCCTGGTGTAGCGGTGGGATGCGCAGATATCAGGAGGAACACCGATGGCGAAGGCAGGTCTCTGGGCCATTACTGACACTGGGGAGCGAAGGCGTGGGGAGCGAACAGGATTAGATACCCTGTTAGTCCACGCCGTAAACGGTGGGCGCTAGTTGTGCGAACCTTCCACGGTTTGTGCGACGCAGCTAACGCATTAAGCGCCCCGCCGGGGGAGTACGATCGCAAGATTA	gb|HM856522.1| Uncultured Frankineae bacterium clone YL161 16S ribosomal RNA gene partial sequence	98.00%	639
M01138:27:000000000-AHTAW:1:1109:8967:23266	16S	5	TACGGAGGGTGCGAGCGTTGTTCGGATTTATTGGGCGTAAAGCGCGTGTAGGCGGTCTTTTAAGTCTGATGTGAAAGCCCCGGGCTCAACCTGGGACGTGCATTGGATACTGGGAGACTTGAGTACGGGAGAGGGTAGTGGAATTCCCAGTGTAGGAGTGAAATCCGTAGATATTGGGAGGAACACCGGTGGCGAAGGCGGCTACCTGGACCGATACTGACGCTGAGACGCGAAAGCGTGGGGAGCAAACAGGATTAGATACCCTGGTAGTCCACGCCGTAAACGATGAGTACTAGGTGTTGCGGGTATTGACCCCTGCAGTGCCGCAGCTAACGCATTAAGTACTCCGCCTGGGAAGTACGGTCGCAAGACTA	dbj|AB660548.1| Uncultured bacterium gene for 16S rRNA partial sequence clone: B0610D003_M08	99.00%	666	Geobacteraceae
M01138:27:000000000-AHTAW:1:1104:8529:14047	16S	NA	TACAGAGGGTGCAAGCGTTGTTCGGATTTACTGGGCGTAAAGCGCGCGTAGGCGGTATGTCAAGTCGGATGTGAAAACCCAAGGCTTAACCATGGAAGTGCATTCGAAACTGACAAACTGGAGTCTCGGAGAGGGTGGTGGAATTCCTGGTGTAGAGGTGAAATTCGTAGATATCAGGAAGAACATCAGTGGCGAAGGCGACCACCTGGACGAAGACTGACGCTGAGGTGCGAAAGCGTGGGGATCAAACAGGATTAGATACCCTGGTAGTCCACGCTGTAAACGATGGATACTGGACGTGGTGGGTATTGACCCCCGCCGTGTCGCAGCTAACGCGTTAAGTATCCCGCCTGGGAACTACGGCCGCAAGGCTA
M01138:27:000000000-AHTAW:1:2107:25424:5833	16S	NA	GACATAGGGTGCAAGCGTTGTCCGGAATTATTGGGCGTAAAGAGCTCGTAGGTGGTTCGATACGTCGGATGTGAAAGTCAGGGGCTCAACCCCTGACCTGCATCCGATACGGGCGATCTAGAGTTTGGTTGGGGAGACTGGAATTCCTGGTGTAGCGGTGGAATGCGCAGATATCATGTGGAACACCGATGGCGAAGGCAGGTCTCTGGACCAATACTGACACTGAGGAGCGAAAGCGTGGGGAGCGAACAGGATTAGATACCCTGGTAGTCCACGCCGTAACCGGTGGGCGCTAGTTGTGCGAACCTGCCACGGTTTGTGCGACGCAGCTAACGCATTAAGCGCCCCGCCTGGGGAGTACGATCGCAAGATTA
M01138:27:000000000-AHTAW:1:1102:21024:4063	16S	52	TACGGAGGGTGCAAGCGTTGTCCGGAATCACTGGGTGTAAAGGGTGCGTAGGCGGTGTGATAAGTCAGGTGTGAAAGGCAGTCGCTTAACGATGGGATTGCAATTGATACTGTTAGACTAGAATTAGGGGGAGGTATGCGGAATGTGACGTGTAGCGGTGAAATGCTTAGATATGTCATAGAACACCGATGGCGAAGGCGGCGTACTATACCTTAATTGACGCTGAGGCACGAAAGCGTGGGTAGCGAACAGGATTAGATGCCCTGGTAGTCCACGCCCTAAACGATGTTTACTCGTTATTTGCTTTTCGGAGTGAGTAACTAAGGGAACCCGATAAGTAAACCACCTGGGGAGTACGTTCGCAAGAATG	gb|KX032276.1| Uncultured bacterium clone OTU284 16S ribosomal RNA gene partial sequence	88.00%	466	Saprospiraceae
M01138:27:000000000-AHTAW:1:1101:24633:9650	16S	0	TACGGAGGGTGCAAGCGTTATCCGGAATCATTGGGTTTAAAGGGTCCGCAGGCGGACTTATAAGTCAGTGGTGAAAGCCTACAGCTTAACTGTTGAACTGCCATTGATACTGTCAGTCTTGAATTCGGTCGAAGTGGGCGGGATGTGTAGTGTAGCGGTGAAATGCATAGATATTACACAGAACACCCATAGCGAAGGCAGCTCACTAGGCCTGGATTGACGCGCAGGGACGAAAGCGTGGGGATCAAACAGGATTAGATACCCTGGTAGGCCACGCTGTAAACGATGATTACACGTTTTGGGCGATATACAGCCGGAGACTAAGCGAAAGTGATAAGTAATCCACCTGGGGAGTACGATCGCAAGGGTG	gb|EU642252.1| Uncultured Cryomorphaceae bacterium clone LW18m-1-90 16S ribosomal RNA gene partial sequence	97.00%	623	Cryomorphaceae
M01138:27:000000000-AHTAW:1:2107:12254:24248	16S	NA	TACATAGGGTGCAAGCGTTGTCCGGAATTATTGGGCGTAAAGAGCTCGTAGGTGGTTCGATACGTCGGATGTGAAAATCAGGGGCTCAACTCCTGAACTGCATTCGATACGGTCGAGCTAGAGTTTGGTAGGGGAGACTAGAATTCCTCGTGTAGCGGTGGAATGCGCAGATATCAGGAGGAACACCGATGGCGAAGGCAGGTCTCTGGGCTAATACTGACACTCAGGAGCGAAAGCGTGGGGAGCGAACAGGATTAGATACCCTGGGAGTCCACGCCGTAAACGGTGGGCGCTAGTTGTGCGAACCGTCCACGGTTTGTGCGACGCAGCTAACGCATGAAGCGCCCCGCCTGGGGAGTACGATCGCAAGATTA
M01138:27:000000000-AHTAW:1:1101:22843:6405	16S	0	TACGTAGGTGGCAAGCGTTGTCCGGATTTATTGGGTTTAAAGGGTGCGTAGGCGGCTTTGTAAGTCAGTGGTGAAAGCCGGTAGCTTAACTATCGAAATGCCATTGATACTGCAGAGCTTGAGTACAGTTGAGGTAGGCGGAATTGACAGTGTAGCGGTGAAATGCTTAGATATTGTCAAGAACTCCGATTGCGAAGGCAGCTTACTAAAGTGTAACTGACGCTGAGGCACGAAAGTGCGGGGATCAAACAGGATTAGATACCCTGGTAGTCCGCACCGTAAACGATGATCACTCGCTGTGTGCGATATACAGTACGCGGCTAAGCGAAAGCGATAAGTGATCCACCTGGGGAGTACGCCGGCAACGGTG	gb|KF008811.1| Uncultured Cytophaga sp. clone PY11-05-89 16S ribosomal RNA gene partial sequence	100.00%	668	Cytophagaceae
M01138:27:000000000-AHTAW:1:1105:25237:16400	16S	NA	GACGAAGGATCCAAGCGTTGTCCGGATTTACTGGGTTTAAAGGGTGCGTAGGCGGAAAATTAAGTCAGTGGTGAAAGCCCGCAGCTCAACTGTGGAACTGCCATTGAAACTGGTTTTCTTGAATATAGCTGAGGCAGATGGAATATAACATGTAGCGGTGAAATGCTTAGATATGTTATAGAACACCGATTGCGCAGGCAGTCTGCTAAACTATTATTGACGCTGAGGCACGAAAGCGTGGGGAGCGAACAGGACTAGATACCCTGGTAGTCCACGCCCTAAACGTTGATTACTCGCTGTTGGCGATATACTGTCAGTGGCTAAGTGAAAGCATTAAGTAATCCACCTGGGAAGTACGACTGCAAGGTTGAAACTTAAAGGCGG
M01138:27:000000000-AHTAW:1:1117:26116:7311	16S	74	TACGTAGGTGGCAAGCGTTGTCCGGAATTACTGGGCGTAAAGGGCGCGTAGGCGGCACCTCAAGTCAGATGTGAAAACCCAGGGCTTAACCTTGGGAGTGCATTTGAAACTGGGGAGCTAGAGTGCCGGAGAGGAAAGCGGAATTCCTAGTGTAGCGGTGAAATGCGTAGATATTAGGAGGAACACCGGTGGCGAAGGCGGCTTTCTGGACGGTAACTGACGCTGAGGCGCGAAAGCGTGGGGAGCAAACAGGATTAGATACCCTGGTAGTCCACGCTGTAAACGATGGATACTAGGTGTGGGAGGTATCGAACCCTTCCGTGCCGCAGTAAACGCAATAAGTATCCCGCCTGGGGAGTACGGCCGCAAGGTTG	emb|FN356622.1| Uncultured bacteria partial 16S rRNA gene clone SBL124F87	96.00%	612	Gracilibacteraceae
M01138:27:000000000-AHTAW:1:1105:14052:21584	16S	NA	GACGGAGGGTGCGAGCGTTGTTCGGATTGACTGGGCGTAAAGGGCGTGTAGGCGGTTGCCCAAGTCCGATGTGAAAGCCCGAGGCCTACCCTCGGAAGTGCATCGGAAACTAGGCAGCTGGAGCGCGATAGAGGAGGGTAGAATTCCTGGTGTAGCGGTGAAATGCGTAGATATCAGGAGGAATACCGGCGGCGAAGGCGGCCCTCTGGATCGTTGCTGACGCTGAGACGCGAAAGCGTGGGGAGCAAACAGGATTAGATACCCTGGTAGTCCACGCTGTAAACGATGGGTACTAGGTGTTCGGGGTATTGACCCCCTGAGTGCCGCAGTTAACGCATTAAGTACCCCGCCTGGGGACTACGGCCGCAAGGTTA
M01138:27:000000000-AHTAW:1:2102:14526:8953	16S	NA	TACGAAGGGGGCAAGCGTTGTTCGGAATTACTGGGCGTAAAGGGTGCGTAGGCGGCCGATCAAGTCAGATGTGAAAGCCCAGGGCTTAACCCTGGAACTGCATTTGAAACTGGTTGGCTAGAGTATGGGAGAGGTAAGTGGAATTCCCAGTGTAGAGGTGAAATTCGTAGATATTGGGAAGAACATCAATGGCGAAGGCAGCTTACTGGACCATAACTGACGCTGAGGCACGAAAGCGTGGGGAGCAAACAGGATTAGATACCCTGGTAGTCCACGCCGTAAACGATGTGTGCTAGACGTCGGGTCGTTTCACGACTCGGTGTCGCCGCTAACGCATTAAGCACACCGCCTGGGGAGTACGGTCGCAAGATTA
M01138:27:000000000-AHTAW:1:2102:10155:25203	16S	1	TACGTAGGGTGCAAGCGTTATCCGGAATTATTGGGCGTAAAGAGCTCGTAGGCGGTTTGTCGCGTCTGCTGTGAAAATCTGAGGCTCAACCTCGGACTTGCAGTGGGTACTGGCAGACTAGAGTGCAGTAGGGGGGAAGGGAATTCCTGGTGTAGCGGTGGAATGCGCAGATATCAGGAGGAACACCAATGGCGAAGGCACTTCTCTGGGCTGTAACTGACGCTGATGAGCGAAAGCGTGGGGAGCGAAAAGCATTAGATACCCTGGTAGTACACGCCGTAAACGTTGGGCGCTAGATGTGGGTCACATTACACGTGATCCGTGTCGCAGCTAACGCATTAAGCGCCCCGCCTGGGGAGTACGGCCGCAAGGCTA	emb|FN296975.1| Uncultured bacterium partial 16S rRNA gene clone Roi_L5-B9-T7	98.00%	645	Microbacteriaceae
M01138:27:000000000-AHTAW:1:2114:15478:21598	16S	8	TTTCCCTCCTCCTCTTTCCTCCTTCTTTTTCCCTCGTTAATCGGAATTACTGGGCGTAAAGCGTGCGCAGGCGGTTTTGTAAGCCAGATGTGAAAGCCCCGGGCTCAACCTGGGAACGGCGTTTGGAACTACAAGACTAGAGTGTGTCAGAGGGGGGTGGAATGCCGCGTGTAGCAGTGAAATGCGTAGAGATGCGGCGGAACACCGATGGCGAAGGCAGCCCCCTGGGATAACACTGACGCTCATGCACGAAAGCGTGGGGAGCAAACAGGATTAGATACCCTGGTAGTCCACGCCCTAAACGATGTCAATTAGCTGTTGGGGGTTAGAATCCTTGGTAGCGTAGCTAACGCGTTAAATTGACCGCCTGGGGAGTACGGCCGCAAGGTTA	emb|LN998970.1| Vogesella alkaliphila partial 16S rRNA gene isolate MJB-S123	99.00%	630	Neisseriaceae
M01138:27:000000000-AHTAW:1:1116:12243:6163	16S	NA	TACGTAGGGTGCAAGCGTTAATCGGAATTACTGGGCGTAAAGCGGGTGTAGGTGGCTAGGCAAGTTGGATGTGAAAGCCCCGGGCTCAACCCGGGAAGTGCATCCAAAACTACTTAGCTTGAGTAAGGAAGAGGATAGGAGAATTCTTGGTGTAGTGGTGAAATACGTAGATATCAAGAGGAACACCGGTGGCGAAGGCGCCTATCTGGTCCATTACTGACACTCAGACCCGAAAGCGTGGGTAGCAAACAGGATTAGATACCCTGGTAGTCCACGCCGTAAACTATGTTCACTTGGTGTTGGAGGTATTGACCCCTTCAGTGCCGGAGCTAACGCGTTAAGTGAACCGCCTGGGAAGTACGGTCGCAAGATTA
M01138:27:000000000-AHTAW:1:2114:27576:9532	16S	66	TACGGAGGGTGCAAGCGTTATCCGGATTCACTGGGTTTAAAGGGAGCGTAGGTGGGTCGATAAGTCAGCGGTGAAATCCCCAAGCTTAACTTGGGAACTGCCATTGATACTATCGATCTTGAATACTGTGGAGGTAAGCGGAATATGTCATGTAGCGGTGAAATGCTTAGATATGACATAGAACACCGATAGCGAAGGCAGCTTACTACGCAGTTATTGACACTGAGGCTCGAAAGCGTGGGGATCAAACAGGATTAGATACCCTGGTAGTCCACGCCCTAAACTATGGATACTCGACATCAGCGATACAATGTTGGTGTCTGGTCGAAAGCATTAAGTATCCCACCTGGGAAGTACGTCCGTAAGGATGAAGCTCAGAGGGATTTGCGG	gb|KP687106.1| Uncultured bacterium clone T6_0911_08 16S ribosomal RNA gene partial sequence	98.00%	663	Chitinophagaceae
M01138:27:000000000-AHTAW:1:1109:10645:14186	16S	4	TACGGAGGGGGCTAGCGTTGTTCGGAATTACTGGGCGTAAAGCGCACGCAGGCGGTCTGTTAAGTTAGAAGTGAAAGCCTTGGGCTTAACCTGAGAATTGCTTTTAAGACTGGCAGACTAGAATCCAGAAGAGGGTAGTGGAATTCCGAGTGTAGAGGTGAAATTCGTAGATATTCGGCAGAACACCAGTGGCGAAGGCGACTACCTGGTCTGGCATTGACGCGCATGTGCGAAAGCGTGGGGAGCAAACAGGATTAGATAACCTGGTAGTCCACGCCGGAAACGATGGGTGCTAGTTGTTGGGGACCATAGGTCTTCAGTGACGCAGCTAACGCATTAAGCACCCCGCCTGGGGAGTACGGCCGCAAGGTTA	gb|JN023310.1| Uncultured bacterium clone lmu-b49 16S ribosomal RNA gene partial sequence	97.00%	614	Rhodospirillaceae
M01138:27:000000000-AHTAW:1:2108:29287:13844	16S	NA	TACATAGGGTGCAAGCGTTGTCCGGAATTATTGGGTGTAAAGAGCTCGTAGGTGGTTAGATACGTCGGATGTGAAAATCAGGGGCTCAACCCCTGACCTGCATTCGATACGGTCTAGCTAGAGTGTGGTAGGGGAGACTGGAATTCCTGGTGTAGCGGTGGAATGCGCAGATATCAGGAGGAACACCGATGGCGAAGGCAGGTCTCGGGGCCATTACTGACACTGAGGCGCGAGAGCGTGGGGAGCGAACAGGATTAGATACCCTGGTAGTCCACGCCGTAAACGGTGGGCGCTAGTTGTGCGAACCTGCCACGGTTTGTGCGGCGCAGCTAACGCATTAAGCGCCCCGCCTGGGGAGTACGATCGCAAGGTTG	gb|HM486259.1| Uncultured Micrococcineae bacterium clone Jab PL2W2B6 16S ribosomal RNA gene partial sequence	98.00%	641
M01138:27:000000000-AHTAW:1:1112:7798:14179	16S	16	TACGTAGGGTGCAAGCGTTAATCGGAATTACTGGGCGTAAAGTGTGCGCAGGCGGTTATATAAGACAGAGGTGAAATCCCCGGGCTCAACCTGGGAACGGCATTTGTGACTGTATAGCTGGAGTGCGGCAGAGGGGGATGGAATACCGCGTGTAGCCGTGAAATGCGTAGATATGCGGAGGAACACCGATGGCGAAGGCAATCCCCTGGGCCTGCACTGACGCTCATGCACGAAAGCGTGGGGAGCAACACGGATTAGATACCCTGGTAGTCCACGCCCTAAACGATGTCAACGGGTTGGTGGGTCTTCACTGACTCAGTAACGAAGCTAACGCGTGAAGTTGACCGCCTGGGGAGTACGGCCGCAAGGTTG	gb|KU839730.1| Limnohabitans sp. strain LIY8 16S ribosomal RNA gene partial sequence	97.00%	627	Comamonadaceae
M01138:27:000000000-AHTAW:1:2104:8683:5173	16S	0	TACGGAGGGTGCAAGCGTTATCCGGAATCATTGGGTTTAAAGGGTCCGCAGGCGGATTAATAAGTCAGTGGTGAAATCCTATCGCTTAACGATAGAACTGCCATTGGTACTGTAAGTCTTGCATTCGGTCGGAGTGGGCGGAATGTGTAGTGTAGCGGTGAAATGCAGAGATATTACACAGAACACCGATAGCGAAGGCAGCTCACTAGGCAGGGATTGACGCTCAGGGATGAAAGCGTGGGGATCAAACAGGATTAGATACCCTGGTAGTCCACGCTCTAAACGATGATTACTCGTTTTCGGCGATATACGGTCGGAGACTAAGCGAAAGTGATATGTAATCCACCTGGGGAGTACGATCGCAAGGTTG	gb|GU305704.1| Uncultured bacterium clone MYY9 16S ribosomal RNA gene partial sequence	97.00%	623	Cryomorphaceae
M01138:27:000000000-AHTAW:1:1106:24230:13357	16S	NA	TACGAAGGGTGCTAGCGTTGTTCGGAATTACTGGGCGTAAAGCGCACGTAGGCGGCTATACAAGTCAGAGGTGAAATCCCGGGGCTCAACCCCGGAACTGCCTTTGAAACTGTATAGCTGGAGTGTGTGAGGGGATGGCGGAATTCCTAATGTAGAGGTGGAATTCGTAGATATTAGGAGGAACACCGGTGGCGAAGGCGGCCATCTGGCACACAACTGACGCTGAGGCGCGAAAACGTGGGGATCAAACAGGATTAGATACCCTGGTAGTCCACGCTGTAAACGATGAGTGCTAGCCGTTAGATCCGTAGGATTTAGTGGCGTCGCTAACGCATTAAGCACTCCGCCTGGGGAGTACGGTCGCAAGATTA
M01138:27:000000000-AHTAW:1:2116:17050:12282	16S	326	TACGGAGGGTGCAAGCGTTAATCGGAATTACTGGGCGTAAAGCGCGCGTCGGCGGCTACATAAGTTGGAGGTGAAATCCCCGGGCTCAACCTGGGAACTGCTTTCACAACTGTGTAGCTAGAGTGCAGAAGAGGATAGTGGAATTTCTAGTGTAGCGGTGAACTGCGTAGATATTAGAAGGAACACCAGTGGCGAAGGCGACTGTCTGGGCTGACACTGACGCTGAGGTGCGAAAGCGTGGGTGATCAAACAGGATTAGATACCCTGGTAGTCCACGCCGTAAACGATGTCTACTAGCCGTTGGGACCCTTGAGGTTTTGGTGGCGCAGCTAACGCAATAAGTAGACCGCCTGGGGAGTACGGTCGCAAGATTA	gb|KC432081.1| Uncultured bacterium clone SEAA1AC011 16S ribosomal RNA gene partial sequence	99.00%	654	Alteromonadales_incertae_sedis
M01138:27:000000000-AHTAW:1:2119:2902:13152	16S	0	TACGGAGGGTGCAAGCGTTATCCGGAATCATTGGGTTTAAAGGGTCCGCAGGCGGTCTTATAAGTCAGTGGTGAAAGCCTATCGCTTAACTGTAGAACTGCCATTGATACTGTAAGACTTGAATTCGGTCGAAGTGGGCGGAATGTGTAGTGTAGCGGTGAAATGCATAGATATTACACAGAACACCGATAGCGAAGGCAGCTCACTAGGCCTGGATGTACGCTCAGGGACGAAAGCGTGGGGATCAAACAGGATTAGATACCCTGGTAGTCCACGCCGTAAACGATGATTACTCGTTTGCGGGGATATACAGTCGGAGACTAAGCGAAAGTGATAAGTAAGCCACCTGGGGAGTACGATCGCAAGGTTG	gb|EU642252.1| Uncultured Cryomorphaceae bacterium clone LW18m-1-90 16S ribosomal RNA gene partial sequence	97.00%	623	Cryomorphaceae
M01138:27:000000000-AHTAW:1:1103:29145:14982	16S	NA	GACGAAGGATCCAAGCGTTGTCCGGATTTACTGGGTTTAAAGGGTGCGTAGGCGGAAAATTAAGTCAGTGGTGAAAGCCCGCAGCTCAACTGCGGAACTGCCCATGAAACTGATTTTCTTGAATACGGTTGAGGTAGATGGAATATAACATGTAGCGGTGAAATGCTTAGATATGTTATAGAACACCAATTGCGAAGGCAGTCTACTAAGCCGTGATTGACGCTGGGGCACGAAAGCGTGGGGAGCGCACAGGATTAGATACCCTGGTAGGCCAGGCTGTAAGCGTGGATTACTTGCTGTTGGAAATACACTGTCAGCGGCTAAGCGAAAGCGTTAAGTAATCCACCTGGGAAGTACGACCGCAAGGTTG
M01138:27:000000000-AHTAW:1:1114:7640:10859	16S	NA	GACGGAGGGGGCTAGCGTTGTTCGGAATTACTGGGCGTAAAGCGCGCGTAGGCCGTTGTCTAAGTTGGGTGGGAAAGCCCGGGGCTTAACCCCGGAAATGCGCCCAAGACTGGATGACTGGAGTCCGGGAGAGGTGGGTGGAACTCCCAGTGTAGAGGTGAAATTCGTAGATATTGGGAAGAACACCGGTGGCGAAGGCGGCCCACTGGACCGGTACTGACGCTGAGGCGCGAAAGCGTGGGGAGCAAACAGGATTAGATACCCTGGTAGTCCACGCCGTAAACGATGGGTGATAGACGTTGGGGAGCTTGCTCCCCGGTGTCGTAGCTAACGCGTGAAGCACCCCGCCTGGGGAGTACGGCCGCAAGGTTA
M01138:27:000000000-AHTAW:1:2117:16678:19677	16S	NA	TACGGAGGATCCAAGCGTTGTCCGGATTTATTGGGTTTAAAGGGTGCGTAGGCGGATCTTTAAGTCAGTGGTGAAAGCCTGCAGCTCAACTGTAGAATTGCCATTGAAACTGAAGATCTTGAATTAGGTTAAAGTAGGCGGAATGTATCATGTAGCGGTGAAATGCTTAGATATGATACAGAACACCGATAGCGAAGGCAGCTTGCTGAACCTATATTGCCGCTGAGGCACGAAAGCGTGGGGAGCGAACAGGATTAGAGGCCCGGGGAGTCCACGCCCTAAACGTTGATTACTCGTTGTTGGCGATATACAGTCAGCGACCAAGCTAAAGCGGTAAGTAATCCACCTGGGAAGTACGACCGCAAGGTGG
M01138:27:000000000-AHTAW:1:1104:18455:22585	16S	0	TACGTAGGGGGCGAGCGTTGTCCGAAGTTACTGGGCGTAAAGCGCGCGTAGGCGGTTATTCAAGTCTGGGGTGAAAGGTTCAGCGCCCAACGTGAACAGTGCCTTGGATACGGGATGACTGGAGTCTGGGAGGGGGGAGGGGAATTCCTGGTGTGGCGGTGAAATGCGTAGATATCAGGAGGAACACCGGTGGCGAAGGCGCCTTCCTGGCCTAAGACTGAAGCTTAGGTGCGAAAGCGTGGGGAGCAAACGGGATTAGGTATCCCGGGAGTCCACGCCGTAAACGATGAGTGCTAGGTGTCGGGGGTATCGACCCGCCCGGTGGCGTCGCTAACGCATTAAGCACTCCGCCTGGGGAGTACGGCCGCAAGGTTG	gb|KP410317.1| Uncultured bacterium clone XL5PA_12 small subunit ribosomal RNA gene partial sequence	97.00%	623	Armatimonadaceae
M01138:27:000000000-AHTAW:1:1114:21567:7207	16S	4	TACAGGGGGAGCAAGCGTTATCCGGAATGATTGGGCGTAAAGCGTCTGTAGGTGGTCTGAAAAGTCTACTGTCAAATACCAAGGCTCAACCTTGGGCAGGCAGTAGAGTACTTTTAGACTTGAGTGCGGTAGAGGTGGAGGGAATCCCTAGCGTAACAGTGAAATGGGTAGATTTTAGGGGGAACACCAGCGGCGAAGGCGCCCTACTGGGCCGAGACTGACACTGAGAGACGAAAGCTAAGGGAGCGAATAGGATTAGATACCCTAGTAGTCTTAGCTGTAAACGATGGAAACTAAGTGCTGCCGAATGCAGTGCTGTAGCTAACGCGTGAAGTTTCCCGCCTGGGGAGTATGCTCGCAAGAGTG	gb|KM165597.1| Uncultured bacterium clone Espejo_9_20_11_Water.139510 16S ribosomal RNA gene partial sequence	97.00%	607	Oophila amblystomatis
M01138:27:000000000-AHTAW:1:1101:15818:19233	16S	NA	TACAGAGGGTGCGAGCGTTGTCCGGAATCACTGGGCGTAAAGGGCGCGTAGGTGGCCTGGTAAGTAGGGGGTGAAATCCTGTGGCTTAACTGCAGGACGGCCTCCTAGACTGTCAGGCTTGAGCATGGTAGAGGCTGGTGGAATTCCCGGTGTAGCGGTGGAATGCGTAGAGATCGGGAAGAACATCGGTGGCGAAGGCGGCCAGCTGGGCCATTGCTGACACTGAGGCGCGACAGCGTGGGGAGCAAACAGGATTAGATACCCTGGTAGTCCACGCCGTAAACGATGGGTACTAGGCGTCGGGGGGAGCGACCCCTTCGGTGCCGTCGCTAACGCAGTAAGTACCCCGCCTGGGGAGTACGGCCGCAAGGCTG
M01138:27:000000000-AHTAW:1:1104:27964:18937	16S	NA	TACGGAGGGTGCGAGCGTTGCTCGGAATTATTGGGCGTAAAGCGTACGCAGGCGGTTCGATAAGTCGAGTGTGAAATCCCGGAGCTCAACTCCGGACGTGCATTCGATACTGTCAGACTTGAGTGCGGGAGAGGGAAGCGGAATTCCTGGTGTAGAGGTGAAATTCGTCGATATCAGGAGGAACACCGGTGGCGAAAGCGGCTTCCTGGCCCGACACTGACGCTCATGTACGAAAGCGTGGGGAGCAAACAGGATTAGATACCCTGGTAGTCCACGCCGTAAACGATGAGTGCTAGCTGCTGGGAATGTTTACCGTTTCAGTGGCTAAGCTAACGCATTAAGCACTCCGCCTGGGAAGTACGTCCGCAAGGCTA
M01138:27:000000000-AHTAW:1:1112:18212:10771	16S	41	TACGGAGGGTGCGAGCGTTGTTCGGAATTATTGGGCGTAAAGCGCGTGTAGGCGGCTTCATAAGTCTGATGTGAAAGCCCTGGGCTCAACCTGGGAAGTGCATTGGATACTGTGAGACTTGAGTACGGGAGAGGGCTGTGGAATTCCCAGTGTAGGAGTGAAATCCGTAGATATTGGGAGGAACACCGGTGGCGAAGGCGGCTGCCTGGACCGATACTGACGCTGAGACGCGAAAGCGTGGGGAGCAAACAGGATTAGATACCCTGGTAGTCCACGCCGTAAACGATGAGTACTAGGTGTTGCGGGTATTGACCCCTGCAGTGCCGTAGCTAACGCATTAAGTACTCCGCCTGGGAAGTACGGTCGCAAGACTA	gb|JN038618.1| Uncultured delta proteobacterium clone MA-R44 16S ribosomal RNA gene partial sequence gb|JN038623.1| Uncultured delta proteobacterium clone MA-R51 16S ribosomal RNA gene partial sequence	99.00%	670	Geobacteraceae
M01138:27:000000000-AHTAW:1:1106:19827:3434	16S	NA	TACATAGGGTGCAAGCGTTGTCCGGAATTATTGGGCGTAAAGCGCCCGTAGGTGGTTAGATACGTCGGCTGTGAAAATCAGGGGCTCAACCCCTGACCTGCATTCGATACGGTCTAGCTAGAGTGTGGTAGGGGAGACTGGAATTCCTGGTGTAGCGGTGGAATGCGCAGATATCAGGAGGAACACCGATGGCGAAGGCAGTTCTCTGGGCCATTACTGACACTGAGGAGCGAAAGCGTGGGGAGCGAACAGGATTAGATACCCTGGTAGTCCAAGCCGTAAACGGTGGGTGCTAGTTGTGCGAACGTTCCACGGTTGGTGCGACGCAGCTAACGCATTAAGCGCCCCGCCTGGGGAGTACGATCGCAAGATTA	gb|HM486259.1| Uncultured Micrococcineae bacterium clone Jab PL2W2B6 16S ribosomal RNA gene partial sequence	98.00%	639
M01138:27:000000000-AHTAW:1:2119:10153:17360	16S	NA	GACGTAGGGAGCAAGCGTTGTCCGGATTTACTGGGCGTACAGAGCGCGTAGGCGGCTCGTTAAGGGGGAAGTGAAATCTCCAGTGCTCAACACGGAAACTACTTTACATACTGGCGAGCTTGAGGAAAGCAGCGGCAACTGGAATTACTTGTGTCGCGGTGAAATGCGTTGATATCAGGAGGAACACCCAAGGCGAAGGCAGGTTGCTGGGCTTTATCTGACGCTGAGGCGCGAAAGCGTGGGTAGCAAACAGGATTAGATACCCTTGTAGTCCACGCCCTAAACGATGGATACTAGACGTAAGAGGTATCGACCCCTCTTGTGTCGCAGCTAACGCATTAAGTATCCCGCCTGGGGACTACGGCCGCAAGGTTG
M01138:27:000000000-AHTAW:1:1119:9515:5844	16S	14901	TACGGAGGGTGCAAGCGTTAATCGGAATTACTGGGCGTAAAGCGCACGTAGGTGGTTCGCTAAGTCAGCTGTGAAATCCCCGGGCTCAACCTGGGACTTGCAGTTGTAACTGGTGAGCTCGAGTAGGGTAGAGGGGTGTGGAATTCCAGGTGTAGCGGTGAAATGCGTAGATATCTGGAGGAACATCAGCGGCGAAGGCGACACCCTGGACTCATACGGACACTGAGGTGCGAAAGCGTGGGGAGCAAACAGGATTAGGTACCCTGGTAGTCCACGCCGTAAACGATGTCTACTAGCCGTTGGGTTCCTTGAGGACTTAGTGGCGCAGCTAACGCAATAGGTAGACCGCCGGGGGAGTACGGTCGCAAAATCAAGGCTTAGATAGATTTA	dbj|AB794492.1| Uncultured bacterium gene for 16S ribosomal RNA partial sequence clone: SEL05.1K812	98.00%	634	Pseudomonadaceae
M01138:27:000000000-AHTAW:1:1103:25722:16343	16S	NA	TACGTAGGGTGCGAGCGTTAATCGGAATTACTGGGCGTAAAGCGTGCGCAGGCGGTTATATAAGCCAGATGTGAAAGCCCCGAGCTTAACTTGGGAATTGCGTTTGGAACTGTATAACTAGAATTCAGCAGAGGGGGATGGAATTCCACGTGTAGCAGTGAAATGCGTAGAGATGTGGAGGAACACCAATGGCGAAGGCAGTCCCCTGGGCTAGAATTGACGCTCATGCACGAAAGCGTGGGGAGCAAACAGGATTAGATACCCTGGTAGTCCACGCCCTAAACGATGTCAACTGGCTGTTGGGAAGTAATCCTCAGTGGCGAAGCTAACGCGAGAAGTTGACCGCCTGGGGAGTACGGTCGCAAGATTA
M01138:27:000000000-AHTAW:1:1113:2656:17887	16S	0	TACGGAGGGTGCAAGCGTTGTCCGGATTCACTGGGTTTAAAGGGTGCGTGGGTGGGTCGATAAGTCAGCGGTGAAATCCCCAAGCTTAACTTGGGAACTGCCATTGATACTATCGATCTTGAATACTGTGGAGGTAAGCGGAATATGTCATGTAGCGGTGAAATGCTTAGATATTACATAGAACACCGATAGCGAAGGCAGCTTGCTACGCAGTTATTGACACTGAGGCTCGAAAGCGTGGGGATCAAACAGGATTAGATACCCTGGTAGTCCACGCTCTAAACTATGGAAACTCGACATCAGCGATACACAGTTGGTGTCTGAGCGAAAGCATTAAGTATTCCACCTGGGAAGTACGTCCGCAAGGATG	gb|KP687106.1| Uncultured bacterium clone T6_0911_08 16S ribosomal RNA gene partial sequence	98.00%	632	Chitinophagaceae
M01138:27:000000000-AHTAW:1:1102:24498:3928	16S	NA	TACGGAGGGTGCAAGCGTTATCCGGATTTACTGGGCTTAAAGGGTCCGTAGGCGGGCCGATAAGTCAGTGGTGAAAGCCCATAGCTCAACTATGGAACTGCCATTGATACTGTCGGTCTTGAGTACAAGTGAGGTTGGCGGAATGTCTGGTGTAGCGGTGAAATGCTTAGATATCACACAGAACACCGATTGCGAAGGCAGCTGGCCAACTTGTAACTGACGCTGAGGGACGAAAGGGTGGGGATCAAACAGGATTAGATACCCTGGTAGTCCACACCGTAAACGATAATTGCTAGAGTTTGGCCTTATGTTCAGAGACCAAGCTAAAGTGTTAAGTAATCCGCCTGGGGAGTACGTCCGCAAGGATG
M01138:27:000000000-AHTAW:1:1107:12717:3689	16S	NA	TACGGAGGGTGCAAGCGTTATCCGGATTTATTGGGTTTAAAGGGTCCGTAGGCGGGCCGATAAGTCAGAGGTGTAAGCCCATAGCTCATCTATGGAACTGCCATTGATACTGTCGGTCTTGAGTATATGTGATGTTGGCGGAATGTGTAGTGTAGCGGTGATATGATTAGATATTACACAGAAAACCGATTGCGAAGGCAGCTGACAAATATATAACTGACGCTGAGGGACGAAAGTGTGGGGATCAAACAGGATGAGATACCCTGGTAGTCCACACCTTAAACGATGATTACTAGATTGGGGCCTTATGGGCAGAGTCCAAGCGAAAGTGTTAAGTAATCCACCTGGTGAGTACGTCCGCAAGGATG	gb|KP687207.1| Uncultured bacterium clone T6_1111_53 16S ribosomal RNA gene partial sequence	97.00%	610
M01138:27:000000000-AHTAW:1:1106:11588:11832	16S	NA	TACGAGGGGGGTTAGCGTTATCCGGAATAATTGGGCGTAAAGGGTTCGTAGACGGTTTTTGTTGTTTTTAGAAAATTTTTTAGATTACACTAAAACCTTCTTATAATACACAATTTCTTGAGTTTCGGATAAAATATATATAATTTTTTAAATAGGGTTAAAATCCATAGATTTATAAAAGAATGCCTAGCGGCGAAAGCAATTATTTAGACGATTACTGACGTTGAGGAACGAAAGCTTAGGGAGCGAACAGGATTTGATACCCTGGTAGTCTTTGCTGTCACACATGAGTGTTAATATTTAAAATTTTTATATAAAGCTAACGCGTTAAACACTCCGCCTGGGGAGTACGATCGCAAGATTA
M01138:27:000000000-AHTAW:1:1112:27999:9590	16S	2	TACGTAGGGTGCGAGCGTTAATCGGAATTACTGGGCGTAAAGCGTGCGCAGGCGGTTATACAAGACAGGCGTGAAATCCCCGGGCTTAACCTGGGAATGGCGACTGTGACTGCATAGCTAGAGTGTGTCAGTGGGGGGTAGAATTCCACGTGTAGCAGTGAAATGCGTAGATATTTGGAGGAATACCAATGGCGAAGGCAGCCCGCTGGGATATCACTGACGCTCATGCACGAAAGCGTGGGGAGCAAACAGGATTAGCTACCCTGGTAGTCCACGCCCTAAACGATGCTGACTAGTTGTTCGGGATTCACATCCTGAGTAACGTAGCTAACGCGTGAAGGCAGCCGCCTGGGGAGTACGGTCGCAAGATTA	gb|CP015018.1| Polynucleobacter asymbioticus strain Tro8F10W22 complete genome	98.00%	630	Burkholderiaceae
M01138:27:000000000-AHTAW:1:1116:17733:15316	16S	NA	TACAGAGGGTGCAAGCGTTAATCGGAATTACTGGGCGTAAAGGGTGCATAGGTGGTTAATTAAGTCAGATGTGAAATCCCAAGGCTTAACCTTGGAATTGCATATGATACTGGTTAGCTAGAGTACAGAAGAGGGAAGTGGAATTTCCGGTGTAGCGGTGAAATGCGTAGATATCGGAAGGAACATCAGTGGCGAAGGCGACTTCCTGGTCTGTTACTGACACTGAGGCACGAAAGCGTGGGGAGCGAACAGGATTAGATACCCTGGTAGTCCACGCCGTAAACTATGAGAACTAGATGTTAGGGGGCTTAGACCTCTTGGTATCGCAGCAAACGCGTTAAGCTCTCCGCCTGGGGAGTACGGCCGCAAGGTTA
M01138:27:000000000-AHTAW:1:1102:18481:2445	16S	NA	TACGTAGGGTGCAAGCGTTAATCGGAATTACTGGGCGTAAAGCGTGCGCAGGCGGTTTTGTAAGACAGGTGTGAAATCCCCGGGCTTAACCTGGGAACTGCACTTGTGACTGCAAGGCTAGAGTGTGTCAGAGGGAGGTGGAATTCCGCGTGTAGCAGTGAAATGCGTAGAGATGCGGAGGGACACCGATGGCGAAGGCAGCCTCCTGGGATAACACTGACGCTCATGCACGAAAGCGTGGGGAGCAAACAGGATTAGATACCCTGGTAGTCCACGCCCTAAACGATGTCAACTAGTTGTCGGGGATTCGTTTCCTTGGTAACGCAGCTAACGCGTGAAGTTGACCGCCTGGGGAGTACGGCCGCAAGGTTA
M01138:27:000000000-AHTAW:1:1105:19884:1611	16S	1	TACGGAGGGTGCAAGCGTTATCCGGGTTTACTGGGTTTAAAGGGTGCGTAGGTGGGTAAGTAAGTCAGTGGTGAAATCTTCAAGCTTAACTTGGAAACTGCCATTGATACTATTTATCTTGGATACTATGGAGGTAAGCGGAATATGTCATGTAGCGGTGAAATGCTTAGATATGACATAGAACACCAATTGCGAAGGCAGCTTACTACACAGTCATTGTCACTGAGGCACGAAAGCGTGGGGATCAAACAGGATTAGATACCCTGGTAGTCCACGCCCTAAACGATGGATACTCGACATCAGCGGTACACTGTTGGTGTCTGAGCGAAAGCATTAAGTATCCCACCTGGGAAGTACGACCGCAAGGTTG	gb|KM178529.1| Uncultured bacterium clone Espejo_1_17_12_Water.35996 16S ribosomal RNA gene partial sequence	98.00%	630	Chitinophagaceae
M01138:27:000000000-AHTAW:1:2111:13555:4470	16S	NA	TACGTAGGTGGCAAGCGTTGTCCAGATTTATTGGGTTTAAAGGGTGCGTAGGCGGTTCGATAAGTCAGTGGTGAAATACAATAGCTTAACTATTGAGGTGCCATTGATACTGTGGAACTTGAGTACAGACGAGGTAGGCGGAATAGATGATGTAGCGGTGAAATGCTTAGATATCGTAAAGAACACCGATTGCGAAGGCAGCTTACTAGGCTGTAACTGACGCTGAGGCACGAAAGTGTGGGGATCAAACAGGATTAGATACCCTGGTAGTCCACACTCTAAACGATGATTACTCGATGTTGGCGATACACAGCCAGCGTCTGAGCAAAAGCGATAAGTAATCCACCTGGGGAGTACGCCGGCAACGATG	gb|KU966828.1| Uncultured bacterium clone 691 16S ribosomal RNA gene partial sequence	97.00%	614
M01138:27:000000000-AHTAW:1:2110:12018:17903	16S	7	TACGTAGGGTGCAAGCGTTAATCGGAATTACTGGGCGTAAAGCGTGCGCAGGCGGTTTTATAAGACAGATGTGAAATCCCCGGGCTCAACCTGGGAACTGCATTTGTGACTGTTTAGCTGGAGTGCGGCAGAGGGGGATGGAATTCCGCGTGTAGCAGTGAAATGCGTAGATATGAGGAGGAATACCGATGGCGAAGGCCATCCCCTGGGCCTGCACTGACGCTCATGAACGAAAGCGTGGGGAGCAAACGGGATTAGATACCCTGGTAGTCCACGCCCTAAACGATGTCAACTGGATGTTGGGTCGTCACTGACTCAGTAACGAAGCTAACGCGTGAAGTTGACCGCCTGGGGCGTACGGCCGCAAGGTTG	gb|KU839730.1| Limnohabitans sp. strain LIY8 16S ribosomal RNA gene partial sequence	97.00%	627	Comamonadaceae
M01138:27:000000000-AHTAW:1:1101:23116:4624	16S	1	TACGTAGGGTGCAGGCGTTATCCGGATTCACTGGGTTTAAAGGGTGCGTAGGCGGGCTTGTAAGTCAGTGGTGAAATCTCCGAGCTCAACTTGGAAACTGCCATTGATACTACTAGTCTTGAATTCTGTGGAGGTAAGCGGAATATATCATGTAGCGGTGAAATGCTTAGATATGATATAGAACACCGATAGCGAAGGCAGCTCACTACGCAGATATTGACGCTGAGGCACGAAAGCGTGGGGATCAAACAGGATTAGATACCCTGGTAGTCCACGCCCTAAACTATGGATACTCGACATCAGTGATACACAGTTAGTGTCTGAGCGAAAGCATTAAGTATCCCACCTGGGAAGTACGTCCGCAAGGATG	gb|EU376294.1| Uncultured bacterium clone sls1882 16S ribosomal RNA gene partial sequence	97.00%	623	Chitinophagaceae
M01138:27:000000000-AHTAW:1:2118:29032:11068	16S	261	GGGCAAGAGGAAGAGGTAATAGAGAGGGTGCAAGCGTTAATCGGAATGACTGGGCGTAAAGCGTGCGTAGTCGGTTGTTTAAGTCGGATGTGAAATCCCCGGGCTCAACCTGGGAATTGCATTCGATACTGGGCAGCTAGAGTTCGGCAGAGGGAAGTGGAATTTCCGGTGTAGCGGTGAAATGCGTAGATATCGGAAGGAACATCAGTGGCGAAAGCGACTTCCTGGACCAGAACTGACGATCAGGCACGAAAGCGTGGGGAGCAAACAGGATTAGATACCCTGGTAGTCCACGCCATAAACGATGACAACTAGACGTTGGGGGCATATGGCCCACAGTGTCGCAGCTAACGCGTTAAGTTGTCCGCCTGGGGAGTACGGCCGCAAGGTTG	gb|DQ450180.1| Uncultured proteobacterium clone R7C24 16S ribosomal RNA gene partial sequence	99.00%	673	Sinobacteraceae
M01138:27:000000000-AHTAW:1:1106:15000:8291	16S	NA	TACGAAGGATCCAAGCGTTATCCGGATTCATTGGGTTTAAAGGGAGCGTAGGCGGTTTAATAAGTCAGTGGTGAAATCCCTCAGCTCAACTGAGGACCTGCCATTGATACTGTCGAACTAGAGTACAGATGACGTTGGCGGAATGTGTCATGTAGCGGTGAGATGCATAGATATGACACAGAACACCGATTGCGAAGGCAGCTGACGAAACTGAAACTGACGCTGAGGCTCGAAAGTGCGGGGATCAAACAGGATTAGATACCCTGGTAGTCCGCACCGTAAACGATGATTATTCGATGTTTGCGATACACAGCAAGCGTCCAAGCGAAAGCGATAAGTAATCCACCTGGGGAGTACGCTCGCAAGAGTG
M01138:27:000000000-AHTAW:1:2106:12614:18248	16S	1	TACGTAGGGTGCGAGCGTTAATCGGAATTACTGGGCGTAAAGCGTGCGCAGGCGGTTTTGTAAGTCAGACGTGAAATCCCCGAGCTCAACTTGGGAACTGCGCTTGAAACTACAAGGCTAGAGTGTGGGAGAGGGGGGTAGAATTCCACGTGTAGCAGTGAAATGCGTAGAGATGTGGAGGAATACCAATGGCGAAGGCAGCCCCCTGGACTAATACTGACGCTCATGCACGAAAGCGTGGGGAGCAAACAGGATTAGATACCCTGGTAGTCCACGCCCTAAACGATGTCTACTAGGTGTTGGGAGAGTAAGATCTTTTAGTACCGCAGCTAACGCGTGAAGTAGACCGCCTGGGGAGTACGGTCGCAAGATTA	gb|KP687229.1| Uncultured bacterium clone T6_1111_87 16S ribosomal RNA gene partial sequence	98.00%	639	Methylophilaceae
M01138:27:000000000-AHTAW:1:2118:21848:19841	16S	NA	TACGAAGGGGGCTAGCGTTGTCCGGAATTACTGGGCGTAAAGCGCACGTAGGCGGATTGTTAAGTCGGGGGTGAAATCCCAGGGCTCAACCCTGGAACTGCCAACGATACTGCCATACTTGAGTCCGGGAGAGGTGGCTGGAATTCCGCGTGTAGAGGTGAAATTCGTAGATATTTGGAAGAACACCAGTGGCGAAGGCGGCTCACTGGCCCGGAACTGACGCTGAGGTGCGAAAGCGTGGGGAGCAAACAGGATTAGATACCCTGGTAGTCCACGCCGTAAACGATGGATGCTAGCCGTTGGTCAGCTTGCTGATCAGTGGCGCCGCTAACGCGTTAAGCATCCCGCCTGGGGAGTACGGTCGCAAGATTA	gb|JQ038212.1| Uncultured methanotrophic bacterium clone Xh_MOB2_TO4 16S ribosomal RNA gene partial sequence	97.00%	618
M01138:27:000000000-AHTAW:1:2106:8021:15504	16S	NA	TACGTAGGGTGCAAGCGTTAATCGGAATTACTGGGCGTAAAGCGTGCGCAGGCGGTTATATAAGACAGATGTGAAATCCCCGGGCTCAACCTGGGAACTGCATTTGTGACTGTATAGCTGGAGTGCGGCAGAGGGGGATGGAATTCCGCGTGTAGCGGTGAAATGCGTAGATATGCGGAGGAACACCGATGGCGAAAGCAATCTCCTGGGCCTGCACTGACGCTCATGCACGAAAGCGTGGGGAGCAAACAGGATTAGATACCCTGGTAGTCCACGCCCTAAACGATGTCAACTGGTTGGTTGGTCGTCACTGACTCAGTAACGAGGCGAACGCGATAAGTTGACCGCCTGGGGAGTACGGCCGCAAGGTTG	gb|JN002967.1| Uncultured beta proteobacterium clone W0mL33 16S ribosomal RNA gene partial sequence	98.00%	630
M01138:27:000000000-AHTAW:1:2110:25394:9009	16S	0	TACGGAGGGTGCAAGCGTTATCCGGAATCATTGGGTTTAAAGGGTCCGCGGGCGGATTTATAAGTCAGTGGTGAAAGCCTACAGCTTAACTGTTGAACTGCCATTGATACTGTAAGTCTTGAATTCGGTCGAAGTGGGCGGAATGTGTAGTGTAGCGGTGAAATGCATAGATATTACACAGAACACCGATAGCGAAGGCAGCTTACTAAGCCTGGATTGACGCTCAGGGACGAAAGAGTGGGGATCAAACAGGATTAGATACCCTGGTAGTCCACGCTGTAAACGATGATTACTCGTTCTCGGGGATATACAGTCGGAGGCTAAGAGAAATTGATAAGTAATCCACCTGGGGAGTACGATCGCAACGTTG	gb|KC934054.1| Uncultured Lishizhenia sp. clone PY10-10-110 16S ribosomal RNA gene partial sequence	97.00%	618	Cryomorphaceae
M01138:27:000000000-AHTAW:1:2101:26268:20698	16S	3	TACGTAGGGTGCAAGCGTTAATCGGAATTACTGGGCGTAAAGCGTGCGCTGGCGGTTCTATAAGACAGATGTGAAATCCCCGGGCTCAACCTGGGAACTGCATTTGTGACGGTCGAGCTGGAGTACGGCAGAGGAGGATGGAATTCCGCGTGTAGCAGTGAAATGCGTAGATATGCGGAGGGACACCGATGGCGAAGGCAATCCCCTGGGCCGGTACTGACGCTCATGCACGAAAGCGTGGGGAGCAAACAGGAGTAGAGACCCTGGTAGTCCACGCCCTAAACGATGTCAACTGGTGGTTGGGAGGGTTTCTTCTCAGTAACGAAGCTAACGCGTGAAGTTGACCGCCTGGGGAGTACGGCCGCAAGGTTG	dbj|LC093154.1| Uncultured bacterium gene for 16S ribosomal RNA partial sequence clone: HK20	97.00%	618	Burkholderiales_incertae_sedis
M01138:27:000000000-AHTAW:1:2113:4344:15233	16S	475	TACGAAGGGGGCTAGCGCTGCTCGGAATTACTGGGCGTAAAGGGCGCGTAGGCGGATAGTTTAGTCAGAGGTAAAAGCCCAGGGCTCAACCTTGGAACTGCCTTTGATACTGGCTATCTTGAGTTCGGGAGAGGTGAGTGGAATGCCGAGTGTAGAGGTGAAATTCGTAGAGATTCGGCGGAACACCAGTGGCGAAGGCGACTCACTGGCCCGATACTGACGCGGAGGCGCGAAAGCGTGGGGAGCAAACAGGATGAGATACCCTGGTAGTCCACGCTGTAAACGATGAGTGCTAGCTGTCGGCAGGCATGCATGTCGGTGACGCAGCTAACGCATTAAGCACTCCGCCTGGGGAGTACGGTCGCAAGATTA	gb|KT731814.1| Uncultured Caulobacteraceae bacterium clone C03B67 16S ribosomal RNA gene partial sequence	98.00%	645	Caulobacteraceae
M01138:27:000000000-AHTAW:1:1101:4239:6044	16S	NA	TACGTAGGTGGCAAGCGTTGTCCGGATTTATTGGGTTTAAAGGGTGCGTAGGCGGCTTTTTAAGTCAGTGGTGAAACGCTCGAGCTTAACTCGAGAGCTGCCAATGATACTGAAAAGCTTGAGTACAAACGAAGTTGGCGGAATTGAAAGTGTAGCGGTGAAATGCATAGATATTTTCAAGAACACCGATAGCGAAGGCAGCTGACTAGGATGTAACTGACGCTGAAGCACGAAAGTGTGGGGATCAAACAGGATTAGATACCCTGATAGTCCACACTGTAAACGATGATTACTAGATGTTAGCGATATACTGTTAGCGTTACAGGGAAACCGCTAAGTAATCCACCTGGGGAGTACGCCGGCAACGGTG	emb|FQ779166.1| 16S rRNA amplicon fragment from a soil sample (ferralsol Madagascar) resulting from a 16 days laboratory incubation experiment in the presence of 13C-enriched wheat-straw and a tropical peregrine endogeic earthworm Pontoscolex corethrurus: Light-DNA fraction (DNA-SIP technique)	90.00%	499
M01138:27:000000000-AHTAW:1:1119:17838:3704	16S	16	TACGGAGGGTGCAAGCGTTAATCGGAATTACTGGGCGTAAAGCGTGCGCAGGCGGTTATATAAGACAGATGTGAAATCCCCGGGCTCAACCTGGGACCTGCATTTGTGACTGTATAGCTAGAGTGCGGCAGAGGGGGATGGAATTCCGCGTGTAGCAGTGAAATGCGTAGATATTCGGAGGAATACCGATGGCGAAGGCAAGCCCCTGGGCCTGCACTGACGCTCATGCACGAAAGCGTGGGTAGCAAACAGGATTGGATACCCTGGTAGTCCACGCCCGAAACGATGGCAACTGGTTGTTGGGTCTTCACTGACTCAGTAACGAAGCTAACGCGTGAAGTTGACCGCCTGGGGAGTACGGCCGCAAGGTTG	gb|KM166574.1| Uncultured bacterium clone Espejo_9_20_11_Water.172134 16S ribosomal RNA gene partial sequence	98.00%	630	Comamonadaceae
M01138:27:000000000-AHTAW:1:1113:17968:17535	16S	NA	TACGAAGGGGGCTAGCGTTGTTCGGATTTACTGGGCGTAAAGCGCGTGTAGGCGGGTCGTTAAGTTGGGGGTGAAATCCCGAGGCTCAACCTCGGAACTGCCTTCAAAACTGGCGGCCTGGAGCAAGGTAGAGGCGAGTGGAATTCCGAGTGTAGAGGTGAAATTCGTAGATATTCGGAGGAACACCAGTGGCGAAGGCGACTCGCTGGATCTTTGCTGACGCTGAGACGCGAAAGCGTGGGGAGCAAACAGGATTAGATACCCTGGTAGTCCACGCTGTAAACGATGAGGGCTAGTTGTCGGCACGCTTGCGTGTCGGGGACGAAGCTAGCGCATTAAGCTCTCCGCCTGGGGAGTACGGTCGCAAGGTTA
M01138:27:000000000-AHTAW:1:1103:18151:5601	16S	NA	TACAGAGGGTGCGAGCGTTAGTCGGAATTACTGGGCGTAAAGCGTTCGTAGGTGGCTTGATAAGTTAGATGTGAAAACCCTGAGCTTAACTTAGGGACTGCATTTGATACTGTCTTGCTTGAGTGCCAAAGAGGAGCTGGGAATTTCTGGTGTAGCGGTGAAATGCGTAGATATTAGAAGGAACACCAATGGCGAAGGCAATGCTCTGGTTGGTAACTGACACTGAGGGACGAAAGCGTGGGGGGCAAACAGGATTAGATACCCTGGTAGTCCACGCCGTAAATTGTGAATGCTAGCTGTTGGAATCGGTGTTAAGGTTTCAGTGGCGCAAAGCTAACGCGTTAAGCATTCCGCCTGGGTAGTACGGTCGCAAGATTA
M01138:27:000000000-AHTAW:1:1106:9190:7093	16S	NA	TACGTAGGGTGCGAGCGTTGTCCGGAATTACTGGGTGTAAAGGGTCCGCAGGCGGATCTGTAAGTCGGTGGTGAAAACTCTGGGCTCAACCCAGAGTCTGCTGTCGATACTATAGATCTTGAGTTTGAGAGAGGATAATGGAATTCATGGTGTAGCGGTGAAATGCGTAGAGATCATGAAGAACACCGGTAGCGAAGGCGGTTATCTGGCTCAAAACTGACGCTCAGGGACGAAAGCGTGGGTAGCAAACAGGATTAGATACCCTGGTAGTCCACGCCTTAAACGATGGTTGTTCGGTGTCGGGTCGTAAGATTCGGTGCCTGAGCTAACGCGTTAAACAACCCACATGGGGAGTACGATCGCAAGGTTG
M01138:27:000000000-AHTAW:1:1104:17472:8813	16S	NA	TACGTAGGGTGCAAGCGTTATCCGGAATCACTGGGCGTAAAGCGTCCGCAGCCGGCTCGTTAAGTGAGATGTTAAATCGTGTGGCTCAACCATATCGATGCATTTCATACTGGCGGGCTAGAGGAAATCAGAGGCAAGTGGAATTGGTAGTGTAGCAGTGAAATGCGTAGATATTACCAGGAACACCAATGGCGAAGGCAGCTTGCTGGGATTTTTCTGACGGTCAGGGACGAAAGCGTGGGGAGCGAACAGGATTAGATACCCTGGTAGTCCACGCCGTAAACGATGCATACTAGTCGTATGGGGTATCGACCCCCTGTGCGACGAAGCTAACGCGATAAGTATGCCGCCTGGGAAGTACGGCCGCAAGGCTA
M01138:27:000000000-AHTAW:1:1116:10735:4175	16S	NA	TTCCAGCTCCAATAGCGTATATTAAAGTTGTTGCAGTTAAAAAGCTCGTAGTTGGATTTCTAGGGAGAGGCCTCAAAACCAATCCCTACTAGTCCCTTCCGGGACAGTTACTGTGAGAAAATTAGAGTGTTTCAAGCAGGCGTTTGCAGGAATACATTAGCATGGAATAACGAATGTTTCTAGAATCTTGGTTAATTCTAGACAACGATTAATAGGGACAGTTGGGGGCATTAGTATTTAACTGTCAGAGGTGAAATTCTTGGATTTGTTAAAGACTAACGTATGCGAAAGCATTTGCCAAGGATGTTTTCATTAATCAAGAACGAAAGATAGGGGATCAAAGACAATCAGATACTGTCGTAGTCCTATCTATAAACTATGCCGACTAGGGATTGGGGA…	gb|AF029764.1| Dileptus sp. small subunit ribosomal RNA gene complete sequence	99.00%	847
M01138:27:000000000-AHTAW:1:2111:23059:5258	16S	NA	GACGAAGGATCCAAGCGTTGTCCGGATTCACTGGGTTTAAAGGGTGCGTAGGCGGAAAATTAAGTCAGTGGGGAAAGCCAGCAGCTCAACTGTGGAACTGCCATTGAAACTGGGTTTCTTGAATATAGCTGAGGCAGATGGAATATAACATGTAGCGGTGAAATGCTTAGATATGTTATAGAACACCGATTGCGAAGGCAGTCTGCTAAACTATGATTGACGCTGAGGCACGAAAGCGTGAGGAGCGAACAGGATTGGATACCCTGGTAGTCCACGCCCTAAACGTTGATTACTCGCTGTTGTCGATATACTGTCAGTGGCTAAGCGAAAGCATTAAGTAATCCACCTGGGAAGTACGACCGCAAGGTTG
M01138:27:000000000-AHTAW:1:1101:7156:7139	16S	NA	TACGAAGGGTGCAAACGTTGCTCGGAATTATTGGGCGTAAAGCGCACGTAGGCGGCTTGGCCAGTCGGATGTGAAATCCCTCGGATCAACCAAGGAAGGGCATCCGAAACTGCTGAGCTTGACTACTTAAGAGGATCGCGGAATTCCCGGTGTAGAGGTGAAATTCGTAGATATCGGGAGGAACACCAGTGGCGAAGGCGGCGATCTGGGAAGATACTGACGCTGAGGTGCGAAAGCGTGGGGAGCAAACAGGATGAGATACCCTGGTAGTCCACGCCGTAAACGATGAGTGCTAGATGCTGTGGGTATTGACCCCCGGGGTGTCGCAGCCAACGCGTTAAGCACTCCGCCTGGGGAGTACGGCCGCAAGGCTA	gb|KU966600.1| Uncultured bacterium clone 463 16S ribosomal RNA gene partial sequence	98.00%	648
M01138:27:000000000-AHTAW:1:2108:18421:7246	16S	NA	TACAGGGGATGCAAGTGTTATCCGGAATTATTGGGCGTAAAGCGTCTGCAGGTGGATGATTAAGTCTTTTGTTAAATTTCTAGGCTTAACCTGGAACTCGCAAAAGAAACTATTTATCTTGAGTATGGTAGAGGTAAAGGGAATTTCAAGTGGAGCGGTGAAATGCGTAGATATTTGAAAGAACACCAACAGCGAAGGCACTTTACTGGGCCATTACTGACACTCAGAGACGAAAGCTAGGGGAGCAAACAGGATTAGATACCCTGGTAGTCCTAGCTGTAAACGATGGATACTAGATGTTGCTTATTTTATTATACGCAGTGTCGTAGCTAACGCGTTAAGTATCCCGCCTGGGAAGTATGCTCGCAAGAGTG	gb|JN117208.1| Uncultured bacterium clone B8-5-43 16S ribosomal RNA gene partial sequence	98.00%	645
M01138:27:000000000-AHTAW:1:2116:6871:20862	16S	NA	TACAGAGGGTGCAAGCGTTAATCGGAATGACTGGGCGTAAAGCGCACGTAGGTGGATATTTAAGTCGGTTGTGAAACCCCTGGGCTCAACCTAGGAATGGCAATCGATACTGGATATCTGGAGTACGATAGAGGGTAGAGGAATTTCTGGTGTAGCGGTGAAATGCGTAGATATCAGAAGGAACATCGGTGGCGAAGGCGTCTACCTGGATTGATACTGACACTGAGGAGCGAAAGCATGGGTAGCAAACAGGATTAGATACCCTGGTAGTCCATGCTGTAAACGATGAGTACTAGCTGTTGGTTTGACTTCGGTTGAATTAGTGGCGCAGCAAACGCAATAAGTACTCCGCCTGGGGAATACGGCCGCAAGGTTG
M01138:27:000000000-AHTAW:1:1107:23938:23209	16S	2	TACGGAGGGTGCAAGCGTTATCCGGAATCATTGGGTTTAAAGGGTCCGCAGGCGGATTTATAAGTCAGTGGTGAAATCCTATCGCTTAACGATAGAACTGCCATTGATACTGTAATTCTTGCATTCGGTAGGCGTGGGCGGAATGTGTAGTGTAGCGGTGAAATGCATAGATATTACACAGAACACCGATAGCGAAGGCCGCTCACTAGGCCTGAATTGACGCTCAGGGACGAAAGCGTGGGGATCAAACAGGATTAGAAACCCTGGTAGGCCACGATGTAAACGATGATTAATCGTTTTCGGCGATATACAGTCGGAGACTAAGCGAAAGTGATAAGTAATCCACCTGGGGAGTACGATCGCAAGGTTG	gb|KF900020.1| Uncultured bacterium clone ISNOV-31 16S ribosomal RNA gene partial sequence	98.00%	627	Cryomorphaceae
M01138:27:000000000-AHTAW:1:1109:12883:3955	16S	3486	TACGGAGGGTGCAAGCGTTGTCCGGATTTATTGGGTTTAAAGGGTGCGTAGGCGGCTTATTAAGTCAGCGGTGAAAGACGGTCGCTCAACGACTGCAGTGCCGTTGATACTGGTAAGCTTGAGTTTGTTTGAGGTAGCTGGAATGGATAGTGTAGCGGTGAAATGCATAGATATTATCCAGAACGCCAATTGCGTAGGCAGGTTACTAAGACAATACTGACGCTGAGGCACGAAAGTGCGGGGATCAAACAGGATTAGATACCCTGGTAGTCCGCACCGTAAACGATGAATACTAGCTGTCGGTCCTTCGGGGTCGGCGGCACAGGGAAACCGTTAAGTATTCCACCTGGGGAGTACGCCGGCAACGGTGAAACTCAAAGAGGCGG	gb|KT714214.1| Uncultured bacterium clone K24 16S ribosomal RNA gene partial sequence	94.00%	590	Cytophagaceae
M01138:27:000000000-AHTAW:1:1104:21268:4437	16S	NA	TACAGAGGGGGCAAGCGTTGTCCGGAGTTACTGGGCGTAAAGCGCACGTAGGCGGTTCTGCAAGTGGTGTGTGAAACCAATCAGCTTAACTGATTGACGCCATGCCAAACTGCAGGACTCGAGTCGTGGAGAGGTAGTTCGAATTGCTGGTGTAGTGGTGAAATGCGCAGATATCAGCAGGAAGACCAAGGGAGGAATCAAACTACTGGCCATGAACTGACGCTCAGGTGCGAAAGCGTGGGGAGCGAACTGGATTAGATACCCAGGTAGTCCACGCCGTAAACTATGTATGCTCAGTATTTGGAGCTGTTAAGGCGGTGGGTACCTAAGGTAACCCGGTAAGCATACCGCCTGGGAAGTACGAACGCAAGTTTA
M01138:27:000000000-AHTAW:1:2106:18696:10999	16S	NA	TACAGAAGCCTCAAGCGTTACCCGGATTTATTGGGCGTAAAGGATGCGTAGGCGGTTATATTAGTCGGGTGTTAAATCCTGGGGCTCAACCTCAGGTCCGCATTCGAAACGGTATAACTAGAAGAAGCGAGAGGTGAACAGAACTCTTGGTGTAGGAGTGAAATCCGTTGATATCAAGGGGAATACCAAATGCGAAGGCAGTTCACTGGCACTTTCTTGACGCTGAGGCATGAAAGCGTGGGTAGCGAATCGGATTAGATACCCGAGTAGTCCACGCCCTAAACGTTGTCCGCTGGTTTTGGGGAGAATCGACCCTCTCCGAGACGAAGCTAACGCATTAAGCGGACCGCCTGGGTAGTACGATCGCAAGATTA
M01138:27:000000000-AHTAW:1:2110:22031:2267	16S	NA	TACGTGAGCTCCAAGCGTTACCCGGAATCATTGGGTGTAAAGGATGCGTAGGTGGATTTTTAAGTCAGGTCTGAAAGACCGGAGCTCAACTCCGTGTTTGTGCTTGAAACTGAAAATCTGGAATCAGGGAGAGGTTAGCGGAATTCTAAGTGTAGGGGTGCAATCCGTAGATACTTAGAAGAACACCAAAAGCGAAGGCAGCTAACTGGAACTGTATTGACACTGAGGCATGAAAGCGTGGGGAGCAAAAAGGATTAGATACCCTTGTAGTCCACGCCCTAAACGATGATAACTAAGTGTCGGGAATTGTCCCGGTGCTGAAGCTAACGCGATAAGTTATCCACCTGAGGAGTACGGTCGCAAGATTA
M01138:27:000000000-AHTAW:1:1103:15762:20619	16S	201	TACGGAAGGTCCAGGCGTTATCCGGATTTATTGGGTTTAAAGGGAGCGTAGGCCGTCTGTTAAGCGTGTTGTGAAATGTAGATGCTCAACATCTGAATTGCAGCGCGAACTGGCAGACTTGAGTGTGCGCAACGTAGGCGGAATTCGTGGTGTAGCGGTGAAATGCTTAGATATCACGAAGAACTCCAATTGCGAAGGCAGCTTACGGGAGCACAACTGACGCTGAAGCTCGAAAGTGCGGGTATCGAACAGGATTAGATACCCTGGTAGTCCACGCCGTAAACGATGGATACTAGCTGTTGGGAGCAATCTCAGTGGCTAAGCGAAAGTGATAAGTATCCCACCTGGGGAGTACGTTCGCAAGAATG	gb|EU573850.1| Uncultured Bacteroidales bacterium clone HK10 16S ribosomal RNA gene partial sequence	95.00%	562	Prevotellaceae
M01138:27:000000000-AHTAW:1:2106:19755:22127	16S	NA	TACATAGGGTGCAAGCGTTGTCCGGAATTATTGGGCGTAAAGAGCTCGTAGGTGGTTTGATACGTCGGATGTGAAAATCAGGGGCTCAACCCCTGACCTGCATTCGATACGGTCAAGATAGAGTGTGGTGGGGGAGACTGGAATTCCTGGTGTAGCGGTGGACTGCGCAGATATCAGGAGGAACACCGATGGCGAAGGCAGGTCTCTGGGCCATTACTGACACTGAGGAGCGAAAGCGTGGGGAGCGAACAGGATTAGATACCCTGGGAGTCCACGGCGTAAACGGTGGGGGCTAGTTGTGCGAACCTTCCACGGTTTGTGCGACGCAGCGAACGCATTAAGCGCCCCGCCTGGGGAGTACGATCGCAAGATTA	gb|EU117710.1| Uncultured actinobacterium clone HO1A5 16S ribosomal RNA gene partial sequence	98.00%	643
M01138:27:000000000-AHTAW:1:2105:15026:20052	16S	0	TACGGAAGGTGCAAGCGTTATCCGGAATCATTGGGTTTAAAGGGTCCGCAGGCGGAGTTATAAGTCAGGGGTGAAATCCTATCGCTTAACGATAGAACTGCCATTGATACTGTAAGTCTTGAAGTCGGTCGGAGTGGGCGGAATGTGTAGTGTAGCGGTGAAATGCATAGATATTACACAGAACACCGATAGCGAAGGCAGCTCACTAGGCCTGAATTGACGCTCAGGGACGAAAGCGTGGGGAGCAAACAGGACTAGATACCCTGGTAGTCCACGCTGTAAACGATGATTACTCGTTTTCGGCGAGATACAGTCGGAGACTAAACGAAAGTGATAAGTAATCCACCTGGGTAGTACGATCGCAAGGTTG	gb|KF900020.1| Uncultured bacterium clone ISNOV-31 16S ribosomal RNA gene partial sequence	98.00%	627	Cryomorphaceae
M01138:27:000000000-AHTAW:1:2105:17600:18440	16S	NA	TACGTAGGGTGCGAGCGTTAATCGGAATTACTGGGCGTAAAGCGTGCGTAGTTGGTTGTTTAAGTCGGATGTGAAATACCCGGGCTCAACCTGGGAATTGCATTAGATACTGGGCAGCTAGAGTTCGGCAGAGGGAAGTGGAATTTCCGGTGTAGCGGTGAAATGCGTAGATATCGGAAAGAAAATAAGTGGCGAAAGCGACTTCCTGGACGAGAACTGACGATCAGGCACGAAAGCGTGGGGAGCAAACAGGATTAGATACCCTGGTAGTCCACGCCATAAACGATGACAACTAGACGTTGGGGGCATATGGCCCACAGTGTCGCAGCTAACGCGTTAAGTTGTCCGCCTGGGGAGTACGGCCGCAAGGTTG	gb|DQ450180.1| Uncultured proteobacterium clone R7C24 16S ribosomal RNA gene partial sequence	98.00%	628
M01138:27:000000000-AHTAW:1:2111:4087:14958	16S	1	TACGAAGGGGGCTAGCGTTATCCGGAATCATTGGGTTTAAAGGGTCCGCAGGCGGATTTATAAGTCAGTGGTGAAATCCTATCGCTTAACGATAGAACTGCCATTGATACTGTCAGTCTTGAGTTCGGTCGGAGTGGGCGGAATGTGTAGTGTAGCGGTGAAATGCATAGATATTACGCAGAACACCGATAGCGAAGGCAGCTCACTAGGCCTGAATTGACGCTCAGGGACGAAAGCGTGGGGATCAAACAGGATTAGATACCCTGGTAGTCCACGCTGTAAACGATGATTAATCGTTTTCGGCGATATAATGTCGGAGACTAAGCGAAAGTGATAAGTAAGCCACCTGGGGAGTACGATCGCAAGGTTG	emb|FR691924.1| Uncultured Bacteroidetes bacterium partial 16S rRNA gene clone Gof1_35	98.00%	627	Cryomorphaceae
M01138:27:000000000-AHTAW:1:2104:20464:2103	16S	NA	TACATAGGGTGCAAGCGTTGTCCGGAATTATTGGGCGTAAAGAGTTCGTAGGTGGTTCGTTACGTCGGATGTGAAAATCTGGGGCTCAACCCCAGACCTGCATTCGGTACGGGCGAGCTAGAGTTTGGTAGGGGAGACTGGAATTCCTGGTGTAGCGGTGGCATGCGCACATATCAGGAGGGACACCAATGGCGAAGGCAGGTCTCTGGGCCACTACTGACACTGAGGAACGAAAGGGTGGGGAGCGAACAGGATTAGGTAACCTGGTAGTCCACGCCGTAAACGGTGGGCGCTAGTTGTGGGGACCTTCCACGGTCTCTGCGACGCAGCTAACGCATTAAGCGCCCCGCCTGGGGAGTACGATCGCAAGATTA	emb|LM652056.1| Uncultured bacterium partial 16S rRNA gene clone EE2-2_F01	98.00%	639
M01138:27:000000000-AHTAW:1:2109:3652:11279	16S	0	TACGTAGGGTGCGAGCGTTAATCGGAATTACTGGGCGTAAAGCGTGCGCAGGCGGTTATGTAAGACAGAGGTGAAATCCCCGGGCTCAACCTGGGAACTGCATTTGTGACTGCAAGGCTAGAGTGTGTCAGAGGGAGGTGGAATTCCGCGTGTAGCAGTGAAATGCGTAGAGATGCGGAGGAATACCGATGGCGAAGGCAGCCCCCTGGGATAACACTGACGCTCATGCACGAAAGCGTGGGGAGCAAACAGGATTAGATACCCTGGTAGTCCACGCCCTAAACGATGTCAACTAGTTGTCGGGGATTCGTTTCCTTGGTAACGCAGCTAACGCGTGAAGTAGACCGCCTGGGGAGTACGGTCGCAAGATTA	dbj|AB659899.1| Uncultured bacterium RNA for 16S rRNA partial sequence clone: B1001R003_B06	98.00%	628	Oxalobacteraceae
M01138:27:000000000-AHTAW:1:1104:6136:10852	16S	3	TACGGAGGGTGCAAGCGTTATCCGGATTCACTGGGTTTAAAGGGTGCGTAGGTGGGTTTGTAAGTCAGTGGTGAAATCTCTAAGCTTAACTTGGAAACTGCCGTTGATACTATAGATCTTGAATCTCGTGGAGGTAAGCGGAATATGTCATGTAGCGGTGAAATGCTTAGATATGACATAGAACACCGATAGCGAAGGCAGCTTACTACACGAGTATTGACACTGATGCACGAAAGCGTGGGGATCAAACAGGATTAGATACCCTGGTAGTCCACGCCCTAAACGATGGATACTCGACATACGCGATACACAGTGTGTGTCTGAGCGAAAGCATTAAGTATCCCACCTGGGAAGTACGACCGCAAGGTTG	gb|FJ479490.1| Uncultured bacterium clone p35f24ok 16S ribosomal RNA gene partial sequence	99.00%	654	Chitinophagaceae
M01138:27:000000000-AHTAW:1:1116:18601:18324	16S	NA	TACGAAGGGGGCGAACGTTATCCTAAATGATTGGGCGTAAAGAGTGATCAGACGGTTTTGGATGTTTTTATTAAAATTTTAAAATAATTTTTTAAAATGAGTATGAAATACACTTAAAACTAGAGTAAAATAAAGGTTTGTAGAATTTCATTTCTAGGAGTAGAATCCGCAGTTAAGAAGGAATGCCTAAGGCGAAAGCAGCTTTCTAGATTTTTACTGACGTTGTTCAACGAAAGCATTGGTATCAAACAGGATTAGATACCCTGGTAGTCTTTGCTGTCAAATATGAATGTTAAAATTAGAAAATATTCTGATTTAGAGTAAATACGTTAAACATTCCGCCTGAGAAGTACGATTCATGTTG
M01138:27:000000000-AHTAW:1:1111:26847:13483	16S	NA	TACGTAGGGTGCAAGCGTTATCCGGATTTACTGGGTGTAAAGGGCGAGTAGACGGTTATTTAAGTCAGTTGTGAAATCTTGGGGCTCAACCCCAAGACTGCAATTGAAACTAAATTACTAGAGTGTAGGAGAGGAAAATGGAATTCCTAGTGTAGCGGTGAAATGCGTAGATATTAGGAGGAACACCAGTGGCGAAGGCGATTTTCTGGACTATAACTGACGTTGAGGAGCGAAAGTGTGGGGAGCAAACAGGATTAGATACCCTGGTAGTCCACACTGTAAACGATGGATACTAGGTGTAGGCACGCAAGTGTCTGTGCCGGCGTTAACACAATAAGTATCCCACCTGGGGAGTACGATCGCAAGGTTG	gb|KM251130.1| Uncultured bacterium clone 594_TC18_55 16S ribosomal RNA gene partial sequence	96.00%	600
M01138:27:000000000-AHTAW:1:1112:13848:8328	16S	NA	TACGGAGGGTGCAAGCGTTATCCGGAATCACTGGGTTTAAAGGGTGCGTAGGCGGAATATTAAGTCAGTGGTGAAAGCCTGTCGCTTAACGATTGAACTGCCATTGATACTGATATTCTTGAATTGGGTTGAGGTTAGCGGAATGTGACATGTAGCGGTGAAATGCATAGATATGTCATGGAACACCAATTGCGAAGGCAGCTAGCTGGGCCTTGATTGACGCTGAGGCACGAAAGCGTGGGTAGCGAACAGGATTAGATACCCTGGTAGTCCACGCCCTAAACGATGCTAACTCGATGTTTGGACTTAAGGTTTGAGCATCCAAGGGAAACCGATAAGTTAGCCACCTGGGGAGTACGACCGCAAGGTTG	dbj|LC124696.1| Uncultured bacterium gene for 16S ribosomal RNA partial sequence clone: Oya_r25	99.00%	664
M01138:27:000000000-AHTAW:1:1109:8367:24970	16S	NA	GACGAAGGATCCAAGCGTTGTCCGGATTTACTGGGTTTAAAGGGTGCGTAGGCGGAAAATTAAGTCAGTGGTGAAAGCCCGCAGCTCAACTGTGGAACTGCCATTGAAACTGGTTTTCTTGAATATAGCTGAGGCAGATGGAATATAACATGTCGCGGTGAAATGCTTAGATATGTTATAGAACACCGGTTTCGAAGGCAGTCTGCTAAACTATTATTGACGCTGAGGGACGAAAGCGTGGGGAGCGAACAGGCTGAGATCCCCTGGTAGTCCACGCCCTAAACGTTGATTACTCGCTGTTGGCGATACACTGTCAGTGGCTAAGCGAAAGCATTAAGTAATCCACCTGGGAAGTACGACCGCAAGGTTG
M01138:27:000000000-AHTAW:1:1101:13283:22265	16S	2	TACAGAGGTCCCAAGCGTTGTTCGGATTCACTGGGCGTAAAGGGTGCGTAGGTGGTCGGGTAAGTCTGATGTGAAATCCCGAAGCTTAACTTCGGAACTGCATCGGATACTATCTGGCTTGAGGGTTGGAGGGGGGACTGGAATTCTCGGTGTAGCAGTGAAATGCGTAGATATCAAGAGGAACACCAGTGGCGAAGGCGAGTCCCTGGACAACTCCTGACACTGAGGCACGAAAGCTAGGGGAGCAAACAGGATTAGATACCCTGGTAGTCCTAGCCGTAAACGGTGCACATTTGCTGTGAGCGGAATCGACCCCGCTCGTGGCGAAGCTAACGCGTTAAATGTGCCGCCTGGGAAGTACGGTCGCAAGATTA	emb|AJ863246.1| Uncultured bacterium partial 16S rRNA gene clone 26BSF6	96.00%	603	Subdivision3_genera_incertae_sedis
M01138:27:000000000-AHTAW:1:2107:23303:24736	16S	9	TACGGAGGACCCGAGCGTTATCCGGATTCATTGGGTTTAAAGGGTGCGTAGGCGGCTCGGTAAGTCAGCGGTGAAATGCCCGCGCTTCACGCGGGAACTGCCGTTGATACTGCCAGGCTAGAATTTTAGCGAGGCGGGCGGAATGCGCAGTGTAGCGGTGAAATGCATAGATATTGCTCAGAACGCCGATTGGGGAGGCAGCTCGCTAGATGAGTATTGACGCTGAGGCACGAAAGCGTGGGGATCAAACAGGATTAGATACCCTGGTAGTCCACGCCGTAAACGATGATAACTCGCTCTTGGTTCGCAAGGATCTGGGGCTTAGCGAAAGCGTTAAGTTATCCACCTGGGGAGTACGCCGGCAACGGTG	emb|AM086153.1| Uncultured bacterium partial 16S rRNA gene clone c5LKS86	98.00%	627	Porphyromonadaceae
M01138:27:000000000-AHTAW:1:2115:6425:22305	16S	NA	TACAGAGGGTGCAAGCGTTAATCGGAATTACTGGGCGTAAAGCGTGCGTAGTCGGTGGTTTAAGTCGGATGTGAAATCCCCGGGCTCAACCTGGGAATTGCATTCGATACTGGGGAGCTAGAGTTCGGCAGAGGGAAGTGGAATTTCCGGTGTAGCGGTGAAATGCGTAGATATCGGAAGGAACATCAGTGGCGAAAGCGTCTTCCTGGACCAGAACTGACTTTCAGGCACGACAGCGTGGGGAGCAAACAGGATTAGAAACCCTGTTAGTCCACGCCATAAACTATGACAACGAGACGTTGGGGGCATATGGCCCACAGTGTCGCAGCTAACGCGTTAAGTTGTCCGCCTGGGGAGTACGGCCGCAAGGTTG	gb|DQ450180.1| Uncultured proteobacterium clone R7C24 16S ribosomal RNA gene partial sequence	97.00%	628
M01138:27:000000000-AHTAW:1:2119:11570:6760	16S	0	TACGGAGGGTGCAAGCGTTATCCGGATTCACTGGGTTTAAAGGGTGCGTAGGCGGGCTTGTAAGTCCGGGGTGAAATCTCCGAGCTCAACTTGGAAACGGCCTTGGATACTATAGGTCTTGAATGTCGTTGAGGTAGGCGGAATATGTCATGTAGCGGTGAAATGCTTAGATATGACATAGAACACCGATTGCGAAGGCAGCTTGCTAGACGATTATTGACGCTGAGGCACGAAAGCGTGGGGATCAAACAGGATTAGATACCCTGGTAGTCCACGCCCTAAAAGATGATTAATCGACATACGCTTTATACAGTGTGTGTCTGAGCGAAAGCATTAAGTCATCCACCTGGGAAGTACGGCCGCAAGGATG	gb|KF008843.1| Uncultured Flavihumibacter sp. clone PY11-05-121 16S ribosomal RNA gene partial sequence	97.00%	618	Chitinophagaceae
M01138:27:000000000-AHTAW:1:1102:23414:20485	16S	NA	TACGTAGGGTGCAAGCGTTAATCGGAATTACTGGGCGTAAAGCGTGCGCAGGCGGTTATATAAGACAGATGTGAAAGCCCCGGGCTCAACCTGGGAACTGCATTTGTGACTGTATGGCTGGAGTGCGGCAGAGGGGGATGGAATGCCGCGTGTAGCAGTGAAATGCGTAGATATGCGGAGGAACACCGATGGCGAAGGCAGTCCCCTGGGCCTGCACTGACGCTCATGCACGAAAGCGTGGGGAGCAAACAGGATTAGATACCCTGGTAGTCCACGCCCTAAACGATGTAAACTGGCTGTTGGGTCTTCACTGAGTCAGTAATGCAGCTAACGCGTGAAGTCGACCGCCTGGGGAGTACGGCCGCAAGGTTG	gb|KP686572.1| Uncultured bacterium clone T1_1110_06 16S ribosomal RNA gene partial sequence	98.00%	630
M01138:27:000000000-AHTAW:1:1106:20931:6641	16S	83	TACGGAGGGTGCAAGCGTTATCCGGAATCACTGGGTTTAAAGGGTGCGTAGGCGGCTTTATAAGTCTGTTGTGAAAGCCATCGGCTTAACCGATCGAATTGCAATGGATACTGTAGAGCTTGAATCAGGTTGAGGCAGGCGGAATGCGACATGTAGCGGTGAAATGCTTAGATATGTCGTAGAACACCAATTGCGAAGGCAGCTTGCTGGACCTTGATTGAGGCTGAGGCACGAAAGCGTGGGGAGCAAACAGGATTAGATACCTTGGTAGTCCACGCCCTAAACGATGTTTACTTGTGGTTTGGCATGTATGTTGAGCGACGGAGCGAAAGCGTTAAGTAAACCACCTGGGGAGTACGCCCGCAAGGGTGA	gb|GQ902899.1| Saprospiraceae bacterium enrichment culture clone Lt-H9 16S ribosomal RNA gene partial sequence	90.00%	500	Saprospiraceae
M01138:27:000000000-AHTAW:1:1102:8204:11647	16S	66	TACGGAGGGTGCAAGCGTTATCCGGATTTACTGGGTTTAAAGGGTGTGTAGGCGGACTATTAAGTCAGCGGTGAAATCTCCGGGCTCAACCCGGAAACTGCCATTGATACTATTAGTCTTGAATGTTGTGGAGGTGGGCGGAACGGGTCATGTAGCGGTGAAATGCATAGATATGACCCGGAACACCGATTGCGAAGGCAGCCCGCTACGCAACGATTGACGCTGAGGCACGAAAGCGTGGGGATCAAACAGGATTAGATACCCTGGTAGTCCACGCCCTAAACGATGATTACTCGACGTTGGCGATACACTGATCAGCGTCCAAGCGAAAGCATTAAGTAATCCACCTGGGAAGTACGTTCGCAAGAATG	gb|JQ048362.1| Uncultured bacterium clone TR_42 16S ribosomal RNA gene partial sequence	99.00%	661	Chitinophagaceae
M01138:27:000000000-AHTAW:1:1118:24256:15962	16S	0	TACGTAGGGTGCAAGCGTTGTCCGGAATTATTGGGCGTAAAGAGCCCGTAGGCGGTTTGTCGCGTCTGCTGTGAAAATCCGAGGCTCAACCTCGGACCTGCAGTGGGTACGGGCAAACTAGAGTGCGGTGGGGGAGATGGGAATACCTGGTGTAGCGGTGGAATGCGCAGATATCAGGTGGAATACCAATGGCGAAGGCACGTCTCTGGGCCGTGACTGACGCTGAGGAGCGACAGCGTGGGGAGCGAACAGGATTAGATACCCTGGTAGTCCACGCCGTAAACGGTGGGTGCTAGTTGTGGGCTCCATTCCACGGAGTCCGTGACGAAGTTAACACATTAAGCACCCCGCCTGGGGAGTACGGTCGCAAGACTA	gb|KP686850.1| Uncultured bacterium clone T1_1111_51 16S ribosomal RNA gene partial sequence	98.00%	641	Microbacteriaceae
M01138:27:000000000-AHTAW:1:2109:12105:4976	16S	NA	TACGGAGGATCCAAGCGTTATCCGGATTTATTGGGTTTAAAGGGTGCGTAGGCGGAATGATAAGTCAGTGGTGAAAGCCCGCAGCTCAACTGCGGAACTGCCGTTGATACTGTCAATCTTGAGTACATTTGATGTGGGCGGAATGTGTCATGTAGCGGTGAAATGCTTAGATATGACACAGAACACCGATTGCGAAGGCAGCCCACAAAACTGTAACTGACGCTGAGGCACGAAAGCGTGGGGAGCGAACAGGATTAGATACCCTGGTAGTCCACGCCGTAAACGATGATTACTCGATGTTTGTGATATACAATAAGCGTCTAAGGGAAGCCGATAAGTAATCCACCTGGGGAGTACGCTCGCAAGAGTGAAACTTAAAT
M01138:27:000000000-AHTAW:1:2117:6210:7017	16S	466	TACGAAGGGGGCTAGCGTTGCTCGGAATCACTGGGCGTAAAGGGTGCGTAGGCGGGTCTTTAAGTCAGGGGTGAAATCCTGGAGCTCAACTCCAGAACTGCCTTTGATACTGAAGATCTTGAGTTCGGGAGAGGTGAGTGGAACTGCGAGTGTAGAGGTGAAATTCGTAGATATTCGCAAGAACACCAGTGGCGAAGGCGGCTCACTGGCCCGATACTGACGCTGAGGCACGAAGGCGTGGGGAGCAAACAGGATTAGATACCCTGGTAGTCCACGCCGTAAACGATGAATGCCAGCCGTTAGTGGGTTTACTCGCTAGTGGCGCAGCTAACGCTTTAAGCATTCCGCCTGGGGAGTACGGTCGCAAGATTAAACCTCAAATTGACGG	gb|JX112922.1| Uncultured bacterium clone MNII13C29-B8 small subunit ribosomal RNA gene partial sequence	99.00%	681	Bradyrhizobiaceae
M01138:27:000000000-AHTAW:1:1119:15431:21349	16S	12	GTTCCCTCCTCCTCTTTCCTCCTTCTGGTGCACGCGTTAATCGGAATTACTGGGCGTAAAGCGTGCGCAGGCGGTTTTGTAAGTCTGTCGTGAAATCCCCGGGCTCAACCTGGGAATTGCGATGGAGACTGCAAGGCTAGAATCTGGCAGAGGGGGGTAGAATTCCACGTGTAGCAGTGAAATGCGTAGAGATGTGGAGGAACACCGATGGCGAAGGCAGCCCCCTGGGTCAAGATTGACGCTCATGCACGAAAGCGTGGGGAGCAAACAGGATTAGATACCCTGGTAGTCCACGCCCTAAACGATGTCTACTAGTTGTCGGGTTTTAATTAACTTGGTAACGCAGCTAACGCGTGAAGTAGACCGCCTGGGGAGTACGGTCGCAAGATTA	gb|EU403997.1| Uncultured Oxalobacteraceae bacterium clone CTRL39 16S ribosomal RNA gene partial sequence	100.00%	659	Oxalobacteraceae
M01138:27:000000000-AHTAW:1:1101:6810:23269	16S	NA	TACAGGGGTTGCAAGTCTTGTTCGGAATTATTGGGCGTAAAGCGTCTGCAGGTGGAAAATTAAGTCTTTTGTTAAAGCTTCGAGCTTAACTCGAAAACAGCAAAAGAAACTAGTTTTCTTGAGTATAGGAGAGGGAAAGGGAATTCCACGTGGAGAGGTGAAATTCGTAGATATGTGGAGGAACACCAACAGCGAAGGCACTTTCCTGGACTATTACTGACACTCAGAGACGAAAGCTAGGGTAGCAAACCGGATTAGATACCCGGGTAGTCCTAGCCGTAAACGATGGATACTAGATGTTGCGTACTTTCTGAGTATGCAGTGTCGTAGCTAACGCGTTAAGTATCCCGCCTGGGTAGTATGTTCGCAAGAATG
M01138:27:000000000-AHTAW:1:1103:9657:3008	16S	1	TACGTAGGGTGCAAGCGTTAATCGGAATTACTGGGCGTAAAGCGTGCGCAGGCGGTTCTATAAGACAGATGTGAAATCCCCGGGCTCAACCTGGGAACTGCATTTGTGACTGTAGAGCTAGAGTACGGTAGAGGGGATGGAATTCCGCGTGTAGCAGTGAAATGCGGAGATATGCGGAGGCACACCGATGGCGAAGGCAATCCCCTGGACCTGTTCTGACGCTCATGCACGAAAGCGTGGGGGGCAAACCGGGTTAGATACCCTGGTAGCCCACGCCCTAAGCGGTGTCAACTGGTTGTTGGGCGGGTTTCTTCTCAGCAACGAAGCTAACGCGTGAAGCTGACCGCCTGGGGAGTACGGCCGCAAGGTTG	gb|KT714230.1| Uncultured bacterium clone R36 16S ribosomal RNA gene partial sequence	97.00%	609	Burkholderiales_incertae_sedis
M01138:27:000000000-AHTAW:1:1108:9774:3983	16S	73	TACGGAGGGGGCTAGCGTTGCTCGGAATTACTGGGCGTAAAGGGCGCGTAGGCGGTCATGTAAGTCAGGAGTGAAATCCTCAGGCTCAACCTGGGAACTGCTTCTGAAACTGTGTGACTAGAGTTCGGTAGAGGATGGTGGAATTCCCCGTGTAGAGGTGAAATTCGTAGATATGGGGAGGAAGACCGGAGGCGAAGGCGGCCATCTGGACCGATACTGACGCTGAGGCGCGAAAGCGTGGGGAGCAAACAGGATTAGATACCCTGGTAGTCCACGCTGTAAACGATGAGTGCTAGTCGTCGCGGGTATCGACCCCTGCGGCGACGAAGTTAACACGTTAAGCACTCCGCCTGGGGAGTACGGCCGCAAGGCTA	emb|X61607.1| Magnetic coccus (CS308) for 16S rRNA	98.00%	648	Magnetococcaceae
M01138:27:000000000-AHTAW:1:1105:17890:21800	16S	NA	TACGGAGGGTGCAAGCGTTAATCGGAATTACTGGGCGTAAAGCGCGCGTAGGCGGCTCGGTCAGTCGCGTGTGAAATCCCTGGGCTCAACCTGGGAACTGCATTCGATACTGCCGAGCTAGAGTGTGGGAGAGGGTAGTGGAATTCCCGGTGTAGCGGTGAAATGCGTAGATATCGGGAGGAACATCAGTGGCGAAGGCGACTGTCTGGCCCAACACTGACGCTGAGGTGCAAAAGCGTGGGTAGCAAACAGGATTAGATACCCTGGTAGTCCACGCCGTAAACGATGTCGACTAGCCGTTGGAGACCTTAGAGTCTTTAGTGGCGAAGCTAACGCGATAAGTCGACCGCCTGGGGAGTACGGCCGCAAGGTTA
M01138:27:000000000-AHTAW:1:1112:25717:7846	16S	78	TACAGAGGGTGCGAGCGTTAATCGGAATTACTGGGCGTAAAGCGCGCGTAGGCGGCTTGTTAAGTCGGATGTGAAATCCCCGGGCTCAACCTGGGCACTGCATTCGATACTGGCAGGCTAGAGTATGGGAGAGGAAGGTAGAATTCGAGGTGTAGCGGTGAAATGCGTAGAGATCTGGAGGAATACCGATTGCGAAGGCAGCCTTCTGGCCTAATACTGACGCTGAGGTGCGAAAGCATGGGGAGCAAACAGGATTAGATACCCTGGTAGTCCATGCCGTAACCGATGTCAACTAGCCGTGGGGGACCGGGAGTCTTTAGTGGCGCAGCTAACGCGATAAGTTGACCGCCTGGGGAGTACGGTCGCAAGAATA	gb|KM178219.1| Uncultured bacterium clone Espejo_1_17_12_Water.26993 16S ribosomal RNA gene partial sequence	98.00%	637	Moraxellaceae
M01138:27:000000000-AHTAW:1:1114:28230:10116	16S	NA	TACATAGGGTGCAAGCGTTGTCCGGAATTATTGGGCGTAACGAGCTCGCAGGTGGTTCGATACGTCGGTTGTGAAAATCAGGGGCTCAACCCCTGACTTGCATACGATACGGTCGAGCTAGAGTTTGGTAGGGGAGACTGGAATTCCTGGTGTAGTGGTGGAATGCGCAGATATCAGGAGGAACACCGATGGCGCAGGCTGGTCTCTGGGCCAATACTGACACTGAGGTGCGAAAGCGTGGGGGGCGAACAGGATTAGATACCCTGGTAGTCCACGCCGTAAACGGTGGGCGCTAGTTGTGCGAACCTTCCACGGTTTGTGCGACGCAGCTAACGCATTAAGCGCCCCGCCTGGGGAGTACGATCGCAAGATTA
M01138:27:000000000-AHTAW:1:1117:24572:5116	16S	NA	TACGGAGGATGCAAGCGTTGTCCGGATTTATTGGGTTTAAAGGGTGCGTAGGCGGTCTTATAAGTCAGTGGTTAAATAACCTTGCTTAACAAGGGAAATGCCATTGATACTGTTCGACTTGAATACTGACTAGGTAGGCGGAATTGGTAGTGTAGCGGTGAAATGCTTAGATATTACCAGGAACACCGATAGCGAAGGCTGCTTACTGGAAAGTTATTGACGCTGAGGCACGAAAGTGCGGGTATCAAACAGGATTAGATACCCTGGTAGTCCGCACTGTAAAGGATTATAACTCGCTGTATGCGATATACTGTATGCGGCTAAGAGAAATCGATAAGTTATCCACCTGGGGAGTACGGTCGCAAGACTG
M01138:27:000000000-AHTAW:1:2102:25110:7007	16S	NA	TACAGAGGGTGCAAGCGTTGTCCGGAATTATTGGGCGTAAAGGGCAAGTAGGTGGTCCCAAAAGTCTACTGTGAAATCCCTGGGCTTAACCCAGGAACTGCGGTGGATACTCTGGGACTCGAGTACTGGAGGGGTGCGTGGAATTCCCGGTGTAGCGGTGAAATGCGTAGATATCGGGAGGAACACCAGAGGCGAAAGCGGCGCACTGGACAGTAACTGACACTCAATTGCGAAAGCGTGGGGAGCAAACAGGATTAGATACCCTGGTAGTCCACGCTGTAAACGATGGATACTAGACGTGGCGGGTCTTGACCCCTGCCGTGTCGTAGCGAACGCGATAAGTATCCCGCCTGGGAAGTACGGTCGCAAGACTA
M01138:27:000000000-AHTAW:1:1111:12019:10684	16S	NA	TACGTAGGGTGCGAGCGTTAATCGGAATTACTGGGCGTAAAGCGTGCGCAGGCGGTTGTGCAAGACAGATGTGAGATCCCCGGGCTCAACCTGGGAACTTCGTTTGTGACTGCACGACTAGAGTGCGGCAGAGGGGGGTGGAATTCCACGTGTAGCAGTGAAACGCGTAGAGATGTGGAGGAATACCGATGGCGAAGGCAGCCCCCTGGGCCGATACTGCCGCTCATGCGCGAAAGCGTGGGGAGCAAACCGGATTAGATACCCTGGTAGTCCACGGCCTAAACGATGTCAACTAGTTGTTTGTAGGGTTAAACCTATTAGTAACGTAGCTAACGCGTGAAGTTGACCGCCTGGGGAGTACGGTCGCAAGATTA
M01138:27:000000000-AHTAW:1:2118:24575:10441	16S	NA	TACGGAGGATGCAAGCGTTGTCCGGATTTATTGGGTTTAAAGGGTGCGTAGGCTGTCTTATAAGTCAGTGGTTAAATTATCTTGCTTAACAAGAGACCTGCCATTGATACTGTAAAACTTGAATACTGACTAGGTAGGCGGCATTGGTAGTGTAGCGGTGAAATGCTTAGATATTCCCAGGAACACCGATAGCGAAAGCAGCTTACTGGAGAGTAATTGACGCTGAGGCACGAAAGTGCGGGTATCAAACAGGATTAGATACCCTGGTAGTCCGCACCTGTAAACGATGATAACGCGCTGGATGCGATATAATGCATGTAGCTAAGAGAAATCGATAAGTTATCCACCTGGGGAGTACGGTCGCAAGACTG
M01138:27:000000000-AHTAW:1:2108:21381:22441	16S	0	TACGTAGGGTGCGAGCGTTAATCGGAATTACTGGGCGTAAAGCGTGCGCAGGCGGTTTTGTAAGTCAGATGTGAAATCCCCGAGCTCAACTTGGGAACTGCGTTTGAAACTTCAAGACTAGAGTATGGTAGAGGTGGGTAGAATTCCACGTGTAGCAGTGAAATGCGTAGAGATGTGGAGGAATACCAATGGCGAAGGCAGCCCCCTGGACTAATACTGACGCTCATGCACGGAAGCGTGGGGAGCAAACAGGATCAGATACCCTGGTAGTCCACGCCCTAAACGATGTCTACTAGTTGTGGGGAGAGTAAAATCTCTTAGTAACGCAGCTAACGCGTGAAGTAGACCGCCTGGGGAGTACGGTCGCAAGGTTA	gb|KP687229.1| Uncultured bacterium clone T6_1111_87 16S ribosomal RNA gene partial sequence	98.00%	643	Methylophilaceae
M01138:27:000000000-AHTAW:1:1101:16699:3057	16S	NA	TACGGAGGGTGCGAGCGTTATCCGGAATCACTGGGTTTAAAGGGTGCGTAGGCTGTTAGATAAGTCAGTGGTGAAATATTTTCGCATAACGAAGAAACTGCCATTGATACTGTTTAGCTAGAATTGGGATGAGGTAACTGGAATGTGACATGTAGCGGTGAAATGCATAGAGATGTCATAGAGTACCGATTGCGAAGGCAGGTTACTGGCCCTTGATTGACGCTGAGGCACGAAAGCGTGGGTAGCGAACAGGATTAGATACCCTGGTAGTCCACGCCCTAAACGATGTTTACTCGCTGTTGGGTTTTAGGATTCGCTGGCTACGGGAAACCGATAATTAATCCACCTGGGGATTACGCCGGCAACGGTG
M01138:27:000000000-AHTAW:1:1101:25789:9409	16S	NA	TACGAGGGGGGCTAGTGTTGTTCGGATTTACTGGGTGTAAAGGGAGTGTAGGCGGCTTGGCAAGTCAGGGGTGAAATGCCCGCGCTTAACGCGGTGTCCTGCCTTTGAAACTGCTAAGCTTGAATGTTGGAGAGGGTAACGGAATTCCAGGTGTAGCGGTGGAATGCGTAGATATCTGGAAGAACACCAGTTGCGAAGGCGGTTACCTGGCCAAACATTGACGCTGAGGCTCGAAAGCCGGGGGAGCAAACAGGATTAGATACCCTGGTAGTCCCGGCCCTAAACGATGGACACTAGGTGCTGTAAGAGCTAACCCTTGCAGTGCCGAAGCTAACGCATTAAGTGTCCCACCTGGGGAGTACGGTCGCAAGGCTG
M01138:27:000000000-AHTAW:1:2106:20130:5240	16S	214	TACGGAGGGTCCAAGCGTTATCCGGAATCATTGGGTCTAAAGGGCGTCTAGGCGGTTTAGAAAGTCTGATGTGAAAATGCGGGGCTCAACCCCGTATTGCGTTGGAAACTACTAGACTAGAGTATTGGAGAGGTAAGCGGAACTACAAGTGTAGAGGTGAAGTTCGTAGATATTTGTAGGAATGCCAATTGGGAAGCCAGCTTACTGGACAAATACTGACGCTGAAGCGCGAAAGCGAGGGGAGCAAACAGGATTAGATACCCTGGTAGTCCTAGCTGTAAACGATGATCACTGGGTGCGGGGGGTCGAACCTCTGTGCCGAAGTTAATACGATAAGTGATCCGCCTGGGGAGTACGTTCGCAAGAATG	gb|KM410614.1| Uncultured prokaryote clone GS10-10-113 16S ribosomal RNA gene partial sequence	98.00%	619	Fusobacteriaceae
M01138:27:000000000-AHTAW:1:2106:5057:4549	16S	7	TACGGAGGATCCAAGCGTTATCCGGAATCATTGGGTGTAAAGGGTCCGTAGGCGGTTTAATAAGTCAGTGGTGAAAGCCCATCGCTCAACGGGGGAACGGCCATTGAAACTGTTAAGCTTGAATTATGTGGAAGTAACTAGAATATGTAGTGTAGCGGTGAAATGCGTAGAGATTACATGGAATACCAATTGCGAAGGCAGGTTACTACCAATGGATTGACGCTGATGGACGAAAGCGTGGGTAGCGAACAGGATTAGATACCCTGGTAGTCCACGCCGTAAACGATGGATACTAGCTGTTGGGTGCAAGTTCAATGGCTAAGCGAAAGTGATAAGTAGCCCACCTGGGGAGTACGTTCGCAAGAATG	gb|JQ177676.1| Uncultured Flavobacterium sp. clone PM5_4.0-20 16S ribosomal RNA gene partial sequence	97.00%	614	Flavobacteriaceae
M01138:27:000000000-AHTAW:1:1107:9769:24401	16S	NA	TACGGAGGGGGCGAGCGTTGCTCGGATTTACTGGGTGTAAAGGGCACGTAGGCGGTCTTGTAAGCCCTGCCTTAAAGGCTCTGGCTCAACCAGAGTAGGCGGTAGGGGACTGCAGGACTTGAGGATGGGAGAGGTAAGCGGAATTCCCGGTGTAAGGGTGAAATCTGTAGATATCGGGAGGAACACCAGTGGCGAAGGCGGCTTACTGGCCCATGTCTGACGCTGAGGTGCGAAAGCTAGGGGAGCAAACAGGATTAGATACCCTGGTAGTCCTAGCCGTAAACGATGGACACTAGGTGTTGGCTCCGTTCAGGAGTCAGTGCCGCAGGTAACCCGATAAGTGTCCCACCTGAGGAGTACGGCCGCAAGGTTG
M01138:27:000000000-AHTAW:1:1112:20959:19154	16S	NA	TACGAAGGGGGCTAGCGTTGATCGGCATTCCTGGGCGTAAAGGGCGCGTAGGCGGCCATTCAAGTTAGGTGTGACAGCCCTGGGCTCAACCTAGGCATTGCACTTGATACTGTTTGGCTTGAGTTCGGGAGAGGTGAGTGGAATTCCCAGTGTAGAGGTGAAATTCGTAGATATTGGGAAGAACACCAGTGGCGAAGGCGGATCACTGGACCGACACTGACGCTGAGGCGAGAAAGCGTGGTGAGCAAACAGGATTAGATACCCTGGTAGTCCACGCCGTAAACGATGTGTGCTAGACGCTGGGAAACATAGTTTTTCAGTGACGCAGCTAACGCTTTAAGCACACCGCCTGGGGAGTACGGTCGCAAGATTA	gb|DQ263515.1| Uncultured alpha proteobacterium clone P17.56 16S ribosomal RNA gene partial sequence	97.00%	619
M01138:27:000000000-AHTAW:1:1117:24943:19569	16S	2175	TACGTAGGGTGCAAGCGTTAATCGGCATTACTGGGCGTAAAGCGTGCGCAGGCGGTTATGTAAGACAGTTGTGAAATCCCCGGGCTCAACCTGGGAACTGCATCTGTGACTGCATAGCTAGAGTACGGTAGAGGGGGATGGAATTCCGCGTGTAGCAGTGAAATGCGTAGATATGCGGAGGAACACCGATGGCGAAGGCAATCCCCTGGACCTGTACTGACACGTTCATGCACGAAAGCGTGGGGAGCAAACAGGATTAGATACCCTGGTAGTCCACGCCCTAAACGATGTCAACTGGTTGTTGGGTCTTCACTGACTCAGTAACGAAACTAACGCGTGAAGTTGACCGCCTGGGGAGTACGGCCGCAAGGTTG	gb|KY088197.1| Variovorax sp. strain PBCC 43 16S ribosomal RNA gene partial sequence	99.00%	650	Comamonadaceae
M01138:27:000000000-AHTAW:1:1102:6515:11129	16S	450	TACGTAGGTGGCGAGCGTTATCCGGATTTATTGGGTTTAAAGGGTGCGTAGGCGGCCTTTTAAGTCGGTGGTTAAAGGTAGCAGCTCAACTGTTTTACATGCTGCCGATACTGAAGAGCTTGAGTTATTGGAAGGCAGATGGAATCCCTGGTGTAGCGGTGAAATGCATAGATACCAGGAGGAACACCGATTGCGAAGGCATTCTGCTGCAAATATACCGACGCTGAGGCACGAAAGCGTGGGGATCAAACAGGATTAGATACCCTGGTAGTCCACGCCGTAAACGATGATTACTAGTTGTTGGGCTTCATTGCTCAGTGATCAAGGGAAACCGATAAGTAATCCACCTGGGGAGTACGCCGGCAACGGTG	gb|KX230518.1| Uncultured bacterium clone 26 16S ribosomal RNA gene partial sequence	99.00%	655	Cytophagaceae
M01138:27:000000000-AHTAW:1:2109:16792:16089	16S	220	TACGGAGGATCCGAGCGTTATCCGGATTTATTGGGTTTAAAGGGTGCGTAGGCGGAATAATAAGTCAGTTGTGAAAGTTTGCGGCTCAACCGTAAAATTGCAGTTGATACTGTTGTTCTTGAGTGTACATAAGGTAGGCGGAATTCGTGGTGTAGCGGTGAAATGCGTAGATATCACGAAGAACTCCAATTGCGAAGGCAGCTTACCGGGGTACAACTGACGCTGAGGCACGAAAGTGTGGGTAGCAAACAGGAGTAGATACCCTGGTAGTCGACACAGTAAAAGATGAATACTCGTTGGTTGCGATACACTGCAAGCGGCCAAGCGAAAGCATTAAGTATTCCACCTGGGGAGTACGCCGGCAACGGTG	gb|KR363945.1| Bacterium enrichment culture clone OTU299_Bottom_of_A_65866 16S ribosomal RNA gene partial sequence	97.00%	623	Bacteroidaceae
M01138:27:000000000-AHTAW:1:2110:10660:1716	16S	1	TACGGAGGGTGCAAGCGTTATCCGGAATCATTGGGTTTAAAGGGTCCGCAGGCGGATTTATAAGTCAGTGGTGAAATCCTATCGCTTAACGATAGAACTGCCATTGATACTGTAAGTCTTGAATTCGGTGGGAGTGGGCGGAATGTGTAGTGTAGCGGTGAAATGCATAGATATTACACAGAACACCGATAGCGAAGGCAGCTTACTAGGCCTGAATTGACGCTCAGGGACGAAAGCGTGGGGATCAAACAGGATTAGATACCCTGGTAGTCCACGCAGTAAACGATAATTACTCGTTGTCTTCGATATACAGTCTGAGACTAAGCGAAAGTGATAAGTAATCCACCTGGGGAGTACGATCGCAAGGATG	gb|KF900020.1| Uncultured bacterium clone ISNOV-31 16S ribosomal RNA gene partial sequence	98.00%	627	Cryomorphaceae
M01138:27:000000000-AHTAW:1:1105:19563:15272	16S	1	TACGGAGAACGCGAGCGTTATCCGGATTCATTGGGTTTAAAGGGTGCGTAGGCGGCTCAGTCAGTCAGCGGTGAAATGCCTGCGCTTCACGCAGGCACTGCCGTTGATACTGCCGGGCTAGAATCGTAGCGAGGCTGGCGGAATGCGCAGTGTAGCGGTGAAATGCATAGATATTGCGCAGAACGCCGATGGGGGAGCCAGCTCGCCAGGTGAGTATTGACGCTGAGGCACGAAAGCGTGGGGATCAAACAGGAGTAGATACCCTGGTAGTCCACGCCGTAAACGATGATAACTCGCTCTTGGTCTGCAAGGATCTGGGGCTTAGCGAGAGCGTTAAGTTATCCACCTGGGGAGTACGCCGGCAACGGTG	emb|AM086153.1| Uncultured bacterium partial 16S rRNA gene clone c5LKS86	96.00%	605	Porphyromonadaceae
M01138:27:000000000-AHTAW:1:1101:17874:10768	16S	56	TACGGAGGATCCAAGCGTTATCCGGAATCATTGGGTTTAAAGGGTCCGCAGGCGGACTTTTAAGTCAGTGGTGAAAGCCCGTTGCTTAACAACGGAACTGCCATTGATACTGTAAGTCTTGAATTGGATCGAAGTGGGCGGAATATGACATGTAGCGGTGAAATGCTTAGATATGTCATAGAACACCGATAGCGAAGGCAGCTCACTAGGGCTGGATTGACGCTGAGGGACAAAAGCGTGGGGAGCAAACAGGATTAGATACCCTGGTAGTCCACGCCGTAAACGATCAATACTCGTTCTCAGCACTTCGGTGTTGGGGACCAAGCGAAAGTGATAAGTATTGCACCTGGGGAGTACGATCGCAAGGTTG	gb|EU542348.1| Uncultured bacterium clone SAV07D05 16S ribosomal RNA gene partial sequence	97.00%	614	Cryomorphaceae
M01138:27:000000000-AHTAW:1:1108:6466:16907	16S	NA	GGCGTAGGGAGCAAGCGTTGTCCGGATTTACTGGGCGTAAAGAGCGCGTAGGCGGCTCGGTAAGTGTGAAGTGAAATCTCCAGTGCTCAACACGGAAACTGCTTTACATACTGGCGAGCTTGAGGAAAGCAGAGGCAACGGGAATTCCTGGTGTAGCGGTGAAATGCGTTGACATCAGGAGGAACACCCATGGCGAAGGCAGGTTGCTGGGCTTTATCTGACGCTGAGGCGCGAAAGCGTGGGTAGCAAACAGGATTAGATACCCTGGTAGTCCACGCCCTAAACGATGGATACTAGACGCAAGCGGTATCGACCCCTCTTGTGTCGCAGCTAACGCAGTAAGTATCCCGCCTGGGGACTACGGCCGGAAGGTTG
M01138:27:000000000-AHTAW:1:1119:28461:14785	16S	NA	TACGGAGGGTGCGAGCGTTAATCGGAATTACTGGGCGTAAAGGGTGCGTAGGTGGTTAATTAAGTTAGATGTGAAAGCCCTGGGCTTAACCTAGGATTGAGATTTAATACTGCTTAACTGGAGTATTGGAGAGGGTAGTGGAATTTCCGGTGTAGCGGTGAAATGCGTAGAGATCGGAAGGAACACCAGTGGCGAAGGCGGCTACCTGGCCAGATACTGACACTGAAGCACGAAAGCGTGGGGAGCAAACAGGATTAGATACCCTGGTAGTCCACGCCGTAAACGATGTCAACTAGCCGTTGGTCATATTAAGATGATAAGTGGCGCAGCAAACGCGATAAGTTGACCGCCTGGGGAGTACGGTCGCAAGATTA
M01138:27:000000000-AHTAW:1:1102:16923:8023	16S	NA	GACGAAGGATCCAAGCGTTGTCCGGATTTACTGGGTTTAAAGGGTGCGTAGGCGGGATATTAAGTCAGTGGTGAAAGCCCACAGCTCAACTGTGGAACTGCCATTGAAACTGATATTCTTGAATATGGTTGAGGTAGATGGAATATAACATGTAGCGGTGAAATGCTTAGATATGTTATAGAACACCGATTGCGAAGGCAGTCTGCTAAGCCATCATTGACGCTGAGGCACGAAAGCGTGGGGAGCAAACAGGATTAGATACCCTGGTAGTCCACGCCCTAAACGTTGATTACTCGCTGTTGGCGATACACTGTCAGCGGCTAAGCGAAAGCGTTAAGTAATCTACCTGGGAAGTACGTCCGCAAGGATG
M01138:27:000000000-AHTAW:1:1104:25829:13785	16S	20	TACAGAGAGTGCAAGCGTTAATCGGAATTACTGGGCGTAAAGCGCGCGTAGGTGGATATTTAAGTCGGATGTGAAATCCCTGGGCTTAACCTGGGAATTGCATTCGATACTGAATATATAGAGTATGGTAGAGGGAAGTGGAATTTCCGGTGTAGCGGTGAAATGCGTAGATATCGGAAAGAACACCAGTGGCGAAAGCGGCTTCCTGGACTAATACTGACACTGAGGCGCGAAAGCGTGGGGAGCAAACAGGATTAGAGACCCTGGTAGTCCACGCCGTCAACGATGAGAACTAGCTGTTGGAAAGTTTAACTTTTTAGTAGCGAAGCTAACGCGTTAAGTTCTCCGCCTGGGGAGTACGGCCGCAAGGTTA	gb|KP994802.1| Coxiella endosymbiont of Ornithodoros sp. isolate Osp2 16S ribosomal RNA gene partial sequence	97.00%	619	Coxiellaceae
M01138:27:000000000-AHTAW:1:1119:20053:12716	16S	NA	TACGAAGGGTCCAAGCGTTGTCCGGATTTACTGGGTTTAAAGGGTGCGTAGGTGGACTAATAAGTCAGTGGTGAAAGCCTGCAGCTTAACTGTAGCATTGCCATTGAAACTGTTCGTTTCGAGTATGGTTGAGGTAACTGGAATATATCATGTAGCGGTGCAATGCTTAGATATGATATAGAACACCAATTGCGAAGGAAGGTAACTAAGACATAACTGACACTGAGGCACGAAAGCGTGGGGATCAAACAGGATTAGATACCCTGGTAGTCCACGCCCTAAACGTTGCATTCTCGATCTTATCGATATACAGTTAGGGTCTTAGCGAAAGCGGTAAGTATGCCACCTGGGAAGTACGTTCGCAAGAATG
M01138:27:000000000-AHTAW:1:1102:6048:10829	16S	NA	TACGAAGGGGGCTAGCGTTACTCGGAATTACTGGGCGTAAAGCGTGCGTAGGCTGTTTTGTAAGTTGGTAGTTAAATTCTCGGGCTCAACTCGAGGACTGCTATCAAGACTGCAAGACTAGAGTGTCGGAGAAGATAGTGGAATTCCTAGTGTAGAGGTGAAATTCATAGATATTAGGAGGAACACCAGAAGCGTAAGCGACTATCTGGCCGAATACTGACGCTGTTGCACGAAAGCGTGGGGAGCAAACAGGATTAGATACCCTGGTAGTCCACGCAGTAAACGATGAGTGCTAGGTGTCGGGACCAAGGTCTCGGCGCCGTAGCTAACGCGTTAAGCACTCCGCCTGAAGAGTACGGTCGCAAGATTA
M01138:27:000000000-AHTAW:1:1105:22771:19400	16S	34	TACGTATGTCGCAGGCGTTATCCGGAATTATTGGGCATAAAGGGCGTCTAGGCGGTTTAGAAAGTCTGATGTGAAAATGCGGGGCTCAACCCCGTATTGCGTTGGAAACTACTAGACTAGAGTATTGGAGAGGTAAGCGGAACTACAAGTGTAGAGGTGAAATTCGTAGATATTTGTAGGAATGCCAATTGGGAAGCCAGCTTACTGGACAAATACTGACGGTGAAGCGCGAAAGCTAGGGGAGCAAACATGATTAGATATCCTGGTAGTCCTAGTAGTAAACTATGATCACTGGTTTTGGGGGGTCGAACCTCTGTGCCGAAGTTAATACGATAAGTGATCCGCCTGTGGAGTACGTTCGCAAGAATG	gb|KM410614.1| Uncultured prokaryote clone GS10-10-113 16S ribosomal RNA gene partial sequence	97.00%	621	Fusobacteriaceae
M01138:27:000000000-AHTAW:1:2107:4934:14327	16S	0	TACGTAGGGGGCGAGCGTTGTCCGAAGTTACTGGGCGTAAAGCGCGCGTAGGCGGTTATTCAAGTCTGGGGTGAAAGGTTCAGCGCTCAACGGGAACAGTGCCTTGGATACGGGATGCCTTGAGTCTGGGAGGGGGGAGGGGAATTCCTGGTTAAGAGGTGAAATGCGTAGATATCAGGAGGAACCCCGGGGGCGAAGGCGCCTTCCTGGCCTAAGACTGACGCTGAGGTGCGAAAGCGTGGGGAGCAAACGGGGTTAGATACCCCGGGAGTCCACGCCGTAAAAGATGAGTGCTAGGTGTCGGGGGTATCGACCCCCCCGGTGCCGTCGCTAACGCATTAAGCACTCCGCCTGGGGAGTACGGCCGCAAGGTTG	gb|KP410317.1| Uncultured bacterium clone XL5PA_12 small subunit ribosomal RNA gene partial sequence	97.00%	623	Armatimonadaceae
M01138:27:000000000-AHTAW:1:1108:12349:1784	16S	NA	TACGAAGGGGGCTAGCGTTGTTCGGATTTACTGGGCGTAAAGAGCATGTAGGCGGCTTTTTAAGTCAGAGGTGAAATCCCGGAGCTTAACTCCGGAATTGCCTCTGATACTGGGAAGCTTGAGTGTTGGAGAGGAGAGTGGAATTGCGAGTATAGAGGTGAAATTCGTAGATATTCGGAAGAACACCTGTGGCGAAGGCGGCTCTCTGGACAACAACTGACGCTGAGATGCGAAAGCGTGGGGATCAAACAGGATTAGATACCCTGGTAGTCCACGCTGTAAACGATGCAGGCTAGACGTTGGCCCTACGGGTCAGTGTCGTAGCTAACGCGATAAGCCTGCCGCCTGGGGAGTACGGTCGCAAGATTA
M01138:27:000000000-AHTAW:1:2116:18613:7852	16S	NA	TACGTGAGTCCCAAGCATTATCCGGAATTACTGGGTGTAAAGGGTTTGTAGGCGGATTTTTAAGTTGAATATGAAAGACCGAAGCTCAACTTCGTGTTGGTATTCAAAACTGGAGATCTAGAATTAGGGAGAGGTAAGCGGAATTCTAAGTGTAGGGGTGCAATCCGTAGATACTTAGAAGAACACCAAAAGCGAAGGCAGCTTACTGGAACTATATTGACGCTGAGGAACGAAAGCGTGGGGAGCGAAAAGGATTAGATACCCTTGTAGTCCACGCCCTAAACGATGATAACTAAGTGTTGGGAGTTAATCCCAGTGCTGAAGCTAACGCGATAAGTTATCCACCTGAGGAGTACGCCGGCAACGGTG
M01138:27:000000000-AHTAW:1:2113:9894:20121	16S	0	TACGGAGGGTGCAAGCGTTATCCGGATTCACTGGGTTTAAAGGGTGCGTAGGCGGGCAGGTAAGTCAGTGGTGAAATCCTGGAGCTCAACTCCAGAACTGCCATTGATACTATCTGTCTTGAATATTGTGGAGGTAAGCGGAATATGTCATGTAGCGGTGAAATGCGTAGATACGACATAGAACACCCATTGCGAAGGCAGCTTACTACGCATATATTGACGCCGGGGCACGAAAGCGTGGGGATCAAACAGGATTAGATACCCTGGTAGTCCACGCCCAAAACGATAGATCCTGGACAGACGCGATACACTGTGTGTGTCTCAGCGAAAGCATTAAGTATCCCACCTGGGAAGTACGTTCGCAAGAATG	gb|KP708792.1| Uncultured bacterium clone JA58_3a 16S ribosomal RNA gene partial sequence	97.00%	623	Chitinophagaceae
M01138:27:000000000-AHTAW:1:1112:11173:5613	16S	2074	TACAGAGGGGGCAAGCGTTATTCGGAATTATTGGGCGTAAAGGGCGCGTAGGCGGTTTGGTAAGTAGGATGTGTAATCCCCGAGCTTAACTTGGGAACTGCATCCTAGACTGCAAGACTAGAGTGCTGGAGAGGGTGGTAGAATTCCACGTGTAGCGGTGAAATGCGTAGAGATGTGGAGGAATACCAGTGGCGAAGGCGGCCACCTGAACAGTAACTGACGCTGAGGCGCGAAAGTGTGGGTAGCAAACAGGATTAGATACCCTGGTAGTCCACGCTGTAAACGAGGAACACGTGGTGTGTCGGGAGTTGACCCCCGACGTGCCGGAGCTAACGCGTTAAGTGTTCCGCCTGGGGAGTACGGTCGCAAGGCTG	gb|JN868176.1| Uncultured Acidobacteria bacterium clone LQH304 16S ribosomal RNA gene partial sequence	97.00%	630	Holophagaceae
M01138:27:000000000-AHTAW:1:2113:25478:8262	16S	NA	TACGGAGGTGGCTAGCGTTACTCGGAATTATTGGGTGTAAAGGGCAAGTAGGCGGCTTGGCAAGTAGGGGGTGAAATACTCCGGCTCAATCGGAGAACAGCCTTCTAAACTGCCAGGCTTGAGTGTGACAGAGGAAAATGGAACTCTCGGTGTAAGGGTGAAATCTGTAGATATCGAGAAGAACACCAGCGGCGAAGGCGATTTTCTGGGTCACTACTGACGCTAAATTGCGAAAGCTAGGGGAGCAAACAGAATTAGATACTCTGGTAGTCCTAGCCGTAAACGATGAGCACTAGATGTCGGCTCCTTTAGGGGTCGGTGTCGCAGCTAACGCATTAAGTGCTCCACCTTGGGACTACGGTCGCAAGGCTA
M01138:27:000000000-AHTAW:1:1118:21631:14190	16S	5	TACAGAGGGTGCAAGCGTTAATCGGAATTACTGTGCGTAAAGCGCACGCGGGCGGTTGGTTAAGTCAGATGTGAAAGCCCCGGGCTCAATCTGGGAATTGCATTTGAAACTGGCCAACTAGAGTATGTGAGAGGGGGGTAGAATTCCAAGTGTAGCGGTGAAATGCGTAGCGATTTGGAGGAATACCAGTGGCGAAGGCGGCCCCCTGGCACAATACTGACGCTCAGGTGCGCAAGCGTAGGGAGCAAACAGGATTAGATACCCTGGTAGTCCACGCCGTAAACGATGTCTACTAGCTGTTTGTGGTCTTGTACTGGGAGTAGCGCAGCTAACGCACTAAGTAGACCGCCTGGGTAGTACGGTCGCAAGGTTA	emb|LT555405.2| Rheinheimera sp. KYPC3 partial 16S rRNA gene strain KYPC3	97.00%	628	Chromatiaceae
M01138:27:000000000-AHTAW:1:1113:21557:9358	16S	NA	TACGAGAGGTCCAAGCGTTAGTCGGAATCACTGGGCTTAAAGGGTGCGTAGGCGGGCTTGTAAGTGTTCTGTGAAATCCCACGGCTCAACCATGGAATCGCAGGGCATACTGCAAGCCTCGAGGAAGCTAGAGGCCGGTAGAACGATAGGTGGAGCGGTGGAATGCGTAGATATCTATCGGAATGCCAAAGGTGAAGACAACCGGCTGGGGCTTTCCTGACGCTGAGGCACGAAAGCGTGGGGATCAAACAGGATTAGATACCCTGGTAGTCCACGCCCTAAACGATGCACATTAGACCGATGCGGCTCTGACGTCGTATTGGTCGTAGAGATATTGCTAAATGTGCCGCCTGGGGAGTACGGTCGCAAGGCTA
M01138:27:000000000-AHTAW:1:2108:19784:3288	16S	NA	TACGGAGGGTGCAAGCGTTATCCGGAATCACTGGGTGTAAAGGGTGCGTAGGCGGTTTGACAAGTCAGTTGTGAAAGGCAGTCGCTTAACGATTGGATTGCAATTGATACTGTTAGACTAGAATTCGGTGGAGGTATGCGGAATGTGACGTGTAGCGGTGAAATGCTTAGATATGTCAGAGAACACCGATTGCGAAGGCAGCGTACTATACCTTAATTGACGCTGAGGCACGAAAGCGTGGGTAGCGAACAGGATTAGATACCCTGGTAGTCCACGCCCTAAACGGTGTTTACTCGTTATTGGCTTTTCGGAGTGAGTAACTAAGGGAAAGCGAGAAGTAAACCGCCTGGGGAGTACGGTCGCAAGAATG
M01138:27:000000000-AHTAW:1:1116:7880:23914	16S	NA	GACGAAGGATCCACGCGTTGTCCGGATTTACTGGGTTTAAAGGGTGCGTAGGCGGAAAATTAAGTCAGTGGTGAAAGCCCGCAGCTCAACTGTGGAACTGCCATTAAAACTGGTTTTCTTGAATATAGCTGAGGCAGATGGAATATAACATGTAGCGGTGAAATGCTTAGATATGTTATAGAACACCGATTGCGAAGGCAGTCTGCTAAACTATTATTGACGCTGAGGCACGAAAGCGTGGGGAGCGAACAGGATTAGATACCCTGGTAGTCCATGCCCTAAACGTTGATTACTCTCTGTTGGCGATATACTGGTAGTGGCTATGCGAAAGCATTAAGTAATCCACCTGGGAAGTACGACAGTAAGGTTGAAGCTCAGAGGAATTGG
M01138:27:000000000-AHTAW:1:2102:20228:5411	16S	NA	TACAGAGGGTGCAAGCGTTAATCGGAATTACTGGGCGTAGAGCGTGCGTAGGTGGTTGTTTAAGTCGGATGTGAAATCCCCGGGCTCAACCTGGGAATTGCATTCGATACTGGCTAACTAGAGTTCGGCAGAGGGGGGTAGAATTTCCGGTGTAGCGGTGAAATGCGTAGAGATCGGAAGGAACAGCAGTGGCGAAAGCGACTCCCTGGACCAGAACTGACGCTCAAGTACGAAAGCGTGGGGAGCAAACAGGATTAGATACCCTGGTAGTCCACGCCATAAACGATGACAACTAGACGTTGGGGGGGTAATCCCTTGAGTATCGCAGCTAACGCGTTAAGTTGTCCGCCTGGGGAGTACGGCCGCAAGGTTG
M01138:27:000000000-AHTAW:1:1101:18908:17881	16S	0	TACGTAGGGTGCAAGCGTTAATCGGAATTACTGGGCGTAAAGCGTGCGCAGGCGGTTATATAAGTCAGATGTGAAATCCCCGGGCTCAACCTGGGAACTGCATTTGAGACTGTATAGCTAGAGTTCGGCAGAGGGAAGTGGAATTTCCGGTGTAGCGGTGAAATGCGTAGATATCGGAAGGAACATCAGTGGCGAAAGCGACTTCCTGGACCAGAACTGACGCTCAAGTACGAAAGCGTGGGGAGCAAACAGGATTAGATACCCTGGTAGTCCACGCCATAAACGATGACAACTAGACGTTGGGAGGGTAAGCCTTTCAGTGTCGCAGCTAACGCGTTAAGTTGTCCGCCTGGGGAGTACGGCCGCAAGGTTG	gb|KM162400.1| Uncultured bacterium clone Espejo_9_20_11_Water.35260 16S ribosomal RNA gene partial sequence	97.00%	619	Sinobacteraceae
M01138:27:000000000-AHTAW:1:2110:11821:4947	16S	NA	TACATAGGGTGCAAGCGTTGTCCGGAATTATTGGGCGTAAAGAGCTCGTAGGTGGTTAGATACGTCGGATGTGAATATCAGGGGCTCAACCCCTGACCTGCATTCGAGACGGTCTCGCTAGAGTGTGGTAGGGGAGACTGGCATTCCTGGTGTAGCGGTGGCATGCGCAGATATCAGGAGGAACACCGATGGCGAAGGCAGGTCTGTGGGCCATTACTGACACTGAGGAGCGAAAGCGGGGGGAGCGAACAGGAGTAGATACCCTGGTAGTCCACGCCGTAAACGGTGGGCGCTAGTTGTGCGAACCTTCCACGGTTTGTGCGACGCAGCTAACGCATTAAGCGCCCCGCCTGGGGAGTACGATCGCAAGATTA	gb|HM486259.1| Uncultured Micrococcineae bacterium clone Jab PL2W2B6 16S ribosomal RNA gene partial sequence	98.00%	639
M01138:27:000000000-AHTAW:1:1105:6347:6135	16S	NA	TACGGAGGGGGTTAGTGTTATTCGTCGTGATTGGGCGTAAAGCGCGTGTCGACTGTTATTTTTTGTCAGCAACTTAAAGACTTATGGCCCAACTGTAAGACAAATCACTGATCAATTTAGCTTGAGAATATTAAGAAGTTAGCGGAAAGGCTTATCTAGAGGTAAAATTCAGGTACATAAGACGGACCACAATTTAGCGAAAGCAGCTATCTATTAAATTCTGACGTTTATATGCAAAAGCATAGGGAGCAAACAAGATTAGATACCTTGGTAGTCTATGCCCTGACCGATGGGTATTAAAGTAAGTTTTCTGCTTGCTTATAGTTAACGCGTTAAATACCCCGCCTGGGGACTACGACCGCAAGGTTA	gb|FJ416386.1| Uncultured bacterium clone P1A11 16S ribosomal RNA gene partial sequence	77.00%	152
M01138:27:000000000-AHTAW:1:1101:14973:10376	16S	NA	TACGTAGGTGGCAAGCGTTGACCGGATTTATTGGGTTTAAAGGGTACGTAGGCGGTCCTGTAAGTCAGTTGTGAAATACGGCAGCTTAACTGTCGAGGTGCAATTGATACTGCAGGACTTGAGTACTGATGAGGTAGGCGGAATGGACGGGGTAGCGGTGAAATGCTTAGAGATCGTCAAGACCACCGGTGGCGAAGGCGGCTTACTAAGGAGTAACTGACGCTGAGGCACGAAAGTGTGGGGATCAAACAGGATTAGATACCCTGGTAGTCCACACTGTAAACGATGATTACTCGATGTTGGCGATACACAGCCAGCGTCTTAGCAAAAGCGATAAGTAATCCACCTGGGGAGTACGCCGGCAACGGTG	dbj|LC124524.1| Uncultured bacterium gene for 16S ribosomal RNA partial sequence clone: 04B-r33	97.00%	623
M01138:27:000000000-AHTAW:1:2114:11864:14897	16S	1004	TACGGAGGGTGCAAGCGTTAATCGGAATTACTGGGCGTAAAGCGCACGCAGGCGGTTTGTTAAGTCAGATGTGAAATCCCCGGGCTCAACCTGGGAACTGCATTTGAAACTGGCAAGCTTGAGTCTTGTAGCGGGGGGTAGAATTCCAGGTGTAGCGGTGAAATGCGTAGAGATCTGGAGGAATACCGGTGGCGAATGCGGCCCCCTGGACAAAGACTGACGCTCAGGTGCGAAAGCGTGGGGAGCAAACAGGGTTAGATACCCTGGTAGTCCACGCCGTAAACGATGTCGACTTGGAGGCTGTTCCCTTGAGGAGTGGCTTCCGGAGCTAACGCGTTAAGTCGACCGCGTGGGGAGTACGGCTGCAAGGTTA	gb|KY206826.1| Uncultured Tatumella sp. clone TA1 16S ribosomal RNA gene partial sequence	99.00%	650	Enterobacteriaceae
M01138:27:000000000-AHTAW:1:1104:19360:12625	16S	66123	TACAGAGGGTGCAAGCGTTAATCGGAATTACTGGGCGTAAAGCGCACGTAGGCGGTTTTTTAAGTCAGATGTGAAAGCCCCGGGCTCAACCTGGGAATTGCATTTGAAACTGGAAAACTAGAGTGTGTGAGAGGGGGGTAGAATTCCAAGTGTAGCGGTGAAATGCGTAGAGATTTGGAGGGATACCAGTGGCGAAGGCGGCCCCCTGGCACAACACTGACGCTCAGGTGCGAAAGCGTGGGGAGCAAACAGGATTAGATACCCTGGTAGTCCACGCCGTAAACGATGTCTACTAGCTATTCGTGGTCTTGTACTGTGAGTAGCGCGGCTAACGCATTATGTAGACCGCCTGGGGAGTACAGTCGCTACATCAAAACACAGATAGATTG	gb|KU681938.1| Uncultured bacterium clone QZ-83 16S ribosomal RNA gene partial sequence	97.00%	643	Chromatiaceae
M01138:27:000000000-AHTAW:1:1105:25004:7448	16S	NA	TACGGAGGGTGCAAGCGTTATCCGGAATTACTGGGCTTAAAGGGTACGTAGGCGGTTAGTTAAGTCATATAGTGAAAGACCGTTGCTAAACGACGGTACTGCTATTGAAACTGGCTGCCTTGAAACAGGATAGGGTTTGCGGATTGCGTCATGTAGCGGTAAAATGCAGAGATATGACGTAGAACACCGAGAGCGAAGGCAGCGAGCTGAGCCTTGTTTGACACTGAGGTACGAAAGTGTGGGTAGCGAACAGGATTAGATACCCTGGTAGTCCACACCCTAAACGATGCAGACTGTATATTGGTGCGGAGTGTATCAGTATAGAAGCGAAAGCGATAAGTCTGCCACCTGGGGAGTACGCCCACAAGGGTG
M01138:27:000000000-AHTAW:1:1106:21998:23989	16S	NA	TACGAAGGGGGCGAGCGTTACTCATATTTATTGGGCGTCAAGGGTTTCTAGGCGGTTAATTAAGTTAAAAGTGAAATCTTAGGTGTTAAAACGTAAGACGGCTTTTAATACTGATTAGCTTGAGTGACTTTAGGGACTATGGAATCTATAATTTAGGGATAAAATCCGTCAGATTATGGAGAATGCCAGTGGTGAAGACGATAATCCAAAGTTTTACTGACGCTTAAAGACGAAAGCGTGGGGATCAAACAGGCGTAGTTACCCTGGTAGTCCACGCTGTAAACGATGAGTGCTAAATGTTAAATTAAAGTAAAATAGCGTATTTTACTTAACATTATTTAACTCACCTTCGTTGTAAAACTGGTGTTGAAATAATAAATTTAATTTTAGAGCTAACGC…
M01138:27:000000000-AHTAW:1:1101:13617:5146	16S	436	TACGGAGGGTGCAAGCGTTGTTCGGAATTACTGGGCGTAAAGCGCGCGTAGGCGGTTTGATAAGTCAGATGTGAAAGCCCACGGCTTAACCGTGGAAGTGCATTTGAGACTGTCAGACTTGAGTACCACAGGGGAAAGTGGAATTCCCGGTGTAGCGGTGAAATTCGTAGATATCGGGAGGAATACCGGTGGCGAAGGCGACTTTCTGGCTGGATACTGACGCTGATGCGCGAAAGCGTGGGGAGCAAACAGGATTAGATACCCTGGTAGTCCACGCTGTAAACGATATCAACTAGATGTAGGGGGTGTTGATCCCTTCTGTGTCGCAGCTAACGCATTAAGTTGACCGCCTGGGGAGTACGGTCGCAAGATTA	gb|KX633338.1| Uncultured bacterium clone OTU387 16S ribosomal RNA gene partial sequence	98.00%	648	Desulfobulbaceae
M01138:27:000000000-AHTAW:1:1106:11240:7994	16S	8	TACGGAGGATCCAAGCGTTATCCGGATTTATTGGGTTTAAAGGGTGCGTAGGCGGACGTTTAAGTTAGTCGTTAAATCTTAGGGCTCAACCCTGACATGGCGATTAATACTGGATGTCTAGAGATTAGATGCAGAGGGCGGAATGTGTGGTGTAGCGGTGAAATGCTTAGATATCACACAGAACACCGATTGCGAAGGCAGCTCTCTAAGCTACATCTGACGCTGAGGCACGAAAGCGTGGGGATCAAACAGGATTAGATACCCTGGTAGTCCACGCTGTAAACGATGATAACTCGTTGTCGGCGATATACCGTCGGTGACCAAGCGAAAGCGATAAGTTATCCACCTGGGGAGTACGTTCGCAAGAATG	emb|HF947501.1| Uncultured bacterium partial 16S rRNA gene clone BF_T82	95.00%	578	Rikenellaceae
M01138:27:000000000-AHTAW:1:1113:10979:22999	16S	NA	TACAGAGACCTCAAGCGTTATCCGGAATCATTGGGCGTAAAGCGTACCGATAGGTGGTTTTACAAGTCAGAAGTGAAATTCCAAAGCTTAACTTTGGGTCTGTCTTTTGAAACTGTAAAACTAGAAGGGCAAAGAGGAAGCTGGAACAAACGGTGTAGTAGTGAAATGCGTTGATATCGTTTGGAACACCAATAGCGTAGGCAGGCTTCTGGGTGGCACTTGACACTGCTAGGACGAAAGCGTGGGGAGCGATAAGGATTAGATACCCTTGTAGTCCACGCTGTAAACGATGATGATTAGGCGCTAGGGAGTATCGACCCTCCTTAGTGCCATAGCTAACGCGTTAAATCATCCGCCTGGGGAGTACGGCCGCAAGGCTA
M01138:27:000000000-AHTAW:1:1116:11717:12145	16S	0	TACGTAGGGGGCCAGCGTTGTTCAGAATTACTGGGTGTAAAGGGTTCGTAGGCGGTGTGGCAAGTTGGGAGTGAAATCTCTGGGCTTAACCCAGAGGCTGCTTCCAAAACTGCTGTGCTTGAGTGTGGGAGAGGTGCGTGGAATTGCAGGTGTATCGGTGAAATGCGTAGATATCTGCAGGAACACCCGTGGCGAAAGCGGCGCACTGGACCACAACTGACGCTGAGGAACGAAAGCTAGGGGAGCAAACAGGATTAGATACCCTGGTAGTCCTAGCCCTAAACGTTCAGGACTTGGGGTGGCTCACGTTCGTGAGTCGTCCCGGAGCTAACGCGTTAAGTCCTGCACCTGGGGAGTACGGTCGCAAGACTG	gb|KJ408111.1| Uncultured bacterium clone NTDAS14255 16S ribosomal RNA gene partial sequence	99.00%	655	Acidobacteria-Gp2
M01138:27:000000000-AHTAW:1:2112:4525:5282	16S	0	TACGGAGGGTGCAAGCGTTATCCGGATTCACTGGGTTTAAAGGGTGCGTAGGCGGGGAGATAAGTCAGTGGTGACAGCTTTCAGCTTAACTGAAAAATTGCCATTGATACTGTCTTTCTTGAATATAGTTGAGGTTGGCGGAATGTATCATGTAGCGGTGAAATGCTTAGATATGACACAGAACACCGATCGCGAAGGCAGCTGGCTAAAATATTATTGACGCGGAGGCACGAAAGCGTGGGGATCAAACAGGATTAGATACCCTGGTAGTCCACGCCCTAAACTATGGATCCTCGTCATTAGCGATACACCGTTGGTGTCTAAGCGAAATCATTAAGTAGCCCACCGGGGAAGTACGACCGCAAGGTTG	gb|KP686781.1| Uncultured bacterium clone T1_0911_64 16S ribosomal RNA gene partial sequence	97.00%	614	Chitinophagaceae
M01138:27:000000000-AHTAW:1:1105:14806:5001	16S	NA	TACAGAGGGTGCAAACGTTGCTCGGAATCATTGGGCGTAAAGCGCACGTAGGCGGCCTAGCAAGTGGGGAGTGAAAGCCCTCGGCTTAACCGAGGAAGTGCTTTCCAAACTACTAGGCTTGAATACTGGAGAGGGTCGCGGAATTCCCGGTGTAGAGGTGAAATTCGTAGATATCGGGAGGAACACCAGTGGCGAAGGCGGCGACCTGGACAGATATTGACGCTGAGGTGCGAAAGCGTGGGGAGCAAACAGGATTAGATACCCTGGTAGTCCACGCCGTAAACGATGAGTGCTAGGTGTCGCGGGTATTGACCCCTGCGGCGCCGAAGTTAACGCATTAAGCACTCCGCCTGGGGAGTACGGCCGCAAGGCTA	gb|KX564489.1| Uncultured organism clone 5036 16S ribosomal RNA gene partial sequence	99.00%	663
M01138:27:000000000-AHTAW:1:1108:3732:17073	16S	101753	TACGGAGGGGGCTAGCGTTATTCGGAATTACTGGGCGTAAAGCGCACGTAGGCGGATTAGAAAGTCAGAGGTGAAATCCCAGGGCTCAACCTTGGAACTGCCTTTGAAACTCCTAGTCTTGAGGTCGAGAGAGGTGAGTGGAATTCCGAGTGTAGAGGTGAAATTCGTAGATATTCGGAGGAACACCAGTGGCGAAGGCGGCTCACTGGCTCGATACTGACGCTGAGGTGCGAAAGCGTGGGGAGCAAACAGGATTAGATACCCTGGTAGTCCACGCCGTAAACGATGAATGCCAGTCGTCGGGTAGCATGCTATTCGGTGACACACCTAACGGATTAAGCATTCCGCCTGGGGAGTACGGCCGCAAGGTTAAAACCCAAAGGACTTGGCGGTGCCTCA…	gb|KY190762.1| Uncultured bacterium clone 7A_11-036 16S ribosomal RNA gene partial sequence	99.00%	693	Rhodobacteraceae
M01138:27:000000000-AHTAW:1:1116:25518:9051	16S	448	TACGGAGGGTGCAAGCGTTATCCGGATTCACTGGGTTTAAAGGGTGCGTAGGCGGGCAGGTAAGTCAGTGGTGCAATCCTGCAGCTCAACTCCAGAACTGCCCTTGATACTATCTGTCTTGAATATTGTGGAGGTAAGCGGAATATGTCATGTAGCGGTGGAATGCTTAGATCTGACATAGAACACCCATTGCGAAGGCAGCGTACTACGCATATATTGACGCTGAGGCACGAAAGCGTGGGGATCAAACAGGAGTAGATACCCTGTTAGTCCACGCCCTAAACGATGGATACTCGACATACGCGATACACTGTGTGTGTCTGAGCGAAAGCATTAAGTATCCCACCTGGGAAGTACGTCCGCAAGGATG	gb|KP708792.1| Uncultured bacterium clone JA58_3a 16S ribosomal RNA gene partial sequence	97.00%	623	Chitinophagaceae
M01138:27:000000000-AHTAW:1:2116:4171:17089	16S	0	TACGGAGGGTGCAAGCGTTATCCGGAATCATTGGGTTTAAAGGGTCCGCAGGCGGATTTATAAGTCAGTGGTGAAATACTATCGCTTAACGATAGAACTGCCATTGATGCTGTAAGTCTTGAATTCGGTCGGAGTGGGCGGCATGCGTAGTGTAGCGGTGATATGCATAGATATTACCCAGAACACCGATAGCGAAGGCAGCTCACTAGGCCTGAATTGACGCGCAGGGACGAAGGCGTGGGAATCAAACAGGATTAGATACCCTGGTAGTCCACGCTTTAAACGATGATTACTCGTTTTCGGCGATATACTGTCGGAGACTAAGCGAAAGTGATAAGTAATCCACCTGGGGAGTACGATGGCAAGGTTG	gb|KF900020.1| Uncultured bacterium clone ISNOV-31 16S ribosomal RNA gene partial sequence	97.00%	614	Cryomorphaceae
M01138:27:000000000-AHTAW:1:1109:14143:21998	16S	1	TACGTAGGGTGCGAGCGTTAATCGGAATTACTGGGCGTAAAGCGTGCGCAGGCGGGTGTGTAAGACAGTTGTGAAATCCCCGGGCTCAAACTGGGAATTGCATCTGTGACTGCACAGCTAGAGTACGGTAGAGGGGGATGGAATTGCGCGGGTAGCAGTGAAATGCGTAGATATGCGGAGGAACACCGATGGCGAAGGCAATCCCCTGGATCTGTAATGACGCTCATGCACGACAGCGTGGGGAGCAAACAGGATTAGATACACTGGTAGTCCACGCCCTAAACGATGTCAACTGGTTGTTGGGTGCATCAGTACTCAGGAACGAAGCTAACGCGTGAAGTTGACCGCCGGGGGAGTACGGCCGCAAGGTTG	gb|KY190558.1| Uncultured bacterium clone 5A_10-100 16S ribosomal RNA gene partial sequence	97.00%	621	Comamonadaceae
M01138:27:000000000-AHTAW:1:1117:7386:8121	16S	NA	TACGGGGGGGGGCGAGCGTTATTCTACGTTACTGGGTGTAAAGCGTATTAAGGTGGTTCAACAAGTTTATAATGAAATTTTAAATTTCAAATTTAAAAGTGTTATTTAATACTGTTGAACTTAGAGTACTGCGGGAGATAGTTGTATACTTAGTGGAGGGTTAGAATCCATTGATATTAAGTAGACATTCAAAAGGTGAAAACGACTATCTACAAATTTACTGACACTGATATACAAAAGCATGAGGAGCAAACAGGATTAGATACCCTGGTAGTTCATGCTGTGACCGTTGAATATTAATTATTGGAAGTTTTCAATAGTTTAGCTAACGCGTTAAATATTCCACCTGGGGACTACGATCGCAAGATTG	gb|AF523880.1| Uncultured bacterium clone RCP2-70 16S ribosomal RNA gene partial sequence	83.00%	394
M01138:27:000000000-AHTAW:1:1114:12094:1189	16S	0	TACAGAGGTCCCAAGCGTTGTTCGGATTCACTGGGCGTAAAGGGTGCGTAGGTGGCCTAGTAAGTTTGATGTGAAATCTCCGGGCTTAACCCGGAAATGGCATTGAATACTCTTGGGCTAGAGGATTGGAGGGGGGACTGGAATTCTCGGTGTAGCAGTGAAATGCGTAGATATCGAGAGGAACACCAGTGGCGAAGGCGAGTCCCTGGACAACACCTGACACTGAGGCACGAAAGCCGGGGGAGCAAACAGGATTAGATACCCTGGTAGTCCCGGCTGTAAACGGTGCATATTTGCTGTAAAAGGAATCGACCCCTTTTGTGGCGTAGCTAACGCGATAAATATGCCGCCTGGGAAGTACGGTCGCAAGATTA	dbj|LC017424.1| Uncultured Verrucomicrobia bacterium gene for 16S ribosomal RNA partial sequence clone: EDay42C-CL55	97.00%	625	Subdivision3_genera_incertae_sedis
M01138:27:000000000-AHTAW:1:1103:24749:9974	16S	11	TACGTAGGGTGCAAGCGTTAATCGGAATTACTGGGCGTAAAGCGTGCGCAGGCGGTTATGTAAGACAGAGGTGAACTCCCCGGGCTCAACCTGGGCACTGCCTTTGTGACTGCATAGCTGGAGTGCGGCAGAGGGGGATGGAATTCCGCGTGTAGCAGTGAAATGCGTAGATATGCGGAGGAACACCGATGGCGAAGGCACTCCCCTGGGCCTGCGCTGACGCTCATGCACGAAAGCGTGGGGAGCAAACAGGATTGGATGCCCTGGTAGTCCACGCCCTAAACGATGTCAACTGGTTGTTGGGTCTTCACTGACTCAGTAACGGAGCTAACGCGTGAAGTTGACCGCCTGGGGAGTACGGCCGCAAGGTTG	gb|AY823974.1| Uncultured beta proteobacterium clone DFAW-051 16S ribosomal RNA gene partial sequence	98.00%	643	Comamonadaceae
M01138:27:000000000-AHTAW:1:1113:18768:14318	16S	NA	GTTCCCTCCTCCTCTTTCCTCCTTCTTTTTCACGCGTTATCCGGAATCACTGGGTTTAAAGGGTACGTAGGCGGTCTTATAAGTCAGTGGTGAAAGACCTGGGCTCGACCGAGGTTTTGCCATTGATACTGTTAGACTTGAAATAAGTGGAGGTTTGCGGAATGCGTCATGTAGCGGTGAAATGCATAGATATGACGTAGAACACCAATTGCGAAGGCAGCGAGCCATACTTTATTTGACGCTGAGGTACGAAAGCGTGGGTAGCGAACAGGATTAGATACCCTGGTAGTCCACGCCCTAAACGATGCTTACTGGATGTCGGGATTTATTTCGGCATCTGAGAAGGGAAACCATTAAGTAAGCCACCTGGGGAGTACGCCGGCAACGGTG
M01138:27:000000000-AHTAW:1:2112:18074:19839	16S	2	TACGGAGGGTGCAAGCGTTGTCCGGATTTATTGGGTGTAAAGGGTGCGCAGGTGGTTTATTAAGTCAGTGGTGAAAGACGGTGGCTCAACGATTGCAGTGCCATTGAAACTGGTAGACTAGAGTACAGTAGAGGAGGGCGGAATTGATAGTGTAGCGGTGAAATGCATAGATATTATCAGGAACTCCAATTGCGTAGGCAGCTCATTTGGCTTTTACTGACACTCATGCACGAAAGTGTGGGTATCAAACAGGATTAGATACCCTGGTAGTCCACACTGTAGACGATGATAACTAGGTGGCGGCCGAATCTGGTCGGTGCCACAGCGAAAGCGTTAAGTTATCCGCCTGGGGAGTACGCCGGCAACGTTG	gb|KU681935.1| Uncultured bacterium clone QZ-80 16S ribosomal RNA gene partial sequence	97.00%	618	Cytophagaceae
M01138:27:000000000-AHTAW:1:1114:9370:9595	16S	0	TACGGAGGGTGCAAGCATTGTCCGGAATCATTGGGTTTAAAGGGTCCGCAGGCGGATTTATAAGTCAGTGGTGAAATCCTATCGCTTAACGATAGAACTGCCATTGATACTGTAAGTCTTGAATTCGGTCGGAGTGGGCGGAATGTGTAGTGTAGCGGTGAAATGCATAGATATTACACAGGACACCGATAGCGAAGGCAGCTCACTAGGCCTGAATTTACGCTCAGGGACGCAAGCGTGGGGATCAAAAAGGATTTGATACCCTGGTAGTCCACGCTGTAAACGATGATTACTCGTTTTCTGCGATATACAGTCGGAGACTAAGCGAAGGTGATAAGTAATCCACCTGGGGAGTACGATCGCAAGGTTG	gb|KF900020.1| Uncultured bacterium clone ISNOV-31 16S ribosomal RNA gene partial sequence	98.00%	627	Cryomorphaceae
M01138:27:000000000-AHTAW:1:1112:20047:24433	16S	NA	TACGTAGGGTGCAAGCGTTGTTCGGAATTACTGGGCGTGAAGGGGGAGTAGGCGGAAAGAAAAGTCAGATGTGAAAGCCCTGTGCTTAACGCAGGAAGAGCATTTGAAACTATCTAACTAGAGTGTATTATGGGAGCGTGGAATTCCTAGTGTAGCGGTGAAATGCGTAGATATTAGGAGGAAGACTCGTGGCGAAGGCGACGCTCTGGGGTAACACTGACGCTGAGGACCGAAAGCATGGGGAGCAAAACAGGATTAGATACCCTGGTAGTCCATGCCGTAAACGATGAGAGCTACTCGTGGGTTTCGTTGGCGAAATCTGTGGGTGAGTAAACACATTAAGCTCTCCGCCTGGGAAGTACGGTCGCAAGATTA
M01138:27:000000000-AHTAW:1:1102:17177:12915	16S	0	TACGGAGGGTGCAAGCGTTATCCGGATTCACTGGGTTTAAAGGGAGCGTAGGTGGGTCGATAAGTCAGCGGTGAAATCCCCAAGCTTAACTTGGGAACTGCCATTGATACTATCGATCTTGAATACTGTGGAGGTAAGCGGAATATGTCATGTAGCGGTGAAATGCTTAGATATGACATAGAACACCGATTGCGAAGGCAGCTGGCTACACAAATATTGACGCTGAGGCACGAAAGCGTGGGGATCAAACAGGATTAGATACCCTGGTAGTCCACGCCCTAAACGATGGATACTCGACATCAGCGATACACCGTTGGTGTCTGAGCGAAAGCATTAAGTATCCCACCTGGGAAGTACGACCGCAAGGTTG	gb|KP687106.1| Uncultured bacterium clone T6_0911_08 16S ribosomal RNA gene partial sequence	97.00%	614	Chitinophagaceae
M01138:27:000000000-AHTAW:1:1113:14279:9262	16S	276	TACGTATGTCGCAAGCGTTATCCGGAATTATTGGGCATAAAGGGCGTCTAGGCGGTTTAGAAAGTCTGATGTGAAAATGCGGAGCTCAACTCCGTATTGCGTTGGAAACTACTAGACTAGAGTATTGGAGAGGTAAGCGGAACTACAAGTGTAGAGGTGAAATTCGTAGATATTTGTAGGAATGCCAATTGGGAAGCCAGCTTACTGGACAAATACTGACGCTGAAGCGCGAAAGCTAGGGGAGCAAACAGGATTAGATACCCTGGTAGTCCTAGCTGTAAACGATGATCACTGGGTGTGGGGGGTCGAACCGCCGGGCCGAATTTAATGCGATAAGTGATCCGCCTGGGGAGCACGTTCGCAAGAATGAATCGCAAACACATTGGC	emb|AM409926.1| Uncultured bacterium partial 16S rRNA gene clone d1-50	99.00%	652	Fusobacteriaceae
M01138:27:000000000-AHTAW:1:1117:14479:11651	16S	167	TACGGAGGATCCAAGCGTTATCCGGAATCATTGGGTTTAAAGGGTTCGTAGGCGGCTTAATAAGTCAGTGGTGAAAGCCCTACGCTTAACGTAGGCACGGCCATTGATACTGTTAGACTTGAATTATTAGGCAGTAACTAGAATATGTAGTGTAGCGGTGAAATGCTTAGAGATTACATGGAATACCAATTGCGAAGGCAGGTTACTACTAATGGATTGACGCCGATGGACGAAAGCGTGGGTAGCGAACAGGATTAGAGACCCTGGTAGTCCACGCCGTAAACGATGGATACTAGCTGTTGGGAGCAATTTCAGTGGCTAAGCGAAAGTGATAAGTATCCCACCTGGGGAGTACGTTCGCAAGAATG	gb|KP686973.1| Uncultured bacterium clone T6_0211_78 16S ribosomal RNA gene partial sequence	98.00%	637	Flavobacteriaceae
M01138:27:000000000-AHTAW:1:2104:11429:22787	16S	NA	TACAGAGACTGCAAGCGTTACTCGGATTCACTGGGCGTAAAGGAAGCGCAGGCGGGCTGGTGTGTCAGGCGTGAAATCTCGGGGCTCAACCACGAGGCTGCGCCCGCAACTACCAGTCTAGCGACTTGGAGGGGTAAGCGGAATTCTTGGTGGAGCAGTGAAATGCGTAGATATCAATAGGAACACCAACGGCGAAGGCAGCTTACTGGGGAAGATCTGACGCTCAGGCTCGAAAGCGTGGGGAGCAAAAGGGATTAGATACCCCTGTAGTCCACGCTGTAAACGGTGCGCATTAGGTCTCGGAGCTTTCGAACGCTGCGGGGCTCAAGCTAACGCATTAAATGCGCCGCCTGAGGACTACGGCCGCAAGGCTA
M01138:27:000000000-AHTAW:1:1113:27248:10237	16S	0	TACGGAGGGTGCAAGCGTTATCCGGATTCACTGGGTTTAAAGGGAGCGTAGGTGGGTCGATAAGTCAGCGGTGAAATCCCCAAGCTTAACTTGGGAACTGCCATTGATTCTATCGATCTTGAATACTGTGGAGGTAAGCGGAATATGTCATGTAGCGGTGAAATGCTTAGATATGACATAGAACACCGATAGCGAAGGCAGCTTGCTACGCAGTTATTGACACTGAGGCTCGAAAGCGTGGGGATCAAACAGGATTAGATACCCTGGTAGTCCACGCCCTAAACTATGGATACTCGACATCAGCAATACACAGTTGGTGTCTGAGCGAAAGCATTAAGTAATCCACCTGGGAAGTACGATCGCAAGATTG	gb|KP687106.1| Uncultured bacterium clone T6_0911_08 16S ribosomal RNA gene partial sequence	98.00%	628	Chitinophagaceae
M01138:27:000000000-AHTAW:1:1105:17921:5896	16S	110	TACGGAGGGTGCAAGCGTTGTCCGGAATTATTGGGTTTAAAGGGTGCGTAGGCGGTTTATTAAGTCAGTGGTGAAAGACGGTCGCTCAACGATTGCAGGGCCATTGATACTGGTAGACTTGAGTGGGATTGAGGTAGCTGGAATGGATAGTGTAGCGGTGAAATGCATAGAGATTATCAAGAAAACCAATTGCGAAGGCAAGTTACTAAGTCTCAACTGACGCTGAGGGACGAAAGTGTGGGGATCAAACAGGATTAGATACCCTGGTAGTCCACACTGTAAACGATGATAACTAACTGTTGGCTGTAGGGTCAGTGGTACAGAGAAATCGTTAAGTTATCCACCTGGGGAGTACGCCGGCAACGGTG	gb|KP724819.1| Uncultured bacterium clone BECO-62 16S ribosomal RNA gene partial sequence	97.00%	619	Cytophagaceae
M01138:27:000000000-AHTAW:1:1116:24797:15723	16S	0	TACGGAGGGTGCAAGCGTTATCCGGAATCATTGGGTTTAAAGGGTCCGCAGGCGGATTTATAAGTCAGTGGTGAAATACTATCGCTTAACGATAGAACTGCCATTGATACTGCAAGTCTTGAATTCGGTCGGAGTGGGCGGAATGTGTCGTGTAGCGGTGAAATGCATAGATATTACACAGAACACCGATAGCGAAGGCAGCGCACTAGGCCTGAATTGACGCTCAGGCACGAAAGCGTGGGGAGCAAACAGGATTAGATACCCTGGTAGTCCACGCTGTAAACGATGATTACTCGTTATCGGCTATATGCTGTCGGAGACTAAGCGAAAGTGATAAGTAATCCACCTGGGGAGTACGATCGCAAGGTTG	gb|KF900020.1| Uncultured bacterium clone ISNOV-31 16S ribosomal RNA gene partial sequence	97.00%	623	Cryomorphaceae
M01138:27:000000000-AHTAW:1:1105:6902:20486	16S	NA	TACGAAGGGAGCTAGCGTAGTTCGGAATTACTGGGCGTAAAGCGCGCGTAGGCCGTTGAGTTAGTTAATTGTGAAATCCCAAAGCTTAACTTTGGAACTGCAATTAAAACTGCTCGACTAGAGTTTGATAGAGGGAAGCGGAATACATAGTGTAGAGGTGAAATTCGTAGATATTATGTGGAACACCAGTGGCGAAGGCGGCTTTCTGGATCAACACTGACGCTGAGGCGCGAAAGTGTGGGTAGCAAAGAGGATTAGATACCCTCGTAGTCCATACCATAAACGATGATTGCTAGAGGTTGGAAAAGTATTTTCAGTAGCGCAGCTAACGCATTAAGCAATCCGCCTGGGGAGTACGACCGCAAGGTTA
M01138:27:000000000-AHTAW:1:1107:6294:13816	16S	4	TACGGAGGGTGCAAGCGTTGTCCGGATTTATTGGGTTTAAAGGGTGCGCAGGCGGCTTATTAAGTCAGTGGTGAAAGACGGTCGCTCAACGATTGCAGTGCCATTGTAACTGGTAGACTTGAGTAAGGTAGAGGTGGGCGGAATTGATAGTGTAGCGGTGGAATGCGTAGATATTATCAGGAACTCCAATTGCGTAGGCAGCTCACTTGGCTTTTACTGACACTCATGCACGAAAGTGTGGGGATCGAACAGGATTAGATACCCTGGTAGTCCACACTGTAAACGATGATAACTAGGTGTCGGCCGAAGCTGGTCGGTGCCACAGCGAAAGCGTGAAGTTATCCACCTGGGGAGTACGCCGGCAACGGTG	gb|JF697444.1| Uncultured bacterium clone reservoir-63 16S ribosomal RNA gene partial sequence	97.00%	623	Cytophagaceae
M01138:27:000000000-AHTAW:1:1101:8862:14963	16S	4	TACGGAGGGTGCAAGCGTTATCCGGAATCATTGGGCTTAAAGGGTCCGCAGGCGGATGTATAAGTCAGTGGTGAAAGCCTATCGCTTAACGATAGAACTGCCATTGATACTGTACGTCTTGAATTTGGTAGAAGTGGGCGGAATGTGTAGTGTAGCGGTGAAATGCATAGATATTACACAGAACACCGATAGCGAAGGCAGCTCACTAGGCCTGGATTGACGCGCAGGGACGAAAGCGTGGGGATCAAACAGGATTAGATACCCTGGTAGTCCACGCTGAAAACGATGATTACTCGTTTTCGGCGATATACAGTCGGAGACTAAGCGAAAGTGATAAGTAATCCACCTGGGGAGTACGATCGCAAGGTTA	gb|KP686955.1| Uncultured bacterium clone T6_0211_50 16S ribosomal RNA gene partial sequence	99.00%	643	Cryomorphaceae
M01138:27:000000000-AHTAW:1:1113:24216:4396	16S	NA	TACGAAGGGGGCGAGCGTTATTCGGAATCACTGGGCGTAAAGCGTGCGTAGGTGGCTATGTAAGTTAGGAGTGAAAGCCCAGGGCTCAACCCTGGAATTGCTCTTAAAACTACATAGCTCGAATGTCGGAGAGGATAGCGGAATTTCCAGTGTAGCAGTGAAATGCGTAGATATTGGAAGGAACACCAGTGGCGTAAGCGGCTATCTGGACGACTATTGACACTGAGGCACGAAAGCGTGGGGATCAAACAGGATTAGATACCCTGGTAGTCCACGCCGTAAACGATGTGTGCTTGTCGCTGGGGGGTTCACCCTTCGGTGACGCAGCTAACGCGTTAAGCACACCGCCTGGGAAGTACGGCCGCAAGGTTA
M01138:27:000000000-AHTAW:1:2104:15030:10361	16S	0	TACGGAGGGTGCAAGCGTTATCCGGAATCATTGGGTTTAAAGGGTCCGCAGGCGGACTTATAAGTCAGTGGTGAAAGCCTACAGCTTAACTGTAGAACTGCCATTGCTACTGTAAGTCATGAATTCTGTCGAAGTGGGCGGAATGTGTAGTGTAGCGGTGAAATGCATAGATATTACACAGAAAACCGATAGCGAAGGCAGGTCACTAGGCCTGGGTTGACGCTCAGGGACGAAAGCGTGGGGATCAAACAGGATTAGATACCCTGGTAGTCCACGCTGCAAACGATGATGACTCGTTTTCGGGGATATACAGTCTGAGACTAAGCGAAAGTGATAAGTAATCCACCTGGGGAGTACGATCGCAAGGTTG	gb|EU642252.1| Uncultured Cryomorphaceae bacterium clone LW18m-1-90 16S ribosomal RNA gene partial sequence	97.00%	623	Cryomorphaceae
M01138:27:000000000-AHTAW:1:1103:23628:23983	16S	5	TACGGAGGATCCAAGCGTTATCCGGATTTATTGGGTTTAAAGGGTGCGTAGGCGGATTGTTAAGTCAGTGGTGAAAGGTTGACGCTCAACGTTAACATTGCCATTGAAACTGGCAGTCTTGAGTGCAAATGAGGCAGGCGGAATGTGTTGTGTAGCGGTGAAATGCATAGATGTGACACAGAACACCAATTGCGAAGGCAGCTTGCTGGAATGTAACTGACGCTGAGGCACGAAAGCGTGGGGATCAAACAGGATTAGATACCCTGGTAGTCCACGCAGTAAACGATGATTACTAGCTGTTAGCGATAGAATGCTAGTGGCTAAGCGAAAGCGATAAGTAATCCACCTGGGGAGTACGTTCGCAAGAATG	gb|GQ911566.1| Paludibacter jiangxiensis strain NM7 16S ribosomal RNA gene partial sequence	99.00%	645	Porphyromonadaceae
M01138:27:000000000-AHTAW:1:1117:8458:17187	16S	10	TACAGAGGGTGCGAGCGTTAATCGGAATTACTGGGCGTAAAGCGCGCGTAGGCGGCTTGTTAAGTCGGATGTGAAATCCCCGGGCTCAACCTGGGCACTGCATTCGGTACTGGCAAGCTAGAGTATGGCAGAGGAAGGTAGTATTACAGGTGTAGCGGTGAAATGCGTAGAGATCTGGAGGAATACCGATGGCGAAGGCAGCCTTCTGGCCTAATACTGACGCTGAGGTGCGAAAGCATGGGGAGCAAACAGGTTTAGAGCCCCTGGTAGTCCTTGCCGTAAACGATGTCAACTAGCCGTTGGGGACCTTGAGTCTTTATTGGCGCAGCTAACGCGATAAGTTGACCGCCTGGGGAGTACGGTCGCAAGACTA	gb|KM178219.1| Uncultured bacterium clone Espejo_1_17_12_Water.26993 16S ribosomal RNA gene partial sequence	98.00%	632	Moraxellaceae
M01138:27:000000000-AHTAW:1:2119:19913:2594	16S	0	TACGGAGGGTGCAAGCGTTATCCGGATTCACTGGGTTTAAAGGGTGAGTAGGCGGGCAGGTAAGTCAGTGGTGAAATCCTGGAGCTCAACTCCAGAACTGCCAATGATACTATCTGTCTTGATTATTGTGGACGTAAGCGGAATATGTCATGTAGCGGTGAAATGCTTAGATATGACATAGAACACCCAGTGTGAAGGCAGCTTACTACGCATATATTGACGCTGAGGCAGGTAAGCGTGGGGATCAAACAGGATGAGATACCCTGGTAGTCCACGCCCTAAACGATGGATACTCGACATACGCGATACACTGTGTGTGTCTGGGCGAAAGCATTAAGTATCCCACCTGGGAAGTACGTTCGCAAGAATG	gb|KP708792.1| Uncultured bacterium clone JA58_3a 16S ribosomal RNA gene partial sequence	97.00%	623	Chitinophagaceae
M01138:27:000000000-AHTAW:1:1115:12792:9216	16S	7	TGCGAAGGGGGCTAGCGTTGCTCGGAATGACTGGGCGTAAAGGGCGCGTAGGCGGTTTATACAGTCAGATGTGAAATTCCTGGGCCCAACCTGGGGACTGCATTTGAGACGTATGGACTTGAGTGGAGAAGAGGGTCGTGGAATTTCCAGTGTAGAGGTGAAATTCGTAGATATTGGAAAGAACACCGGTGGCGAAGGCGGCGACCTGGTCTTTAACTGACGCTGAAGCGCGAAAGCGTGGGGAGCAAACAGGATTAGATACCCTGGTAGTCCACGCTGTAAACGATGTGTGCTGGATGTTGGGGAACCTAGTTTCTCAGTGTCGTAGCTAACGCGATAAGCACACCGCCTGGGGAGTACGGCCGCAAGGTTG	emb|AM945526.1| Uncultured bacterium partial 16S rRNA gene clone Malla4.80	99.00%	652	Acetobacteraceae
M01138:27:000000000-AHTAW:1:2105:8019:10240	16S	NA	TACGTAGGGTGCAAGCGTTAATCGGAATTACTGGGCGTAAAGCGTGCGCAGGCGGTTATATAAGATTGGTGTGAAATCCCCGAGCTCAACTTGGGCACTGCACTGATGACTGTCTAACTAGAATATGAAAGAGGGGGGTAGAATTCCACGTGTAGCAGTGAAATGCATAGAGATGTGGAGGAATACCAATGGCGAAGGCAGCCCCCTGGGTCAATATTGACGCTCATGCACGAAAGCGTGGGGAGCAAACAGGATTAGATACCCTGGTAGTCCACGCCCTAAACGATGTCAATTAGTTGTTTGCCTTAATTTGGAGGTGAGTAACGTAGCTAACGCGTGAAATTGACCGCCTGGGGAGTACGGTCGCAAGATTA
M01138:27:000000000-AHTAW:1:1101:14431:14150	16S	3	TACAGAGGGTGCGAGCGTTGTTCGGAATTATTGGGCGTAAAGGGCGCGTAGGCGGTGCGGTAAGTCACCTGTGAAACCTCTGGGCTTAACTCAGAGCCTGCAGGCGAAACTGCCGTGCTGGAGGGTGGGAGAGGTGCGTGGAATTCCCGGTGTAGCGGTGAAATGCGTAGATATCGGGAGGAACACCTGTGGCGAAAGCGGCGCACTGGACCACTACTGACGCTGAGGCGCGAAAGCTAGGGGAGCAAACAGGATTAGATACCCTGGTAGTCCTAGCCCTAAACGATGATTGCTTGGTGTGATCGGTACCCAATCCGATCGTGCCGCAGCTAACGCGATAAGCAATCCGCCTGGGGAGTACGGTCGCAAGGCTG	emb|LN716044.1| Uncultured bacterium partial 16S rRNA gene clone A25F12	100.00%	675	Acidobacteria-Gp1
M01138:27:000000000-AHTAW:1:2109:23808:4457	16S	0	TACGAAGGGGGCTAGCGTTGTTCGGATTTACTGTGCGTAAAGCGCACGTAGGCGGATCTTTATGTCAGAGGTGAACTCCCAGGGCTCAACCCTGGAACTGCCTTTGATACTGGTGATCTCGAGTCCGGGAGAGGTGAGTGGAACTGCGAGTGTAGAGGTGAAATTCGTAGATATTCGCAAGGACACCAGTGGCGAAGGCAGCTCACTGGCCCGGAACTGACGCTGAGGTGCGAAAGCGTGGGGAGAAAAAATGATGAGATACCCCGGTAGTCCACGCCGTAAACGATGGATGCGAGCCGTTAGGCAGCTTGATGCTTAGTGGCGCATCCAACGCTTTAAGCATCCCGCCTGGGGCGTACGGTCGCAAGATTA	gb|KR813095.1| Uncultured prokaryote clone CF33 16S ribosomal RNA gene partial sequence	96.00%	600	Beijerinckiaceae
M01138:27:000000000-AHTAW:1:1102:25618:19062	16S	48	TACGAAGGGTGCAAGCGTTACTCGGAATTACTGGGCGTAAAGGGTGCGTAGGTGGTTTAGTAAGTTATCTGTGAAATCCCTGGGCTCAACCTGGGCAGGTCAGATAAAACTGCATAACTCGAGTATGGGAGAGGGTAGTGGAATTTCCGGTGTAGCGGTGAAATGCGTAGAGATCGGAAGGAACACCAGTGGCGAAGGCGGCTACCTGGCCTAATACTGACACTGAGGCACGAAAGCGTGGGGAGCAAACAGGATTAGATACCCTGGTAGTCCACGCTGTAAACGATGTCAACTAGTTGTTGGGTATATGAATATACTTAGTGACGAAGCTAACGCGATAAGTTGACCGCCTGGGGAGTACGGTCGCAAGATTA	gb|KU969906.1| Uncultured bacterium clone 3782 16S ribosomal RNA gene partial sequence	99.00%	657	Legionellaceae
M01138:27:000000000-AHTAW:1:2110:25681:22271	16S	NA	TACATAGGGTGCAAGCGTTGTCCGGAATCATTGGGCGTAAAGAGCTCGTAGGTGGTTCGTCACGTCGGATGTGAAACTCTGGGGCTTAACCCCAGACCTGCATTCGATACGGGCGAGCTTGAGTATGGTAGGGGAGTCTGGAATTCCTGGTGTAGCGGTGGAATGCGCAGATATGAGGAGGAACACCAATGGCGAAGGCAGGACGCTGGGCCATTACTGACACTGCGGAGCGAAAGCGTGGGGAGCGAACAGGATTAAATACCCTGGTAGTCCACGCCGTAAACGGTGGGCACTAGTTGTGGGGTCGTTCCACGGTGTCTGCGACGCAGCTAACGCATTAAGTGCCCCGCCTGGGGAGTACGATCGCAAGATTA	gb|HM346226.1| Uncultured actinobacterium clone Jab PL01W1B2 16S ribosomal RNA gene partial sequence	98.00%	643
M01138:27:000000000-AHTAW:1:2104:13989:19883	16S	11	TACGGAGGGTGCAAGCGTTATCCGGAGTCATTGGGTTTAAAGGGTCCGCAGGCGGGAAGATAAGTCAGTGGTGAAATCTCACAGCTCAACTGTGAAACTGCCATTGATACTGTATTTCTTGAATTCGATCGAAGTGGGCGGAATGTGACATGTAGCGGTGAAAAGCTTAGATATGTCACAGAACACAGATAGCGAAGGCAGCGCACTAGGTCTGGATTGACGCGCAGGGACGAAAGCGTGGGGAGCAAACAGGATTAGATACCCTGGGAGTCCACGCCGTAAACTATCAATACTCGTTCTCAGGTCTGCGGATTTGGGGACTAAGCGAAAGTGATAAGTATTGCACCTGGGGAGTACGATCGCAAGGTTG	gb|KM147570.1| Uncultured bacterium clone LNH_1_16_12_Pumice.29293 16S ribosomal RNA gene partial sequence	96.00%	609	Cryomorphaceae
M01138:27:000000000-AHTAW:1:2117:14154:5191	16S	NA	TACGGAGGGTGCAAGCGTTATCCGGATTTATTGGGTTTAAAGGGTCCGTAGGCGGATCGTTAAGTCAGTGGTGAAAGCCCGCAGCTCAACTGCGGAACTGCCATTGATACTGGCGATCTTGAGTACAATTGAAGTGGGCGGAATGTGTGGTGTAGCGGTGACATGCTTAGATATCGAACAGAACACCGATTGCGAAGGCAGCTCACTAATTTGAAACTGACGCTGAGGGACGAAAGTGTGGGGATCAAACAGGATTAGATACCCTGGTAGTCCACACCGTAAACGATTATTAATAGAGTGTGGGAGCAATCTCAGAGTCCAAGCTAAAGTGTTAAGTAATCCACCTGGGGAGTACGTCCGCAAGGATG
M01138:27:000000000-AHTAW:1:2102:13759:5746	16S	NA	TACGTAGGGTGCAAGCGTTATCCGGATTTATTGGGCGTAAAGCGAACGTGGGCGGTTTGTTAAGTTTGGTTTTAAAGCCTAGGGCTCAACCCTAGAGATGGACTGAAAACTGGCAGACTTGAGTGGTTCAGAGGAAAGTGGAATTCCAAGTGTAGCGGTGAAATGCGTAGAGATTTGGAGGAACACCAGCGGCGAAAGCGGCTTTCTGGGGACTAACTGACGCTGAGGTTCGAAAGCTTGGGGAGCAAACAGGATTAGATACCCTGGTAGTCCAAGCCGTAAACGATGGATACTAAGTATCGGGGGTATCGACTCCGTCGGTGCTGTAGCTAACGCGATAAGTATCCCGCCTGGGGAGTACGTTCGCAAGAATG
M01138:27:000000000-AHTAW:1:1113:4786:5409	16S	NA	TACGGAGGGTGCAAACGTTGCTCGGAATCACTGGGCGTAAAGCGCACGTAGGCGGCCAAGTAAGTTGGGTGTGAAAGCCCTGGGCTCAACCCAGGAAGTGCATCCAAAACTGCTTGGCTTGAGTACCGGAGGGGTTCAGAGAATTCCTGGTGTAGAGGTGAAATTCGTAGATATCAGGAGGAATACCAGTGGCGAAGGCGCTGAACTGGACGGTCACTGACGCTGAGGTGCGAAAGCGTGGGTAGCAAACAGGATTAGATACCCTGGTAGTCCACGCCGTAAACGATGAGTGCTAGGCGGTGGGAGATTTTGACCCTCTCGCTGTCGAAGCTAACGCGTTAAGCACTCCGCCTGGGGAGTACGGTCGCAAGACTA	gb|KJ817727.1| Uncultured bacterium clone C23 16S ribosomal RNA gene partial sequence	99.00%	659
M01138:27:000000000-AHTAW:1:1102:24935:20010	16S	0	TACGTAGGCAGCGAGCGTTGTTCGGAATTACTGGGCGTAAAGAGTGCGTAGGCGGTGCTCTAAGTCTGGTGTGAAATCTCCCGGCTCAACTGGGGGGGTGCGCCGGAAACTGGAGTGCTTGAGTGTGGGAGAGGTAGGCGGAATTCCTGGTGTAGCGGTGAAATGCGTAGATATCAGGAGGAACACCTGTGGTGTAGGCAGCTTACTGGACCACGACTGACGCTGAGGCACGAAAGCGTGGGTAGCAAACAGGATTAGATACCCTGGTAGTCCACGCCCTAAACGATGCATACTTGGTGTGAGCCATTCATTTGGTTCGTGCCGGAGCTAACGCGTTAAGTATGCCGCCTGGGGAGTACGGTCGCAAGGCTG	gb|GU598807.1| Uncultured soil bacterium clone HB_R_M_168 16S ribosomal RNA gene partial sequence	98.00%	639	Acidobacteria-Gp3
M01138:27:000000000-AHTAW:1:2113:4036:9065	16S	NA	TACGGAGGATCCAAGCGTTGTCCGGATTTATTGGGTTTAAAGGGTGCGTAGGCGGATCTTTAAGTCAGTGGTGAAAGCCTGCAGCTCAACTGTAGAATTGCCATTGAAACTGGTTTTCTTGAATATAGCTGAGGCAGATGGAATATAACATGTAGCGGTGAAATGCTTAGATATGTTATAGAACACCGATTGCGAAGGCAGTCTGCTAAACTATTATTGACGCTGAGGCACGAAAGCGTGGGGAGCGAACAGGATTAGATACCCTGGTAGTCCACGCCCTAAACGTTGATTACTCGCTGTTGGCGATATACTGTCAGTGGCTAAGCGAAAGCATTAAGTAATCCACCTGGGAAGTACGACCGCAAGGTTG
M01138:27:000000000-AHTAW:1:2109:9835:14381	16S	NA	TACAGAGGGTGCAAGCGTTAATCGGAATTACTGGGCGTAAAGCGTGCGTAGTCGGTTATCTAAGTCGGATGTGAAATCCCAGGGCTCAACCTGGGAATTGCATTCGATACTGGATAGCTAGAGTTCGGCAGAGGGAAGCGGAATTTCGGGTGTAGCGGTGAAATGCGTAGATATCCGAAGGAACATCAGTGGCGAAAGCGGCTTCCTGGACCAGAACTGACGATCAGGCACGAAAGCGTGGGGAGCAAACAGGATTAGATACCCTGGTAGTCCACGCCATAACCGATGACAACTAGACGTTGGGGACAGAGGGTCCACAGTGGCGCAGCGAACGCGTTAAGTTGTCCGCCTGGGGAGTACGGCCGCAAGGTTG
M01138:27:000000000-AHTAW:1:2112:16877:18821	16S	6	TACGTAGGGTGCAAGCGTTAATCGGAATTACTGGGCGTAAAGCGTACGCAGGCGGTTATATAAGACAGATGTGAAATCCCCGGGCTCAACCTGGGAACTGCATTTGAGACTGTATAGCTGGAGTGCGGCAGAGGGGGATGGAATTCCGCGTGTAGCAGTGAAATGCGTAGATATGCGGAGGAACACCGGTGGCGAAGGCAATCCCCTGGGCCTGCACTGACGCTCATGCACGAAAGCGTGGGGAGCAAACAGGATTAGATACCCTGGTAGTCCACGCCCTAACCGTGTTGAACTGGTTGTTGGGTCCTCGCTGCCTCAGTAACGAAGCTAACGCGTGAAGTTGACCGCCTGGGGAGTACGGCCGCAAGGTTG	emb|HF968502.1| Uncultured Limnohabitans sp. partial 16S rRNA gene clone LZ310512_5m_55	98.00%	625	Comamonadaceae
M01138:27:000000000-AHTAW:1:1103:20205:18418	16S	NA	TACGTAGGGTGCAAGCGTTGTTCGGAATTACTGGGCGTAAAGGGCGCGTAGGCGGATTAGTAAGTTGGGAGTGAAAGCCCGGGGCTTAACCTCGGAACTGCTTTCAAAACTGCTAGTCTTGAGTGAAGTAGGGGATGATGGAATTCCTAGTGTAGAGGTGAAATTCTTAGATATTAGGAGGAACACCGGTGGCGAAGGCGGTCATCTGGACTTCAGCTGACGCTGAAGCGCGAAAGCGTGGGGAGCAAACAGGATTAGATACCCTGGTAGTCCACGCCGTAAACAATGAGTGCTAGATATCGGGAGTTTTTCTTTCGGTTTCGTAGTTAACACGTTAAGCACTCCGCCTGGGGAGTACGATCGCAAGATTA
M01138:27:000000000-AHTAW:1:1103:18276:13707	16S	NA	TACAGGGGATGCAAGTGTTATCCGGAATCATTGGGCGTAAAGCGTCTGCAGGTTGATAGACAAGTCTTTTGTTAAAACTCAGGGCTTAACCCTGAATCTGCAAAAGAAACTGTTTATCTTGAGTATGGTAGAGGTAAAGGGAATTTCCAGTGGAGCGGTGAAATGCGTAGAGATTGGAAAGAACACCAACAGCGAAGGCACTTTACTGGGCCATTACTGACACTCAGAGACGAAAGCTAGGGGAGCAAACAGGATTAGATACCCTGGTAGTCCTAGCTGTAAACGATGGGTACTAGATGTTGTGCATTATTAAATGTGCAGTGTCGTAGCTAACGCGTTAAGTACCCCGCCTGGGAAGTATGCTCGCAAGAGTG	gb|KM154997.1| Uncultured bacterium clone LNH_1_16_12_Water.16361 16S ribosomal RNA gene partial sequence	95.00%	583
M01138:27:000000000-AHTAW:1:1103:16241:9416	16S	NA	TACGGAGGGTGCGAGCGTTAATCGGAATTACTGGGCGTAAAGCGTGCGTAGGCGGCCTGTTAAGTTAGGTGTGAAAGCCCCGGGCTCAACCTGGGAACGGCACTTAAAACTGGCAGGCTCGAGTTTGGGAGAGGGGGGCGGAATTCCGGGTGTAGCGGTGAAATGCGTAGATATCCGGAGGAACACCAGTGGCGAAGGCGGCCCCCTGGCCCAAGACTGACGCTGAGGCACGAAAGCGTGGGTAGCAAACAGGATTAGATACCCTGGTAGTCCACGCCGTAAACGATGTCGACTAGCCGCTGGGCCCCCTTGGGGTTTAGTGGCGCAGCCAACGCATTAAGTCGACCGCCTGGGGAGTACGGCCGCAAGGTTA
M01138:27:000000000-AHTAW:1:2117:6136:3101	16S	29	TACGGAGGGTGCAAGCGTTGTCCGGATTCATTGGGTTTAAAGGGTGCGTAGGCGGTTTATTAAGTCAGTGGTGAAAGACGGCCGCTCAACGATTGCAGTGCCATTGATACTGGTAGACTTGAGTGGGATTGAGGTAACTGGAATGGGTAGTGTAGCGGTGAAATGCTTAGATATTATACAGAACACCAATTGCGTAGGCAAGTTACTAAGTCTAAACTGACGCTTAGGCACGAAAGTGTGGGTATCAAACAGGATTAGATACCCTGGTAGTCCACACTGTAAACGATGATAACTAACTGTTGGCGTTAGGGTCAGTGGTACAGAGAAATCGTTAAGTTATCCACCTGGGGAGTACGCCGGCAACGGTG	gb|KP724819.1| Uncultured bacterium clone BECO-62 16S ribosomal RNA gene partial sequence	97.00%	619	Cytophagaceae
M01138:27:000000000-AHTAW:1:2111:28632:13372	16S	NA	TACGGAGGATCCAAGCGTTATCCGGATTCATTGGGTTTAAAGGGTGCGTAGGCGGATTTGTAAGTCAGTGGTGAAAGCCTGCAGCTTAACTGCAAAACTGCCATTGATACTGCGAGTCTTGAGTGTGTTTGAAGTGGGCGGAATGTGTCATGTAGCGGTGAAATGCTTAGATATGACACAGAACACCGATTGCGTAGGCAGCTCACTAAACTACAACTGACGCTGAGGCACGACAGCGTGGGGATCAAACAGGATTAGATACCCTGGTAGTCCACGCAGTAAACGATGATCACTCGCTGTAGGCGATATACAGTAAGTGTCTAAGCTAAAGCGTTAAGTGTTCCACCTGGGGAGTACGGTCGCAAGAATG
M01138:27:000000000-AHTAW:1:1113:25187:20893	16S	NA	TACAGAGGGTGCAAGCGTTAATCGGAATTACTGGGCGTAAAGGGTGCGTAGGCGGTCTCTTAAGTCGGATGTGAAATCCTTGGGCTCAACCTAAGAATTGCATACGATACTGAAAGACTTGAGTACAGTAGAGGATAGTGGAATTCCACGTGTAGCGGTGAAATGCGTAGATATGTGGAGGAACACAAGTGGCGAAGGCGGCTATCTGGACTGATACTGACGCTGAGGCACGAAGGCGTGGGGAGCAAACAGGATTAGATACCCTGGTAGTCCACGCCCTAACCGATGGGAACTAGCTGTTGGGAGAGATTAATCTCTTAGTAGCGAAGCTAACGCGTTAAGTTCCCCGCCTGGGGAGTACGGTCGCAAGATTA
M01138:27:000000000-AHTAW:1:2104:23088:6746	16S	1373	GTGCCAGCGCGGTAATACGTAGGGCGCAAGCGTTGTCCGGAATTATTGGGCGTAAAGAGCTCGTAGGCGGTTTGTCGCGTCTGCTGTGAAAATCCGAGGCTCAACCTCGGACCTGCAGTGGGTACAGGCAAACTAGAGTGCGGTAGGGGAGATGGGAATTCCTGGTGTGGGGGTGGAATGCGCAGATATCAGGAGGAACACCGATGGCGAAGGCTCATCTCTGGGCCGTAACTGACGCTGAGGAGCGAAAGCGTGGGGAGCGAACAGGATTAGATACCCTGGTAGTCCACGCCGTAAACGGTGGGTGCTAGTTGTGGGTTCCATTCCACGGAATCCGTGACGAAGTTAACACATTAAGCACCCCGCCTGGGGAGTACGGTCGCAAGACTA	dbj|LC094673.1| Microbacteriaceae bacterium HACH20 gene for 16S ribosomal RNA partial sequence	98.00%	670	Microbacteriaceae
M01138:27:000000000-AHTAW:1:1108:10712:17856	16S	NA	TACGAAGGGTGCTAGCGTTGTTCGGAATCACTGGGCGTAAAGCGCGCGTAGGCGGCTTGACAAGTCAGAGGTGAAAGCCTGGAGCTTAACTCCAGAATTGCCTTTGAAACTGTCTCGCTGGAGTGTCGGAGGGGATAGCGGAATTGCTAATGTAGAGGTGAAATTCGTAGATATTAGCAGGAACACCGGTGGCGAAGGCGGCTATCTGGACGACAACTGACGCTGAGGCGCGAAAGCGTGGGGATCAAACAGGATTAGATACCCTGGTAGTCCACGCTGTAAACGATGGGTGCTAGCTGTTCGGGGGTTCCCCCTGAGTAGCGCAGCTAACGCGTTAAGCACCCCGCCTGGGGAGTACGGTCGCAAGATTA
M01138:27:000000000-AHTAW:1:2108:12363:17814	16S	NA	GACGAAGGATCCAAGCGTTGTCCGGATTTACTGGGTTTAAAGGGTGCGTAGGCGGAAAAGTAAGTCAGTGGTGAAAGCCCGCAGCTCAACTGCGGAACGGCCAATGAAACTGATTTTCTTGAATACGGTTGAGGTAGATGGAATATAACATGTAGCGGTGAAATGCTTAGATATGTTATAGAACACCAATTGCGAAGGCAGTCTACTAAGCCGTCATTGACGCTGAGGGACGAAAGCGTGGGGATCGAACAGGATTAGATACCCTGGTAGTCCACGCGTTAAACGCTGATTACTCGCTGTTGGCAATACACTTTCAGCGGCTAAGCGAAAGCGTTAAGTAATCCGCATGGGTAGTACGACCGCAAGGTTG
M01138:27:000000000-AHTAW:1:1113:28977:13160	16S	59	TACGGAGGGCGCAAGCGTTGTCCGGATTTATTGGGTTTAAAGGGTGCGTAGGTGGCTTTTTAAGTCTGGTTTGAAAGTTGGTCGCTTAACGATCAAGGGTGGCTGGATACTGGGGAGCTTGAATATTGTGGAGGTAGCCGGAATGGGTTGGGTAGCGGTGAAATGCATAGATATGATCCGGAACACCGATTGCGAAGGCAGGATACTACGCAATGATTGACACTGAGGCACGAAAGCATGGGGAGCAAACAGGATTAGATACCCTGGTAGTCCATGCCGTAAACGATGATTACTGGTTGTTATGCCTTTATTGGTGTAGTAGCTAAGGTAAACCGCTAAGGAATCCACCTGGGGAGTACGCTGGCAACAGTG	gb|HM356955.1| Uncultured bacterium clone 8R_plate2h07 16S ribosomal RNA gene partial sequence	93.00%	542	Cytophagaceae
M01138:27:000000000-AHTAW:1:2102:23963:4895	16S	NA	TACGGAGACTGCAAGCGTTACTCGGATTCACTGGACGTAAAGGGAGCGCAGGCGGACTCATGTGTCGGACGTGAAATACCGGGGCTTAACCCCGGTGCTGAGTCCGAAACTATGAGTCTATAGACTTGTAGGGGTAAGCGGAAATCTTGGTGGAGCAGTGAAATGCGTAGATATCAAGAGGAACACCAACGGCGAAGGGAGCTTACTGGACAAGATCTGACGCTCAGGCTCGATAGCGTGGGGAGCAAAAGGGATTAGATACGCCTGTAGTCCACGCTGTAAACGGTGCGCATTAGGTCTTGGAGCTTTCGAACGCTCCAGGGCTCAAGCTAACGCATTAAATGCGCCGCCTGAGGACTACGGCCGCAAGGCTA
M01138:27:000000000-AHTAW:1:1102:6403:6061	16S	NA	TACAGAGGGTTCTAGCGTTGTTCGGAATTACTGGGCGTAAAGGGCGCGTAGGCGGCCCGCTAAGTCAGACGTGAAAGCCCTGGGCTCAACCTAGGAACTGCGTTTGATACTGGCAGGCTAGAAAACGGAAGGGGAAAGCGGAATTCCTGGTGTAGAAGTGAAATTCGTAGATATCAGGAGGAACACCGAAGGCGAAGGCAGCTTTCTGGTCCGATTTTGACGCTGAGGCGCGAAAGCGTGGGGAGCAAACAGGATTAGATACCCTGGTAGTCCACGCTGTAAACGATGAGTGCTAGACGTCGGGGAGAAAATCCTCGGTGTCGTAGCTTACGCGATAAGCACTCCGCCTGGGGAGTACGGTCGCAAGATTA
M01138:27:000000000-AHTAW:1:1116:25421:17828	16S	0	TACGTAGGGTGCGAGCGTTAATCGGAATTACTGGGCGTAAAGCGTGCGCAGGCGGTTATACAAGACAGGCGTGAAATCCCCGGGCTTAACCTGGGAATGGCGCCTGTGACTGTCTAGCTAGAGTGTGTCAGAGGGGGGTAGAATTCCACGTGTAGCAGTGAAATGCGTAGATATGTGGAGGAATACCAATGGCGAAGGCAGCCCCCTGGGATAACACTGACGCTCGTGCACGAAAGCGTGGGGATCAAACAGGATGAGATACCCTTGTATTCCACGCCCTAAACGATGCTGACTAGTGTTTCGGGATTTACATCCTGAGTAACGTAGCTAACGCGTGAAGTCAGCCGCCAGGGGAGTACGGTCGCAAGATTA	gb|AY947984.1| Uncultured beta proteobacterium clone IRD18H10 16S ribosomal RNA gene partial sequence	98.00%	636	Burkholderiaceae
M01138:27:000000000-AHTAW:1:1104:8747:2484	16S	0	TACGGAGGGTGCAAGCGTTATTCGGAATCATTGGGTTTAAAGGGTCCGCAGGCGGGCATATAAGTCAGTGGTGAAAGCCTACAGCTTAACTGTAGAACTGCGATTGATACTGTAAGTCTTGAATTCGGTCGACGTGGGCGGAATGTGACATGTAGCGGTGAAATGCTTAGATATGTCACAGAACACCGATAGCGAGGGCAGCTCACTAGGCCTGAATTGACGCTCATGGACGAAAGCGTGGGGAGCAAACAGGATGAGATACCCTGGTAGTCCACGCCGTAAACTATCAATACTCGTTTTCAGGGATTTATGGTTGGAGACTAAGCGAAAGTGATAAGTATTGCACCTGGGGAGTACGATCGCAAGGTTG	gb|KP686712.1| Uncultured bacterium clone T1_0611_55 16S ribosomal RNA gene partial sequence	98.00%	632	Cryomorphaceae
M01138:27:000000000-AHTAW:1:1101:10616:13433	16S	26770	TACAGAGGGTGCAAGCGTTAATCGGAACTACTGGGCGTAAAGCGCGCGTAGGCGGTTTGTTAAGTTGGATGTGAAAGCCCCGGGCTCAACCTGGGAACTGCATCCAAAACTGGCAAGCTAGAGTATGGTAGAGGGTGGTGGAATTTCCTGTGTAGCGGTGAAATGCGTAGATATAGGAAGGAACACCAGTGGCGAAGGCGACCACCTGGACAGATATTGACGCTGAGGTGCGAAAGCGTGGGGAGCAAACAGGACTGGATACCCTGGTAGTCCACGCCGTAAACGATGTCGACTAGCCGTTGGGAGCCTTGTGCTCTTAGTGGCGCAGCTAACGCATTAAGTCGACCGCCTGAGGAGTACGGCCGCAAGGTTA	gb|KT900510.1| Uncultured bacterium clone WB32 16S ribosomal RNA gene partial sequence	98.00%	632	Pseudomonadaceae
M01138:27:000000000-AHTAW:1:1108:12029:13948	16S	NA	TACGGAGGGAGCTAGCGTTTTTCGGAATTACTGGGCGTAAAGAGCGCGTAGGCGGCTAACTAAGTTGAAAGTGAAAGCCCAAGGCTTAACCTTGGAACTGCTTTCAAAACTAGTTAGCTTGAGATCGGTAGGGGACAGTAGAATTCCTAGTGTAGAGGTGAAATTCTTAGATATTAGGAGGAATACCGGTGGCGAAAGCGACTGTCTGGACCGTTTCTGACGCTAAGGCGCGAAAGCGTGGGGAGCAAACAGGATTAGATACCCTGGTAGTCCACGCTGTAAACGATGAGTGCTAGATATCGGGACCTCTTTTGGTTTCGGTGTCGTAGCTAACGCGTTAAGCACTCCGCCTGGGGAGTAAGGTCGCAAGATTA
M01138:27:000000000-AHTAW:1:2115:14320:2127	16S	0	TACAGAGGTCTCAAGCGTTGTTCGGATTCATTGGGCGTAAAGGGTGCGCAGGCTGTGGGGTAAGTCGGATGTGAAATTTAGGGGCTCAACCTCTAAACTGCATTCGATACTGCTTCGCTAGAGGACTGTAGAGGAGATTGGCATTCACGGTGTCGCAGTGAAGTGCGTAGATATCGGGAGGAAGACCAGTGGCGAAGGCGAAACTCTGGGTAGTTCCTGACGCTCATGCACTAAGGCCAGGGGAGCAAACGGGATTAGATACCCCGGTGGTCCTGGCAGTAAACGGTGCACGTTTTGTGTGGGAGGATTCGACCCCTTCCGTGCCGGAGCTAACGCGTTAAACGTGCCGCCTGGGAAGTACGGTCGCAAGATTA	gb|JN656872.1| Uncultured Verrucomicrobia bacterium clone KWK12S.46 16S ribosomal RNA gene partial sequence	97.00%	630	Spartobacteria_genera_incertae_sedis
M01138:27:000000000-AHTAW:1:1115:25117:6447	16S	36	TACGTAGGTGGCGAGCGTTATCCGGATTTATTGGGTTTAAAGCGAGCGTAGGCGGCTGATTAAGTCAGCGGTGAAAGGTAGCAGCTTAACTGTTGTACATGGCGTTGATACTGGTTAGCTTGAGTTGGCAGAAGGCAGATAGAATTCCTGAGGTAGCGGTGAAATGCTTAGATATCAGGAGGAATACCGATTGCGAAGGCAGTCTGCTGCAGTCACACTGACGCTGAGGTTCGAAGGTGCGGGGATCACACAGGATTAGATACCCTGGTAGTCCGCACAGTAAACGATGATTACTAGATGTTGGCCATGCCAGTGTCCAAGGGAAACCGATAAGTAATCCACCTGGGGAGTACGCCGGCAACGGTG	gb|KU258267.1| Emticicia sediminis strain BL16 16S ribosomal RNA gene partial sequence	98.00%	625	Cytophagaceae
M01138:27:000000000-AHTAW:1:1101:24382:7624	16S	NA	TACGAAGGATCCAAGCGTTATCCGGATTCATTGGGTTTAAAGGGTGCGTAGGCGGACGTATAAGTCAGCGGTGAAATCTCTCGGCTTAACCGAGAAACTGCCGTTGATACTGTATGTCTAGAGTACAGATGATGTTGGCGGAATATGACATGTAGCGGTGAAATGCATAGATATGTCATAGAACACCGATTGCGAAGGCAGCTGACAAAACTGTAACTGACGCTGATGCACGAAAGTGCGGGGATCAAACAGGAGTAGATACCCTGGTAGTCCGCACAGTAAACGATGATTACTCGATGTTTGCGATACACAGTAAGCGTCAAAGCGAAAGCGTTAAGTAATCCACCTGGGGAGTACGCCCGCAAGGGTG
M01138:27:000000000-AHTAW:1:1101:13581:6372	16S	19	TACGTAGGGTGCGAGCGTTAATCGGAATTACTGGGCGTAAAGCGTGCGCAGGCGGTTATATAAGTCAGATGTGAAATCCCCGGGCTCAACCTGGGACCTGCATTTGAGGCTGTATAGCTAGAGTACGGCAGAGGGGGGTGGAATTCCGCGTGTAGCAGTGAAATGCGTAGATATGCGGAGGAATACCGATGGCGAAGGCAACCCCCTGGAACAGAACTGACGCTCATGTACGAAAGCGTGGGGAGCAAACAGGATTAGATACCCTGGTAGTCCACGCCCTAAACGATGTCTACTGGTTGTTGGGTCTTCACTGACTTAGTAACGAAGCTAACGCGTGAAGTTGACCGCCTGGGGAGTACGGCCGCAAGGTTG	dbj|AB991650.1| Albidiferax sp. MsC-06-4CB2-07 gene for 16S rRNA partial sequence dbj|AB991688.1| Albidiferax sp. MsC-06-4CB4-01 gene for 16S rRNA partial sequence dbj|AB991690.1| Albidiferax sp. MsC-06-4CB3-05 gene for 16S rRNA partial sequence	97.00%	621	Comamonadaceae
M01138:27:000000000-AHTAW:1:1107:26740:15288	16S	NA	TACGGAGGGTGCAAGCGTTATCCGGATTTACTGGGTTTAAAGGGTCCGTAGGCGGACCATTAAGACAGTGGTGAAAGCCCTCTGCTCAACAGAGGAACTGCAATTGATACTGATAGTCTTGAGTACGAGTGAAGCTGGCGGAATGTGCAGTGTAGCGGTGAAATGCTTAGATATTGCACAGAACACCAATTGCGAAGGCAGCTGGCTAACTCGAAACTGACGCTGAGGGACGAAAGTGTGGGGATCAAACAGGATTAGATACCCTGGTAGTCCACACCGTGAACGATGATCACTAGATGTTGGGCGCAAGATCAGAGACCAAGCGAAAGTGTTTAGTGATCCACCTGGGGAGTACGTCCGCAAGGATG
M01138:27:000000000-AHTAW:1:2119:5712:7285	16S	NA	TACGAAGGGGGCTAGCGTTGTTCGGAATCACTGGGCGTAAAGCGCTCGTAGGCGGATCTTTAAGTCAGATGTGAAATCCCAAGGCTCAACCTTGGAACTGCCTTTGATACTGCAGATCTCGAGTCAGGGAGAGGGGAGTGGAACTGCGAGTGTAGAGGGGAAATTCGTAGATATTCGCAAGAACACCAGTGGCGACGGCGGCTCACTGGCCAGGTACTGACGCTGAGGAGCGAAAGCGTGGGGAGCAAACAGGATTAGATACCCTGGTAGTCCACGCCGTAACCGATGGATGCTAGCCGTTGGACAGCTTGCTGTTCCGTGGCGCAGTTAACGCTTTAAGCATCCCGCCTGGGGAGTACGGTCGCAAGATTA	gb|JX673704.1| Uncultured bacterium clone L1_003a_C02 16S ribosomal RNA gene partial sequence	98.00%	630
M01138:27:000000000-AHTAW:1:2113:8685:19998	16S	NA	TACAGAGGGTGCAAACGTTGCTCGGATTTACTGGGCGTAAAGCGCGTGTAGGCGGGTTCGCAAGTCGGACGTGAAATCCCTGGGCTCAACCCAGGAACTGCGTTCGAAACTGCGAATCTAGAGTAGTGGAGAGGAAAGTAGAATTCCCGGTGTAGGGGTGAAATTCGTAGATATCGGGAGGAATACCAGTGGCGAAGGCGGCTTTCTGGACACTTACTGACGCTGAGACGCGAAAGCGTGGGGAGCAAACAGGATTAGATACCCTGGTAGTCCACGCTGTAAACGATGTGTGCTAGGTGTCGCGGGATTTGACTTCTGCGGTGCCGTAGCTAACGCGTTAAGCACACCGCCTGGGGAGTACGGCCGCAAGGCTA	gb|KC432489.1| Uncultured bacterium clone SEAD1DB081 16S ribosomal RNA gene partial sequence	99.00%	670
M01138:27:000000000-AHTAW:1:1101:9078:7466	16S	200	TACGGAGGGGGCTAGCGTTGTTCGGAATTACTGGGCGTAAAGCGCGCGTAGGCGGGCTGTTAAGTCGGGGGTGAAATCCCGGGGCTCAACCCCGGAACTGCCTCCGATACTGGCAGCCTAGAGGACGGTAGAGGCGGGTGGAATGGCGAGTGTAGAGGTGAAATTCGTAGATATTCGCCGGAACACCAGTGGCGAAGGCGACTGGCTGGGCCTGTTCTGACGCTGAGGTGCGAAAGCGTGGGGAGCAAACAGGATTAGATACCCTGGTAGTCCACGCCGTAAACTATGAGTGCTAGTCGTCAGCGGGCATGCCCGGTGGTGACGCAGCTAACGCATTAAGCAGTCCGCCTGGGGAGTACGGCCGCAAGGTTG	gb|JN465684.1| Uncultured organism clone SBYO_1355 16S ribosomal RNA gene partial sequence	97.00%	625	Rhodobacteraceae
M01138:27:000000000-AHTAW:1:1114:14752:11798	16S	NA	TACATAGGGTGCAAGCGTTGTCCGGAATTACTGGGCGTAAAGAGCGTGTAGGCGGCTTTTTAAGTCGTAACCTTAAATACAGGGGCTCAACCCCTGTCAGGGTTCGATACTGATAAGCTAGAGATTGGGAGAGGAAAGTGGAACTCACAGTGTAGCGGTGAAATGCGTAGATATTGTGAGGAACACCCGTGGCGAAGGCGACTTTCTGGACCATTTCTGACGCTGAGACGCGAAAGCGTGGGGAGCAAACAGGATTAGATACCCTGGTAGTCCACGCTGTAAACGATGTACATTAGGTATTGGGGGTATCGACCCCTCCAGTGCCGAAGCTAACGCGTTAAATGTACCGCCTGGGGAGTACGGTCGCAAGATTA
M01138:27:000000000-AHTAW:1:1107:5210:12149	16S	NA	TACAGAGGTGTCAAACGTTGTCCGGAATTACTGGGCGTAAAGGGCGCGTAGGCGGCCTTATAAGTCAGATGTGAAAGCTCCGGGCTCAACCCGGGAATTGCATCTGATACTGTAAGGCTTGAGTTCGGTAGAGGAGGGCGGAATTCCAGGTGTAGCGGTGAAATGCGTAGATATCTGGAGGAACACCCGTGGCGAAGGCGGCTCTCTGGTCCGAAACTGACGCTGAGGTGCGAAAGCTAGGGTAGCAAACAGGATTAGGTACCCTGGTAGTCCTAGCTGTAAACGGTGAGTACTAGGTGTTGGAGGTATTGACCCCTTCAGTGCCGAAGCTAACGCATTAAGTACTCCGCCTGGGAACTACGATCGCAAGATTG
M01138:27:000000000-AHTAW:1:2103:24543:3104	16S	NA	TACGTAGGTGGCGAGCGTTATCCGGATTTATTGGGCGTAAAGAGGGCGCTGGTGGTTTTGTAAGTCGGATGTGAAATCTCCTGGCTCAACTGGGAGTGGTCATTCGATACTGTGAAACTTGAGAGCAACAGAGGCAGGTGGAATTCCCGGTGTAGTGGTGAAATGCGTAGATATCGGGAGGAACACCAGTGGCGAAAGCGACCTGCTGGGTTGTTTCTGACGCTTAGGCCCGAAAGTGTGGGGAGCAAACAGGATTAGATACCCTGGTAGTCCACACTATAAAAAATGGACACTAGATATGGTGAGTATCGACCCTCTCCGTGTCGAAGCCAACGCGTTAAGTGTCCCGTCTGGGGAGTACGGCCGCAAGGCTA
M01138:27:000000000-AHTAW:1:2119:17867:22445	16S	NA	TACGGAGGGTGCGAGCGTTATCCGGAATCACTGGGTTTAAAGGGTGCGTAGGCGGGGAATTAAGTCAGTGGTGAAATCTTGTCGCTTAACGATAAAATTGCCATTGATACTGATTTTCTTGAATTGGGTTGAGGTTAGCGGAATGTGACATGTAGCGGTGAAATGCATAGATATGTCATGGAACACCAATTGCGAAGGCAGCTAGCTGGGCCTTGATTGACGCTGAGGCACGAAAGCGTTGGTAGCGAACAGGATTAGATACCCTGGTAGTCCACGCCCTAAACGATGCTAACTCGATGTTTGGCCGTAAGGTTGATCATCCACGGGGGACCCGTAAGTTAGCCACCTGGGGAGTACGACCGCACGGTTG	gb|KT985535.1| Uncultured bacterium clone 450_C6 16S ribosomal RNA gene partial sequence	98.00%	632
M01138:27:000000000-AHTAW:1:2104:12622:12660	16S	NA	TACAGAGGGTGCAAGCGTTAATCGGAATTACTGGGTGTAAAGCGTGCGTAGTCGGTTGTTTAAGTCGGATGTGAAATCCCCGGGCTCAACCTGGGCATTGCATTCGGTACTGGGCAGCTAGAGTTCGGCAGAGGGAAGTGGAATTTACGGTGTAGCGGTGAAATGCGTAGATATCGGAAGGCACAGCAGTGGCGAAAGCGACTTCCTGGACCAGAACTGACGATCAGGCACGAAAGCGTGGGGAGCAAACAGGATTAGATACCCTGGTAGTCCAGGCCACACTCGAAGACAACTAGACGTTGGGGGCATATGGCCCACAGTGGTGCAGCGAACGCGTTAAGTTGTCCGCCTGGGGAGTACGGCCGCAAGGTTG
M01138:27:000000000-AHTAW:1:2110:9324:20632	16S	4	TACGTAGGGTGCAAGCGTTAATCGGAATTACTGGGCGTAAAGCGTGCGCAGGCGGTTATGTAAGACAGAGGTGAAATCCCCGGGCTCAACCTGGGAACTGCCTTTGTGACTGCATAGCTGGAGTGCGGCAGAGGGGGATGGAATTCCGCGTGTAGCAGTGAAATGCGTAGATATGCGGAGGAACAACGATGGCGAAGGCAATCCCCTGGGCCTGCAATGACGCTCAGGCACGAAAGCGTGGGGAGCAAAAAGGCTTAGATACCCTGGTAGTCCACGCCCTAAACGATGTCAACTGGTTTTTGGGTCTTCACTGACTCAGTAACGAAGCTAACGCGTGAAGTTGACCGCCTTGGGAGTACGGCCGCAAGGTGG	emb|HG917734.1| Uncultured bacterium partial 16S rRNA gene isolate MBR T1 clone E49	98.00%	636	Comamonadaceae
M01138:27:000000000-AHTAW:1:1101:10494:12744	16S	NA	GACGAAGGATCCAAGCGTTGTCCGGATTTACTGGGTTTAAAGGGTGCGTAGGCGGAAAATTAAGTCAGTGGTGAAAGCCCGCAGCTCAACTGCGGAACTGCCAATGAAACTGATTTTCTTGAATACGGTTGAGGTAGATGGAATATAACATGTAGCGGTGAAATGCTTAGATATGTTATAGAACACCAATTGCGAAGGCAGTCTACTAAGTCGCGATTGACGCTGAGGCACGAAAGCGTGGGGAGCGAACATGATTAGATACCCTGGTAGTCCACACACTAAACGTTGATTTCTCTCTGTTGGCGATACCCTGTCAGCGGCTAAGCGAAAGCGTTAAGTTATCCACCTGGGAAGTACGGCCGCAAGGTTG
M01138:27:000000000-AHTAW:1:1103:13997:18716	16S	34	TACGTAGGGTGCAAGCGTTAATCGGAATTACTGGGCGTAAAGCGTGCGCAGGCGGTCGTGCAAGACAGATGTGAAATCCCCGGGCTCAACCTGGGAACTGCATTTGTGACTGTACGGCTGGAGTGCGGCAGAGGGGGATGGCACTCCGCGTGTAGCAGTGAAATGCGTAGATATGCGGAGGAACACCGATGGCGAAGGCAATCCCCTGGGCCTGCACTGACGCTCCTGCACGAAAGCGTGGGGAGCAAACAGGATTAGATACCCTGGTAGTCCACGCCCTAAACGATGTCAGCTGGTTGTTGGGTGGGCTTCTACTCAGTAACGTAGCTAACGCGTGAAGTTGACCGCCTGGGGAGTACGGCCGCAAGGTTG	gb|JQ776253.1| Uncultured Azohydromonas sp. clone SUPWaterClone230 16S ribosomal RNA gene partial sequence	98.00%	645	Alcaligenaceae
M01138:27:000000000-AHTAW:1:1115:23664:2146	16S	1	TACAGAGACTGCAAGCGTTATTCGGATTCACTGGGCGTAAAGGGTGCGCAGGTGGCCAAGTGTGTTAGGCGTGAAAGCCCGGGGCTTAACCCCGGAATTGCACCTAAAACTCCATGGCTAGAGCATTGGAGAGGGGAGCAGAATTCCCGGTGTAGCAGTGAAAGCCGTAGATATCGGGAGGAATACCAGAGGCGAAGGCGGCTCCCTGGACAATTGCTGACACTCAGGCACGAAAGCGTGGGGGGCAAAAGGGATTAGATACCCCTTGAGTCCACGCCCTAAACGGTGCACACTAGGTCTTGGCGGATTCGACCCCACCAGGGCCCAAGCTAACGCGTTAAGTGTGCCGCCTGAGGACTACGGCCGCAAGGCTA	gb|EU800822.1| Uncultured bacterium clone 2C229041 16S ribosomal RNA gene partial sequence	98.00%	639	Opitutaceae
M01138:27:000000000-AHTAW:1:1115:23890:7606	16S	NA	TACGGAGGGTGCAAGCATTAATCGGATTTACTGGGCGTAAAGGGCGCGTAGGCGGGCTGTCAAGTCAAGTGTGAAATTCCGGAGCTCAACTCCGGAGCGGCACTTGAAACTGACAGTCTATAGAGGGATGGCGGAGAAAACGGAATTCCACGTGTAGCGGTGAAATGCGTAGATATGTGGAAGAACACCAGTGGCGAAAGCGGTTTTCTAGCTATTTCCTGACGCTGAGGCGCGAGAGCATGGGGAGCAAACAGGATTAGATACCCTGGTAGTCCATGCCGTAAACGTTGTATACTTGATGTAATTGGGCTCAACCCCGATTGTGTCGAAGCTAACGCGATAAGTATACCGCCTGAGGAGTACGCTCGCAAGGGTG	gb|DQ368262.2| Uncultured bacterium clone JK420 16S ribosomal RNA gene partial sequence	95.00%	592
M01138:27:000000000-AHTAW:1:1118:6821:6348	16S	2	TACGAAGGGGGCTAGCGTTGTTCGGAATTACTGGGCGTAAAGGGCGCGTAGGCTGTGCTGTAAGTCAGGCGTGAAAGGCCCGGGCTCAACCTGGGAATGGCGCTTGATACTGCGGCGCTGGAAGGCGGGAGAGGATGGCGGAATTCCCAGTGTAGAGGTGAAATTCGTAGATATTGGGAAGAACACCGGTGGCGAAGGCGGCCATCTGGCCCGCAATTGACGCTGAGGCGCGAAAGCGTGGGGAGCAAACAGGATTAGATACCCTGGTAGTCCACGCCGTAAACGATGAGTGCTAGACGTCGGGGAGCTTGCTCTTCGGTGTCGCCGCTAACGCATTAAGCACTCCGCCTGGGGAGTACGGTCGCAAGATTA	gb|JF833574.1| Uncultured alpha proteobacterium clone B89 16S ribosomal RNA gene partial sequence	99.00%	666	Rhodospirillaceae
M01138:27:000000000-AHTAW:1:1113:26148:16718	16S	82	TACGAAGGGGGCTAGCGTTGTTCGGAATTACTGGGCGTAAAGCGCACGTAGGCGGATACTTAAGTTAGGGGTGAAATCCCGGGGCTCAACCCCGGAACTGCCTTTAATACTGGGTATCTCGAGTCCGGAAGAGGTGAGTGGAATTCCGAGTGTAGAGGTGAAATTCGTAGATATTCGGAGGAACACCAGTGGCGAAGGCGGCTCACTGGTCCGGTACTGACGCTGAGGTGCGAAAGCGTGGGGAGCAAACAGGATTAGATACCCTGGTAGTCCACGCCGTAAACGATGGAAGCTAGCCGTTGGTAAGTTTACTTATCGGTGGCGCAGCTAACGCATTAAGCTTCCCGCCTGGGGAGTACGGTCGCAAGATTA	emb|LN890690.1| Mesorhizobium sp. 3D partial 16S rRNA gene strain 3D	99.00%	654	Phyllobacteriaceae
M01138:27:000000000-AHTAW:1:1101:6632:7915	16S	14	TACGAAGGGGGCTAGCGTTGCTCGGAATTACTGGGCGTAAAGGGCGCGTAGGCGGATGTTTAAGTCAGCGGTGAAAGCCCAGGGCTCAACCTTGGAACTGCCATTGATACTGGACATCTTGAGTACGGGAGAGGTGAGTGGAACACCGAGTGTAGAGGTGAAATTCGTAGATATTCGGTAGAACACCAGTGGCGAAGGCGACTCACTGGCCCGTGACTGACGCTGATGCGCGAAAGCGTGGGGAGCAAACAGGATTAGATACCCTGGTAGTCCACGCCGTAAACGATGAGTGCAAGCTATCGGCAGGCATGCCTGTCAGTGGCGCAGCTAACGCATTAAGCACTCCGCCTGGGGAGTACGGTCGCAAGATTA	gb|KF697496.1| Uncultured bacterium clone MBR412 16S ribosomal RNA gene partial sequence	98.00%	639	Caulobacteraceae
M01138:27:000000000-AHTAW:1:1102:9517:4805	16S	NA	GACAGAGGGTGCGAACGTTGTTCGGAATTACTGGGCGTAAAGCGCGTGTAGGCGGCAGCGTGTGTCGGGCGTGAAATCCCACGGCTCAACCGTGGAAGTGCACTCGAAACTGCGCAGCTTGAGTCCTGGAGAGGAAGGTGGAATGCTTGGTGTAGAGGTGAAATTCGTAGATATCAAGCGGAACACCGGTGGCGAAGGCGACCTTCTGGACAGTGACTGACGCTGAGACGCGAAAGCGTGGGGAGCAAACAGGATTAGATACCCTGGTAGTCCACGCCGTAAACGATGAGTGCTAGGTGTCACGGGCTTTGACCCTCGTGGTGCCGAAGCTAACGCGTTAAGCACTCCGCCTGGGGAGTACGGCCGCAAGGCTA	gb|JQ825023.1| Uncultured bacterium clone SN136 16S ribosomal RNA gene partial sequence	99.00%	670
M01138:27:000000000-AHTAW:1:2116:11225:14393	16S	NA	TACAGAGGGTGCAAGCGTTATTCGGAATTACTGGGCATAAAGAGCGCGTAGGCGGTCTAATAAGTCTGATGTGAAAGCCCTGGACTCAATCCAGGAAGTGCATCGGATACTGTTAGACTCGAGTAAAGGAGAGGACAGCGGAATTCCTGGTGTAGAGGTGAAATTCGTAGATATCAGGAGGAACAACAGTGGCGAAGGCGGCTGTCTGGACTATCACTGACGCTGAGGCGCGAAAGCGTGGGGAGCAAACAGGATTAGATACCCTGGTAGTCCACGCCGTAAACTCTGGATGCTAGATGTCGTAAGGTCTTACCCTTTCGGTGTCGTCGCAAATGCATTAAGCATCCCGCCTGGGAAGTACGGTCGCAAGATTA
M01138:27:000000000-AHTAW:1:2110:11369:18799	16S	66	TACGTAGGGTGCAAGCGTTATCCGGATTCATAGGGTTTAAAGGGTGCGTAGGCGGGCAGGTAAGTCAGTGGTGAAATCCTGGAGCTCAACTCCAGAACTGCCATTGATACTATCTGTCTTGAATATTGTGGAGGTAAGCGGAATATGTCATGTAGCGGTGAAATGCTTAGATATGACATAGAACACCTATTGCGAAGGCAGCTTACTACGCATATATTGACGCTGAGGCACGAAAGCGTGGGGATCAAACAGGATTAGATACCCTGGTAGTCCACGCCCTAAACGATGGATACTCGACATTTGTGATACACTATAAGTGTCTGAGCGAAAGCATTAAGTAATCCACCTGAGAAGTACGTCCGCAAGGATG	gb|KP896350.1| Uncultured bacterium clone p-52 16S ribosomal RNA gene partial sequence	98.00%	627	Chitinophagaceae
M01138:27:000000000-AHTAW:1:1105:16928:12781	16S	NA	TACGTAGGGGGCGAGCGTTATCCGGATTTATTGGGCGTAAAGCGTGCGTAGGTGGTTTGTTAAGTTTAAGATAAAATCCCAGGGCTTAACCCTGGGTCGTCTTAAAAACTGGCAGACTTGAGTGTAGTAGAGGTAACTGGAATTTCTAGTGTAGCGGTGGAATGCGTAGATATTAGAAGGAACACCAGTGGCGAAGGCGATTTACTGGGCTATTACTGACACTGAGGCACGAAAGCGTGGGGAGCAAATAGGATTAGATACCCTAGTAGTCCACGCCGTAAACTATGAGTACTAAGTGTTGGATTTTTCCAGTGCTGAAGCTAACGTATTAAGTACTCCGCCTGAGTAGTACGGTCGCAAGGCTG
M01138:27:000000000-AHTAW:1:1115:16716:4491	16S	NA	AACGAAGGATCCAAGCGTTGTCCGGATTTACTGGGTTTAAAGGGTGCGTAGGCGGAAAATTAAGTCAGTGGTGAAAGCCCGCAGCTCAACTGTGGAACTGCCATTGAAACTGGTTTTCTTGAATATAGCTGACCCAGATGGAATATAACATGTAGCGGTGAAATGCTTAGATATGTTATAGAACACCGATTGCGAAGGCAGTCTGCTAAACTATTATTGGCGCTGAGGCACGAAAGCGTGGGGAGCGAACAGGATGAGATACCGTGGTAGTCCACGCCCTAAACGTTGATTACTCGCTGTTGGCGATATACTGTCAGTGGCTAAGCGAAAGCGTGAAGTAATCCACCTGGGAAGTACGACCGCAAGGTTG
M01138:27:000000000-AHTAW:1:2111:27787:13134	16S	4629	TACGGAGGGTGCAAGCGTTATCCGGAATCATTGGGTTTAAAGGGTCCGCAGGCGGATTTATAAGTCAGTGGTGAAAGCCTATTGCTCAACAATAGAACTGCCATTGATACTGTAAGTCTTGAATTCGGTCGAAGTGGGCGGAATATGACATGTAGCGGTGAAATGCTTAGATATGTCATAGAACACCGATAGCGAAGGCAGCTCACTAGGCCTGGATTGACGCTCAGGGACGAAAGCGTGGGGAGCAAACAGGATTAGATACCCTGGTAGTCCACGCCGTAAACTATAATTACTCGTTTTCGGCGATATACAGTCGGAGACTAAGCGAAAGTGATAAGTAATCCACCTGGGGAGTACGATCGCAAGGTTGAAACTTAAAGGACGG	emb|LK392764.1| Uncultured bacterium partial 16S rRNA gene clone R1-32	99.00%	675	Cryomorphaceae
M01138:27:000000000-AHTAW:1:1112:14036:13677	16S	0	TACGGAGGGTGCTAGCGTTGTTCGGATTTACTGGGCGTAAAGCGCACGTAGGCGGATCTTTAAGTCAGAGGTGAGATCCCAGGGCTCAACCCTGGAACCGCCTTTGATACTGGGGATCTCGAGTCCGGGAGAGGTGAGTGGAACTGCGAGTGTAGCGGTGAAATTCGTGGAGATTCGCAAGAACACCAGTGGCGAAGGCGGGTTACTGGCACGGTACTGACGCTGAGGTGCGAAAGCGTGGGGAGCAAACAGGATTAGATACCCTGGTAGTCCACGCCGTAAACGATGGATGCTAGCCGTTAGGCAGCTGGCTGCTTAGTGGCGCAGCTAACGCTTTAAGCATCCCCCCTGGGGAGTACGGTCGCAAGATTA	gb|KR813095.1| Uncultured prokaryote clone CF33 16S ribosomal RNA gene partial sequence	97.00%	612	Beijerinckiaceae
M01138:27:000000000-AHTAW:1:1102:6435:20338	16S	NA	TACATAGGGTGCAAGCGTTGTCCGGAATTATTGGGCGTAAAGAGCTCGTAGGTCGTTTGTTACGTCAGATGTGAAAACCTGAGGCTCAACCTGGGGCCTGCATTCGATACGGGCAAACTAGAGTTTGGTAGGGGAGACTGGAATTCCTGGTGTAGCGGTGGAATGCGCAGATATGAGGAGGAACACCGATGGCGAAGGCAGGTCTCTGGGCCAATACTGACACTGAGGAGCGAAAGTCTGGGGAGCGAACAGGATTAGAGACCCTGGTAGTCCAGACCGTAAAAGGTGGGCACTAGGTGTGGGAACCGTCCACGGTTTCTGCGACGCAGCTAACGCATTAAGTGCCCCGCCTGGGGAGTACGATCGCAAGATTA
M01138:27:000000000-AHTAW:1:1106:18819:16524	16S	NA	GACGAAGGGTCCAAGCGTTGTCCGGATTTACTGGGTGTAAAGGGTGCGTAGGCGGAAAATTAAGTCAGTGGTGAAAGCCCGCAGCTCAACTGCGGACCTGCCATTGAAACTGATGTTCTTGAATACGGTTGAGGTAGATGGAATATCACATGTAGCGGTGAAATGCTTAGATATGTTATGGAACACCAATTGCGAAGGCAGTCTACTAAGCCGTGATTGACGCTGAGGAAAGAAAGCGTGGGGAGCGAACAGGATTAGATACCCTGGTAGTCCACGCCGTAAACGTTGATTACTCGCTGTTGGCAATACACTGTCAGCGGCTAAGCGGAAGCGTTAAGTAATCCACCTGGGAAGTACGACCGCAAGGTTG
M01138:27:000000000-AHTAW:1:2103:6115:12835	16S	NA	TACATAGGGTGCAAGCGTTGTCCGGAATTATTGGGCGTAAAGAGCTCGTAGGTGGTTCGTCACGTCGGATGTGAAACTCTGGGACTTAACCCCAGACCTGCATTCGATACGGGCGAGCTTGAGTATGGTAGGGGAGTCTGGAATTCCTGGTGTAGCGGTGGAATGCGCAGATCTCAGGAGGAACACCACTGGCGAAGGCAGGACTCTCGGCCATTACTGACACTGAGGAGCGAAAGCGTGGGGAGCGAACCGGATTAGATACCCTGGTGGTCCACGCCGTAAACGGTGGGCACTAGTTGTGGGGACCTTCCACGGTCTCTGCGACGCAGCTAACGCATTAGGTGCCCCGCCTGGGGAGTACGATCGCAAGATTA	gb|KF766723.1| Uncultured bacterium clone IMCC19202 16S ribosomal RNA gene partial sequence	98.00%	643
M01138:27:000000000-AHTAW:1:1101:14786:20297	16S	NA	TACGAGGGACGCGAGCGTTATCCAGAATGATTGGGCGTAAAGCGTCTGTAGGTGGTTTTCAAAGTCTTCTGTTCAAAGACATGGCTCAACCATGTACCCGCAGGAGAAACTCGAAAACTTGAGTAGAAAAGAGGCGAGGGGAATTCCCAGTGGAGCGGTGAAATGCGTAGATATTGGGAAGAACACCGATGGCGAAAGCACCTCGCTGGGTTCATACTGACATTGAGAGACGAAAGCTAAAGGAGTGAATAGGATTAGATACCCTAGTAATCTTAGCCGTCAACGATGAAAACTAGGTGTTGGGCTATACAAATGCTCAGTGCCGTAGCTAACGCGTTAAGTTTTCCGCCTGGGGAGTACGCTCGCAAGAGTG	emb|FN563094.1| Dolichomastix tenuilepis plastid 16S rRNA gene (partial) 23S rRNA gene (partial) tRNA-Ala gene tRNA-Ile gene and ITS1 strain M1680	94.00%	574
M01138:27:000000000-AHTAW:1:1102:19852:23334	16S	NA	GACGAAGGATCCAAGCGTTGTCCGGATTTACTGGGTGTAAAGGGTGCGTAGGCGGAAAATTAAGTCAGTGGTGAAAGCCCGCAGCTCAACTGCGGAACTGCCAATGAAACTGATTCTCTTGAATACGGTTGAGGTAGATGGAATATAACATGTAGCGGTGAAATGCTTAGATATGTTATAGAACACCAATTGCGAAGGCAGTCTACTAAGCCGTGATTGACGCTGAGGCACGAAAGCGTGGGGAGCGAACAGGATTAGATACCCTTGTACTCCACGCTTTAAACGTTGATCACTCGCTGTTGGCAATACACTGTCAGCGGCTAAGCGAAAGCGTTAAGTAATTCACCTGGGTAGTTCAACCGCAAGGTTG
M01138:27:000000000-AHTAW:1:1113:24517:17902	16S	NA	TACGGGAGGGGCTAGTGTTATTCGAAATGATTGGGCGTAAAGGGCGTGTAGGTGGTTTTTTACGTTTTAGAGGTAAATATTGTAGCTCAACTACAAACAACTTCTTTAGACGGTTAAACTATTAGAGTATGATATAGGGTGATAGAATTTTTAGTGTAACAGCAATATGTGCGAATATTAAAAAGACTGCAAATGCGAAGGCGATTACCTGGTTCATGACTGACACTGATCCGCGAAAGCATGGGGAGCGAATCGGATTAGAGACCCGAGTAGTCCATGCTGTCAACCATGAGTGTTGGGTGTTAGAAATATTTTTAGTGCCCTAGCTAACGCGTTAAACACTCCGCCTGAGAAGTACTGTCGCAAGGCTG
M01138:27:000000000-AHTAW:1:1103:26897:7383	16S	112	TACGTATGTCGCAAGCGTTATCCGGATTTATTGGGCGTAAAGCGCGTCTAGGCGGAAAAATAAGTCTGATGTTAAAATGCGGGGCTCAACTCCGTATTGCGTTGGAAACTGTTTTTCTAGAGTACTGGAGAGGTGGGCGGCACTACAAGTGTAGAGGTGAAATTCGTAGATATTTGTAGGAATGCCGATGGAGAAGTCAGCTCACTGGACAGATACTGACGCTAAAGCGCGAAAGCGTGGGGAGCAAACAGGATTAGATACCCTGGTAGTCCACGCCGTAAACGATGATCACTAGGTGTTGGGGGTCGAACCTCAGCGCCCAAGCTAACGCGATAAGTGATCCGCCTGGGGAGTACGCACGCAAGTGTG	gb|KF256027.1| Uncultured bacterium clone FT2012-1-018 16S ribosomal RNA gene partial sequence	99.00%	661	Fusobacteriaceae
M01138:27:000000000-AHTAW:1:2109:16128:13430	16S	264	TACGTAGGGTGCAAGCGTTGTCCGGAATTATTGGGCGTAAAGAGCTCGTAGGCGGTTTGTCGTGTCTGCTGTGAAAATCCGAGGCTCAACCTCGGACCTGCAGTGGGTACGGGCAAACTAGAGTGCGGTAGGGGAGATGGGAATTCCTGGTGTAGCGGTGGAATGCGCAGATATCAGGAGGAACACCGATGGCGAAGGCACATCTCTGGGCCGTAACTGACGCTGAGGAGCGGAAGCGTGGGGAGCGAACAGGATTAGATTCCCTGGTAGTCCACGCCGTAAACGGTGGGTGCTAGTTGTGGGTTCCATTCCACGGAATCCGTGACGAAGAGAAAGCATTAATCACCCCGCCTGGGGAGTACGGTCGCAAGACTA	dbj|LC094673.1| Microbacteriaceae bacterium HACH20 gene for 16S ribosomal RNA partial sequence	98.00%	641	Microbacteriaceae
M01138:27:000000000-AHTAW:1:1101:18046:15958	16S	131635	TACGGAGGATCCAAGCGTTATCCGGAATCATTGGGTTTAAAGGGTCCGTAGGCGGTCTTATAAGTCAGTGGTGAAATCTCCCCGCTCAACGGGGAAACGGCCATTGATACTGTAGGACTTGAATTATTAGGAAGTAACTAGAATATGTAGTGTAGCGGTGAAATGCTTAGAGATTACATGGAATACCAATTGCGAAGGCAGGTTACTACTAATGGATTGACGCTGATGGACGAAAGCGTGGGTAGCGAACAGGATTAGATACCCTGGTAGTCCACGCCGTAAACGATGGATACTAGCTGTTGGGCGCAAGTTCAGTGGCTAAGCGAAAGTGATAAGTATCCCACCTGGGGAGTACGTTCGCAAGAATGAAGCTCAAAGAAAAGGAC	gb|KC886811.1| Uncultured Flavobacterium sp. clone su023 16S ribosomal RNA gene partial sequence	99.00%	679	Flavobacteriaceae
M01138:27:000000000-AHTAW:1:1102:12889:14074	16S	30	TACGGAAGGTCCGGGCGTTATCCGGATTTATTGGGTTTAAAGGGAGCGTAGGCCGGAGATTAAGCGTGTTGTGAAATGTAGACGCTCAACGTCTGCACTGCAGCGCGAACTGGTTTCCTTGAGTACGCACAAAGTGGGCGGAATTCGTGGTGTAGCGGTGAAATGCTTAGATATCACGAAGAACTCCGATTGCGAAGGCAGCTCACTGGAGCGCAACTGACGCTGAAGCTCGAAAGTGCGGGTATCGAACAGGATTAGATACCCTGGTAGTCCGCACGGTAAACGATGGATGCCCGCTGTTGGTCTGAATAGGTCAGCGGCCAAGCGAAAGCATTAAGCATCCCACCTGGGGAGTACGCCGGCAACGGTG	gb|KT963754.1| Uncultured Prevotella sp. clone GM29 16S ribosomal RNA gene partial sequence	100.00%	668	Prevotellaceae
M01138:27:000000000-AHTAW:1:1105:17547:17170	16S	NA	TACGGAGGGTGCAAGCGTTGTTCGGAATTACTGGGCGTAAAGAGTGCGTAGGCGGCTTGATAAGTTGGGAGTGAAAGCCCGGGGCTCAACCTCGGAATTGCTCTCAAAACTGTCGAGCTAGAGTATGGTAGGGGACAGTGGAATTCCTAGTGTAGGAGTGAAATCCGTAGATATTAGGAGGAACACCAGAGGCGAAGGCGACTGTCTGGGCCATTACTGACGCTAAGGTACGAAAGCGTGGGGAGCAAACAGGATTAGATACCCTGGTAGTCCACGCTGTAAACGATGGGTGCTAGTTATTGGGACTTTAAGTTTCGGTGACGTAGCTAACGCGTTAAGCACCCCGCCTGGGGAGTACGGTCGCAAGATTA
M01138:27:000000000-AHTAW:1:2112:22757:7798	16S	NA	TACGTGTGGGGCAAGCGTTGTTCGGAATTACTGGGCATAAAGGGTGCGTAGGTGGTCGAGCAAGTCAGTGGTGAAAGGCGGTGGCCCAACCATCGGAGTGCCATTGATACTGCTCGACTTGAGTGCGCAAGGGGTGGATGGAACGAGCGGTGTAGCGGTGAAATGCGTAGATATCGCTCGGAAGGCCGGAGGCGAAGGCGGTCCACTGGTGCGCAACTGACGCTGAGGCACGAAAGCGTGGGGAGCAAACAGGATTAGATACCCTGGTAGTCCACGCCGTAAACTATGATCACGAGATGGCTGTCCATCTCTTGGATGGCTGTCGGAGATAATTCAGTTAGTGATCCGCCTGGGGAGTATGGTCGCAAGGCTG
M01138:27:000000000-AHTAW:1:1101:4308:14334	16S	NA	GACGAAGGATCCAAGCGTTGTCCGGATTTACTGGGTTTAAAGGGTGCGTAGGCGGAAAATTAAGTCAGTGGTGAAATCCCGCCGCTCAACTGCGGAACTGCCAATGAAACTGATTTTCTTGAATACGGTTGAGGTAGCTGGAATATAACGTGTAGCGGTGAAATGCTTAGATATGTTATAGAACACCAATTGCGAAGGCAGTCTACTAAGCCGTGATTGACGCTGAGGCACGAAAGCGTGGGGAGCGAACAGGATTAGATACCCTGGTAGTCCACGCGGTAAACGTTGAGGACTCGAGGTTTGCAATACACTGTCAGCGGCTAAGCGAAAGCGTTAAGTAATCCACCTGGGAAGTACGACCGCAAGGTTG
M01138:27:000000000-AHTAW:1:1104:19379:24002	16S	NA	TACATAGGGTGCAAGCGTTGTCCGGAATTATTGGGTTTAAAGGGTCCGTAGGCGGGCCGATAAGTCAGTGGTGAAAGCCCATAGCTCAACTATGGAACTGCCATTGATACTGTCGGTCTTGAGTATATGTGATGTTGGCGGAATGTGTAGTGTAGCGGTGAAATGCTTAGATATTACACAGAACACCGATTGCGAAGGCAGCTGACAAATATATAACTGACGTTGAGGGACGAAAGTGTGGGGAGCAAACAGGATTAGCTACCCTGGTAGGCCACACCGTAATCGATGATTACTAGATTTTGGCCTTACGGTCAGAGTCCAAGCGAAAGTGTTTAGTAATCCGCCTGGGGAGTACGTCCGCAAGGATG	gb|KP687207.1| Uncultured bacterium clone T6_1111_53 16S ribosomal RNA gene partial sequence	97.00%	610
M01138:27:000000000-AHTAW:1:1110:14852:20171	16S	105	TACGGAGGGTGCAAGCGTTAATCGGAATTACTGGGCGTAAAGCGCGCGTAGGCGGTTACATAAGTTGGAGGTGAAATCCCCGGGCTCAACCTGGGACCTGCTTTCAAAACTGTGTGACTAGAGTGCAGCAGAGGATAGTGGAATTTCTAGTGTAGCGGTGAAATGCGTAGATATTAGAAGGAACACCAGTGGCGAAGGCGACTGTCTGGGCTGACACCGACGCTGAGGTGCGAAAGCGTGGGGAGCAAACAGGATTAGATACCCTGGTAGTCCACGCCGTAAACGATGTCTACTAGCCGTTGGGGTCCTTGAGACTTTAGTGGCGCAGCTAACGCAATAAGTAGACCGCCTGGGGAGTACGGTCGCAAGATTAA	ref|NR_137412.1| Pseudomaricurvus alcaniphilus strain MEBiC06469 16S ribosomal RNA partial sequence	99.00%	652	Alteromonadales_incertae_sedis
M01138:27:000000000-AHTAW:1:2109:22954:4825	16S	1	TACGTAGGGTGCAAGCGTTGTCCGGAATTATTGGGCGTAAAGAGCTCGTAGGCGGTTTGTCGTGTCTGCTGTGAAGATCCGAGGCTCAACCTCGGACCTGCAGTGGGTACGGGCAGACTAGAGTGCGGTAGGGGAGAAGGGAATTCCTGGTGTAGCGGTGGAATGCGCAGATATCAGGAGGAACACCGATGGCGAAGGCACTTCTCTGGGCCGTAACTGACGCTGAGGAGCGAAAGGGTGGGGAGCGAACAGGATTAGATGCCCTGGTAGTCCACGCCGTAAACGGTGGGTGCTATTTGTGGGCCACATTCCCCGTGGTCCGTGACGCAGCTAACGCATTAAGCACCCCGCCTGGGGAGTACGTTCGCAAGACTA	gb|JN626736.1| Uncultured bacterium clone AK3b2_17f_17r 16S ribosomal RNA gene partial sequence	98.00%	645	Microbacteriaceae
M01138:27:000000000-AHTAW:1:2104:25105:15445	16S	NA	TACGGAGGGTGCAAGCGTTGTTCGGATTTACTGGGCGTAAAGGGCGCGTAGGCGGTCTTATAAGTCATATGTGAAAGCCCACGGCTCAACCGTGGAAGTGCATGTGGAACTGTGAGACTTGAGTATGGGAGAGGAAAGTGGAATTCCCGGTGTAGAGGTGAAATTCGTAGATATCGGGAGGAATACCGGTGGCGAAAGCGACTTTCTGGACCAATACTGACGCTGAGGCGCGAAAGCGTGGGTAGCAAACAGGATTAGATACCCTGGTAGTCCACAGCTGTAAACGATGATAACTAGGTATAGGGGGTGTTGACCCCTTCTGTGCCGTAGCTAACGCATTAAGTTATCCGCCTGGGGAGTACGGTCGCAAGATTA	dbj|AB240495.1| Uncultured bacterium gene for 16S rRNA partial sequence clone: SRRT69	99.00%	668
M01138:27:000000000-AHTAW:1:1103:10264:15014	16S	NA	TACGAGGGGGGCAAGCGTTATTCGGTCAAACTGGGCGTAAAGCGTCTTTAGGCAGAATTTTGAGAGTTAGTGACAAAATTTTAATAGGTAACTTTAAAAGGAACACTAAAACCATTTTTCTAGAGTTTTTAAGGGGTTAGTGGTATTCCTTCAGTAGGGTTAAAATTCATAGACAGAAGGGAGAGGACCATAGGTGAAGACAACTAACTAGTGAAAACTGACGCCAAAGGACTAAAGTATGGGTAGCGATCGGGATTAGAAACCCCGGTAGTCCATACCTTGACTTATGAAAGTGAAATGTTGGGAATGATCCCGGTGTTAAAGTAAACGCGTTGAACTTTCCGCCTGAGGAGTACGGTCGCAAGATCG
M01138:27:000000000-AHTAW:1:1112:25100:19188	16S	6	CACGTAGGCACCAAGCGTTGTCCGGATTTATTGGGCGTAAAGAGCTCGTAGGCGGTTCAGTAAGTCGGGTGTGAAAACTCTGGGCTTAACCCAGAGCCGCCACTCGATACTGCTGTGACTTGAGTTCGGTAGGGGAGCAGGGAATTCCTAGTGTAGCGGTGAAATGCGCAGATATTAGGAGGAACACCGGTGGCGAAGGCGCTGCTCTGGGCCGATACTGACGCTGAGGAGCGAAAGCGTGGGTAGCAAACAGGATTAGATACCCTGGTAGTCCACGCCGTAAACGTTGGGCACTAGGTGTGGGTTCCAACCAACGGAATCCGCGCCGTCGCTAACGCATTAAGTGCCCCGCCTGGGGAGTACGGCGGCAACGCTA	gb|KM184340.1| Uncultured bacterium clone Espejo_1_17_12_Water.220483 16S ribosomal RNA gene partial sequence	100.00%	679	Acidimicrobiaceae
M01138:27:000000000-AHTAW:1:2118:24023:2215	16S	NA	TACAGAGGGTGCGAGCGTTAATCGGAATTACTGGGCGTAAAGCGCATGCAGATGGCTTTGTAAGTCGGATGTGAAATCCCCGGGCTTCACCTGGGAACGGCACTTGAAACTGCAAGGCTAGAATGTGGAAGAGGGAAGTGGAATTCCGGGTGTAGCAGTGCAATGCGTAGATATCCGGAGGAACATCCGTGGCGAAGGCGACTTCCTGGTCCAACATTGACATTCAGATGCGAAAGCGTGGGGAGCAAACAAGATTAGATACCCTGGTAGTCCACGCCTTAAACAATGCGAACTAGATGTCGGAAGGGTCAGCCTTTCGGTGGCGCAGCTAACGCGATAAGTTCGCCGCCCGGGGAGTACGGCCGCAAGGTTG
M01138:27:000000000-AHTAW:1:2119:19644:24938	16S	NA	TACGGGAGGGGCGAGTGTTATTCAGAATGACTGGGCGTAAAGAGCGTGTAGGTTGCTTAGTTTTAGATATAATTTTATAAAGGTAAAAGTGGAGGGCTTAACCCTTTTCAGACCCTATAACATTACTAAGCTAGAGTACTTGTTAGGATTTTAGAACTTTTGCTGTAGCTTTAATATGCGTAAAAAGCAAGAAGAATGCCACCACGAAGGTAGAAATCTAGCTTGATACTGACACTGAGGCGCGAAAGCGTGGGGAGCGAAGCGGATTAGAGACCCGTGTAGTCCACGCTGTAAACTATGGATACTAGATTCGCCTAACATTGATTAGGAGTCTAAGTTAACACGTAAGTATCCCGCCTGAGGAGTACTGTCGCAAGACTG
M01138:27:000000000-AHTAW:1:1104:15234:1305	16S	0	TACAGAGGTCCCAAGCGTTGTTCGGATTCACTGGGCGTAAAGGGTGCGTAGGCGGTTGGGTAAGTCTGACGTGAAATCTCCGGGCCTAACCCGGAAACTGCGTCGGATACTATCCGGCTAGAGGATTGGAAGGGAGACTGGAATACTTGGTGTAGCAGTGAAATGCGTAGATATCAAGTGGAACACCAGTGGCGAAGGCGAGTCTCTGGACAATTCCTGACGCTGAGGCACGAAAGCCAGGGGAGCAAACGGGATTAGATACCCCGGTAGTCCTGGCCCTAAACGGTGCGCATTTGCTGTGAGAGGAATCGACCCCTTTCGTGGCGAAGCTAACGCGTTAAATGCGCCGCCTGGGAAGTACGGCCGCAAGGTTA	gb|GU731321.1| Bacterium enrichment culture clone auto67_4W 16S ribosomal RNA gene partial sequence	99.00%	661	Subdivision3_genera_incertae_sedis
M01138:27:000000000-AHTAW:1:1104:29026:10495	16S	0	TACGGAGGGTGCAAGCGTTATCCGGAATCATTGGGTTTAAAGGGTCCGCAGGCGGATTTATAAGTCAGTGGTGAAATCTTATCGCTTAACGATAGAACTGCCATTGATTCTGTACGTCTTGAATTCGGTCGGAGTGGGCGGAATGTGTAGTGTAGCTGCGATATGCATAGATATTACACAGAACACCGATAGCGAAGGCAGCTCACTAGGCCTGAATTGACGCTCAGGGACGAAAGCGTGGGGATCAAACAGGATTAGATACCCTGGTAGTCCACGCTGTAAACGATGATTACTCGTTTTCGGCGATATACAGTCGGAGACTAAGCGAAAGGGATAAGTAATCCACCTGTGGAGTACGATCTCAAGGTTG	gb|KF900020.1| Uncultured bacterium clone ISNOV-31 16S ribosomal RNA gene partial sequence	98.00%	627	Cryomorphaceae
M01138:27:000000000-AHTAW:1:1119:21945:16283	16S	7	TACGAAGGGGGCTAGCGTTGCTCGGAATTACTGGGCGTAAAGGGAGCGTAGGCGGACAGTTAAGTCAGTGGTGAAAGCCCAGGGCTCAACCCTGGAATTGCCTTTGATACTGATTGTCTTGAGTGTGGGAGAGGTATGCGGAATTCCGAGTGTAGAGGTGAGATGCGTAGATATTCGGAAGAACACCAGTGGCGAAGGCGGCATACTGGCCCATTACTGACGCTGAGGCTCGAAAGCGTGGGGAGCAAACAGGATTAGATACCCTGGTAGTCCACGCTGTAAACGATGAGTGCTAGTTGTCGGGATGCATGCGTGTCGGTGACGCAGCTAACGCATTAAGCACTCCGCCTGGGGAGTACGGTCGCAAGATTA	gb|EF516567.1| Uncultured bacterium clone FCPP664 16S ribosomal RNA gene complete sequence	98.00%	645	Caulobacteraceae
M01138:27:000000000-AHTAW:1:2114:19370:12391	16S	NA	TACGTAGGGTGCAAGCGTTAATCGGAATTACTGGGCGTAAAGCGTACGCAGGCGGCTATGTAAGACAGGTGTGAAATCCCCGGGCTTAACCTGGGAACTGCATTTGTGACTGCATGGCTAGAGTCCGTTAGAGGGGGGTGGAATTCCACGTGTAGCAGTGAAATGCGTAGAGATGTGGAGGAACACCGATGGCGAAGGCAGCCCCCTGGGATGAGACTGACGCTCATGTACGAAAGCGTGGGGAGCAAACAGGATTAGATACCCTGGTAGTCCACGCCCTAAACGATGTCGACTAGTTGTCGGGTCTTTACTGACTTGGTAACGCAGCTAACGCGTGAAGTCGACCGCCTGGGGAGTACGGTCGCAAGATTA
M01138:27:000000000-AHTAW:1:1102:18736:12462	16S	33	TACGGAGGGTGCAAGCGTTGTCCGGATTTATTGGGTTTAAAGGGTGCGTAGGTGGGGTTTCAAGTCTGGTTTGAAAGTCGGCGGCTTAACCGTTGGATGTGGTTGGAAACTGGGATTCTTGAATGCGCTGGCGGTAGCCGGAACGGGTCATGTAGCGGTGAAATGCATAGATATGACCCAGAACACCGATTGCGAAGGCAGGCTACTACGGCGTGATTGACACTTAGGCACGAGAGCATGGGGAGCGAACAGGATTAGATACCCTGGTAGTCCATGCCGTAAACGATGATTACGGGGTGTTTGCCTTTTGGGGTGAGTGGCTGAGCGAAAGCGTTAAGTAGTCCGCCTGGGGAGTACGCCGGCAACGGTG	gb|KP979541.1| Spirosoma sp. HJX10 16S ribosomal RNA gene partial sequence	98.00%	627	Cytophagaceae
M01138:27:000000000-AHTAW:1:2110:27882:9031	16S	40	GACGAACCGTCCAAACGTTACTCGGAATTACTGGGCTTAAAGGGTGCGTAGGCTGCGCGGAAAGTTGGGTGTGCAATCCCTCGGCTCAACCGGGGAATTGCATTCAAAACTACCGTGCTCGAGGGAGACAGAGGTAAGCGGAACTCAAGGTGGAGCGGTGAAATGCGTTGATATCTTGAGGAACACCGGTGGCGAAGGCGGCTTACTGGGTCTCTTCTGACGCTGAGGCACGAAAGCTAAGGTAGCAAACGGGATTAGATACCCCGGTAGTCTTAGCTGTAAACGATGAGCACTTGATTGGAGGGTCCTCCATAGCCTTCCAGTCGTAGCGAAAGTGTTAAGTGCTCCGCCTGGGGAGTATGGTCGCAAGGCTG	gb|FJ844345.1| Uncultured planctomycete clone PL09-10 16S ribosomal RNA gene partial sequence	99.00%	654	Planctomycetaceae
M01138:27:000000000-AHTAW:1:2104:15765:9794	16S	5643	TACAGAGGGTGCAAGCGTTAATCGGAATTACTGGGCGTAAAGCGCGCGTAGGCGGTTTGTTAAGTTGGATGTGAAATCCCCGGGCTCAACCTGGGAACTGCATTCACAACTGACAAGCTAGAGTCTGGTAGAGGGTGGTGGAATTGCCTGTGTAGCGGTGAAATGCGTAGATATAGGAAGGAACACCAGTGGCGAAGGCGACCACCTGGACTGATACTGACACTGAGGTGCGAAAGCGTGGGGAGCAAACAGGATTAGATACCCTGGTAGTCCACGCCGTAAACGATGTCAACTAGCCGTTGGGAGCCTTGAGTTCTTAGTGGCGCAGCTAACGCATTAGGTTGACCGCCTGGGGAGTACGGTCGCAAGGTTA	gb|HM011746.1| Uncultured Pseudomonas sp. clone S7_128b 16S ribosomal RNA gene partial sequence	98.00%	646	Pseudomonadaceae
M01138:27:000000000-AHTAW:1:1115:6278:4839	16S	NA	GACGAAGGATCCAAGCGTTGTCCGGATTTATTGGGCGTAAAGAGCTCGTAGGTGGTTCGATACGTCGGATGTGAAAATCAGGGGCTCAACCCCTGACCTGCATCCGATACGGTCGAGCTAGAGTTTGGTAGGGGAGACTGGAATTCCTGGTGTAGCGGTGGAATGCGCAGATATCAGGAGGAACACCGATGGCGAAGGCAGGTCTCTGGGCCAATACTGACACTGAGGAGCGAAAGCGTGGGGGGCGAACAGGATTAGATACCCTGGTAGTCCACGCCGTAAACGGAGGGCGCTAGTTGTGCAAACCTTCCGCGGTTTGTGCGACGCAGCTAACGCATTAAGCGCCCCGCCTGGGGAGTACGATCGCAAGATTA	gb|KF766693.1| Uncultured bacterium clone IMCC19159 16S ribosomal RNA gene partial sequence	98.00%	634
M01138:27:000000000-AHTAW:1:2109:2123:10660	16S	NA	TACATAGGGTGCAAGCGTTGTCCGGAATTATTGGGCGTAAAGAGCTCGTAGGTGGTTCGATATGTCGGATGTGACAATCAGGGGCTCAACCCCTGACCTGCATCCGATACGGTCGAGCTAGAGTTTGGTAGGGGAGACTGGAATTCCTGGTGTAGCGGTGGCATGCGCAGATCTCAGGAGGCACACCGATGGCGAAGGCAGGTCTCGGGGCCAATACTGACACTGAGGAGCGAAAGCGTGGGGAGCTAACAGGATGAGATACCCTGGTAGTCCACGCCGTAAACGGTGGGCGCTAGTTGTGCGAACCTGCCACGGTTTGGGCGACGCAGCTAACGCATTAAGCGCCCCGCCTGGGGAGTACGATCGCAAGATTA
M01138:27:000000000-AHTAW:1:2109:6443:21901	16S	2	TACGTAGGGTGCAAGCGTTGTCCGGAATTATTGGGCGTAAAGAGCTCGTAGGCGGTTTGTCGTGTCTGCTGTGAAAATCCGAGGCTCAACCTCGGACCTGCAGTGGGTACGGGCAGACTAGAGTGCGGTAGGGGAGAAGGGAATTCCTGGTGTAGCGGTGGAATGCGCAGATATCAGGAGGAACACCGATGGCGAAGGAACTTCTCTGGGCCGTAACTGACGCTGAGGAGCGCAAGCGTGGGGAGGGAACAGGATTAGATACCCTGGTAGTCCACGACGTAAACGGTGGGTTCTAGTTGTGGGCCACATTCCACGTTGTCCGTGACGCAGCTAACGCATTAAGCACCCCGCCTGGGGAGTACGGTCGCAAGACTA	gb|JN626736.1| Uncultured bacterium clone AK3b2_17f_17r 16S ribosomal RNA gene partial sequence	98.00%	645	Microbacteriaceae
M01138:27:000000000-AHTAW:1:2104:13989:22711	16S	NA	TACGGAGGGTGCAAGCGTTGTTCGGAATTATTGGGCGTAAAGCGCGTGTAGGCGGATAGATAAGTCAGGCGTGAAATCCCTTGACTCAACCAAGGAACTGCACTTGGAACTATTTATCTCGAGTACGATAGGGGAGGGTGGAATTCCCAGTGTAGAGGTGAAATTCATAGATATTGGGAGGAACACCAGTGGCGAAGGCGACCCTCTGGATCGATACTGACGCTGAGACGCGAAAGCGTGGGTAGCAGACAGGATTAGATACCCTGGTAGTCCACGCTGTAAACGATGTGCACTAGGTGTTGGAGGTACTTAATCCTTCAGTGCCGCAGCTAACGCATTAAGTGCACCGCCTGGGGAATACGGCCGCAAGGTTA
M01138:27:000000000-AHTAW:1:2108:27929:18541	16S	NA	TACAGAGGGTGCAAGCGTTATTCGGAATCACTGGGCGTAAAGAGCTCGTAGGCGGTTAATTAAGTCAGATGTGAAAGCCCCGGGCTCAATCCGGGAAGTGCATCTGATACTGATTGACTGGAGTGCAGGAGAGGAAAGCGGAATTCCAGGTGTAGAGGTGAAATTCGTAGATATCTGGAGGAACAACAGAAGCGAAGGCGGCTTTCTGGACTGTCACTGACGCTGAGGAGCGAAAGCGTGGGGAGCAAACAGGATTAGATACCCTGGTAGTCCACGCTGTAAACGATGGATACTAGATGTCGGGGGCCTTACCCCCTCGGTGTCGACGCTAACGCATTAAGTATCCCGCCTGGGGAGTACGGCCGCAAGGTTA
M01138:27:000000000-AHTAW:1:2118:10086:10616	16S	181	TACGGAGGGTGCAAGCGTTGTCCGGATTTATTGGGTTTAAAGGGTGCGTAGGCGGTTTATTAAGTCAGTGGTGAAAGACGGTCGCTCAACGATTGCAGTGCCGTTGATACTGGTAGACTTGAGTGAGATTGAGGTAGCTGGAATGGATAGTGTAGCGGTGAAATGCATAGATATTATCCAGAACACCGATTGCGGAGGCAGGTTACTAAGTGTTAACTGACGCTGAGGCACGAAAGTGTGGGGAACAAACAGGATTAGATACCCTGGTAGCCCACAGTGGAAGCGATGATGACGAACTGTTGGCTTTCGGGTCAGGGGTACAGAGAAAGCGTTAAGTCATCCACCTGGGGAGTACGCCGGCAACGGTG	gb|KM174340.1| Uncultured bacterium clone Espejo_1_17_12_Pumice.166297 16S ribosomal RNA gene partial sequence	97.00%	614	Cytophagaceae
M01138:27:000000000-AHTAW:1:1118:15296:20679	16S	NA	TACGTAGGGTGCAAGCGTTGTTCGGAATTACTGGGCGTAAAGGACGCGTAGGCGGGCCTATAAGTTAGTTGTGAAATCCCTGGGCTTAACCCAGGACGTGCAACTAAAACTGTATGGTCTTGAGTATTGGAGAGGATGGCGGAATTCCAGGTGTAGAAGTGAAATTCGTAGATATCTGGAAGAACACCGGAGGCGAAGGCGGCTGTCTGGCCAAATACTGACGCTAAGGCGTGAAAGCATGGGGATCAAACAGGATTAGATACCCTGGTAGTCCATGCTATAAACGATGGATACTAGATGTTTGAGGATTTAACCCCTTGAGTATCGCAGTTTACACGATAAGTATCCCGCCTGGGGAGTACGGTCGCAAGACTA
M01138:27:000000000-AHTAW:1:1119:26585:16359	16S	NA	TACGGAGGGTGCAAGCGTTGTCCGGATTCATTGGGTTTAAAGGGTGCGTAGGCGGCCTAGTAAGTCAGCGGTGAAATACCCACGCTCAACGTGGGAACTGCCGTTGATACTGTTGGGCTTGAGTTCGTCCGAGGTGGCTGGAATGCGTGGTGTAGCGGTGAAATGCATAGATATCACGCAGAACACCGATTGCGAAGGCAGGTCACTGGGACGCGACTGACGCTGAGGCACGAAAGTGTGGGGAGCAAACAGGATTAGATACCCTGGTAGTCCACACCGTAAACGATGGATACTAGGTGGCCGGGGATTCGTCCCTGGGTGCCCAAGGGAAACCGATAAGTATCCCACCTGGGGAGTACGTCCGCAAGGATG
M01138:27:000000000-AHTAW:1:1110:18004:20064	16S	NA	TACAGAGGGTGCGAGCGTTAATCGGAATTACTGGGCGTAAAGCGCATGCAGATGGCTTTGTAAGTCGGATGTGAAATCCCCGGGCTTAACCTGGGAACGGCACTCGAAACTGCAAGACTAGAATGTGGAAGAGGGAAGTGGAATTTCGGGTGTAGCAGTGAAATGCGTAGATATCCGGAGGAATATCAGTGGCGAAGGCGACTTCCTGGTCCAACATTGACATTCAGGTGCGAAAGCGTGGGGAGCAAACAGGATTAGATACCCTGGTAGTCCACGCCGTAAACGATGCGAACTAGATGTCTGGGGGGTCAGCCTTTCGGTGTCGCAGCTAACGCGATAAGTTCACCGCCTGGGGAGTACGGCCGCAAGGTTG
M01138:27:000000000-AHTAW:1:1102:22013:6715	16S	48	TACGTAGGTTGCGAGCGTTATCCGGATTTATTGGGTTTAAAGGGAGCGTAGGCGGCTGATTAAGTCAGCGGTGAACGGTAGCAGCTTAACTGTTTTACATGCCGTTGATACTATTTAGCTTGAGTTGACAGAAGGCAGATAGAATTCCTGATGTAGCGGTGAAATGCTTAGATATCAGGAGGAATACCGATTGCGAAGGCAGTCTGCTGCAGTCACACTGACGCTGGGGCTCGAAGGTGCGGGGATCAAGCAGGATTAGATACCCTGGTAGTCCGCACAGTAAACGATGATTACTAGATGGTGGCCAAGCCAGTGTCCAAGGGAAACCGATAAGTAATCCACCTGGGGAGTACGCCGGCAACGGTG	gb|KJ818842.1| Uncultured bacterium clone PlExp_85 16S ribosomal RNA gene partial sequence	98.00%	628	Cytophagaceae
M01138:27:000000000-AHTAW:1:1115:3810:13510	16S	44	GACGTAGGGTGCAAGCGTTGTCCGGATTTACTGGGCGTAAAGAGTTCGTAGGCGGTCTGTTAAGTGAGAAGTGAAATCCCCAGCGCTCAACGCGGGAACTGCTTTTCATACTGGCAGACTTGAGGAATGCAGAGGTTAGTAGAATTCCTGGTGTACCGGTGACATGGGTTGATATCAGGAGGAATACCAATGGCGAAGGCAGCTAACTGGGCATTATCTGACGCTGAGGAGCGAAAGCGTGGGTAGCAAACAGGATTAGATACCCTGGTAGTCCACGCCCTAAACGATGGATACTAGGCGTAAGAGGTATCGACCCCTCTTGTGCCGCAGCTAACGCATTAAGTATCCCGCCTGGGGAGTACGGCCGCAAGGTTG	gb|KM884824.1| Bacterium enrichment culture clone SBR_S_B05 16S ribosomal RNA gene partial sequence	99.00%	605	Armatimonadetes_gp5
M01138:27:000000000-AHTAW:1:1101:16955:5478	16S	NA	TACGGGGGGGGCAAGCGTTATTCGTAATCATTGGGCGTAAAGCGCATGTAGGCTGTTGATTAAGTTCCAATTCAAATCCTAAGGCCTAACCTTAGATCGAGTTGGAAAACTGATTGACTCGAGTCCCACAGAGGATAGTGGAATTTCTTGGTGAGAGATCAAATTCATAGATCCTAGAAGGAAGACCAACGGCCGAGGCAACTATCTAGGTGGAGACTGACGCTGATGTGCGAAAGCGTAGGGAGCAAACAGAATTAGAGACCCTGGTAGTCTACGCTGTGAACGATGAATGTTAAATATTGGAATATTTCAGTATTAAAAGCTAACGCCTTAAACATTCCGCCTGAGGAGTACGGTCGCAAGATTA
M01138:27:000000000-AHTAW:1:1106:22458:2009	16S	NA	TACGTAGGGTGCAAGCGTTATTCGGAATTACTAGGTGTAAAGGGCGTGTAGGCGGTTTAATAAGTTAGGTGTGAAATCTCATAGCTCAACTGTGAGTCTGCATCTAAAACTGTTAGGCTTGAGTATGGAAGGGGAAAATGGAATTTCTAGTGTAGCGGTGGAATGTGTAGATATTAGAAGGAACATCGATGGCGAAAGCGATTTTCTAGTCCAATACTGACGCTAAGGCGCGAAAGCTAGGGGAGCAAACAGGATTAGATACCCTGGTAGTCCTAGCCATAAACGATGGTCACTAGGTGTAGGGAATATATTCTCTGTGCTGACGCTAACGCATTAAGTGACCCACCTGGGGAGTACGGTCGCAAGGCTG
M01138:27:000000000-AHTAW:1:1116:15904:23326	16S	NA	TACGGAGGGAGCGAGCGTTGTTCGGATTTACTGGGCGTAAAGCGTGCGTAGGTGGTTTTTCAAGTCAGAAGTGAAAGCCCTGGGCTTAACCCAGGAACTGCTTTTGAAACTGGATCACTAGAATGTGGGAGAGGTAAGCGGAATTCCGAGTGTAGAGGTGAAATTCGTAGATATTCGGAGGAACACCAATGGCGTAAGCAGCTTACTGGAACACTATTGACACTGAGGCACGAAAGCGTGGGGAGCAAACAGGATTAGATACCCTGGTAGTCCACGCCGTAAACGATGTGTGCTAGTTATCGGAAAGTTTACTTTTCGGTGACGCAGCTAACGCATTAAGCACACCGCCTGGGGAGTACGGTCGCAAGATTA
M01138:27:000000000-AHTAW:1:1104:22657:1073	16S	NA	GACAGAGGGTGCAAACGTTGTTCGGAATTACTGGGCGTAAAGCGAGTGTAGGCGGTGAGATAAGTCGGACGTGAAAGCCCGGGGCTCAACCTCGGAAGTGCGCTCGATACTGTCTCGCTTGAGTGTCGGAGAGGTTGGTGGAATTCTGGGTGTAGAGGTGAAATTCGTAGATATCCAGAGGAACACCGGTGGCGAAGGCGGCCAACTGGACGATAACTGACGCTGAGACTCGAGAGTGTGGGGAGCAAAAAGGATTAGATACCCTGGTAGTCCACACCGTAAACGATGGGTGCTAGGTGCTGCAGGCTTTGACTCCGGCGGTGACGTAGCTAACGCATTAAGTACCCCGCCTGGGAAGTACGGTCGCAAGATTA	gb|KM410555.1| Uncultured prokaryote clone GS09-5-26 16S ribosomal RNA gene partial sequence	98.00%	639
M01138:27:000000000-AHTAW:1:1117:7750:20740	16S	NA	TACGAGGGGTGCAAGTGTTGTTCGGAATCACTGGGCGTAAAGGGAGCGTAGGCGGGAAATTAAGTCAGATGTTTAATTCCATGGCACAACCATGGGTATGCGTTTGAAACTGATTTTCTTGAGTAGGATAGAGGTAGATGGAATTCCCGGTGTAGCGGTGGAATGCGTAGATATCGGGAGGAACACCGAGTTGCGAAGGCGATCTACTGGATCCATATTGACGCTGAGGCTCGAAAGCGTGGGGAGCAAACAGGATTAGATACCCTGGTAGTCCACGCCGTAATCGATGAATACTAGGTGCTTGGGAAACTAGGTGCCGTAAGCAAACGCGTTAAGTATTCCGCCTGGGGAGTACGCTCGCAAGAGTG
M01138:27:000000000-AHTAW:1:1112:19967:7398	16S	NA	TACGTAGGGTGCAAGCGTTGTCCGGAATTACTGGGTTTAAAGGGTACGTAGGTGGGCACCTAAGTCTGGAGTGAAAGTTTGGGGCTCAACCTCGAAAGTGCTTTGGATACTGGGTGTCTAGAATGAGATAGAGGTGGCTGGAATTTGTGGTGTAGCGGTGAAATGCATAGATACGACGAGGAACACCAATTGCGAAGGCAAGCTACTGGGTCTATATTGACACTGATGTACGAAAGTGTGGGTAGCAAACAGGATTAGATACCCTGGTAGTCCACCCCGTAAACTATGAATACTCGGTGCTTGTACTTACGTATGAGTGACGTAGGGAAACCGTTAAGTAATCCACCTGGGGAGTACGTTGGCAACAATG
M01138:27:000000000-AHTAW:1:1108:26344:21272	16S	5	TACGAGGGGTGCAAGCGTTAATCGGAATTACTGGGCGTAAAGCGTGCGTAGGCGGTTCGCTAAGTCTGCCGTGAAAGCCCCGGGCTCAACCTGGGAATTGCGGTGGATACTGGCGAGCTGGAGTGTGGTAGAGGAGGGTGGAATTCCCGGTGTAGCGGTGAAATGCGTAGAGATCGGGAGGAACATCAGTGGCGAAGGCGGCCCTCTGGACCAACACTGACGCTGATGCACGAAAGCGTGGGGAGCAAACAGGATTAGATACCCTGGTAGTCCACGCCCTAACCGATGCGGACGCGCCGTTGGGGACAACTCGGTGCTCAGTGGCGAAGCTAACGCGTTAAGTCCCCCGCCTGGGGAGTACGCTCGCAAGAGTG	gb|KY012491.1| Uncultured bacterium clone 129 16S ribosomal RNA gene partial sequence	98.00%	634	Xanthomonadaceae
M01138:27:000000000-AHTAW:1:1112:9687:10139	16S	0	GACAGAGGGTGCAAACGTTGTTCGGAATTACTGGGCGTAAAGCGTGTGTAGGCGGCCGCGCAAGTCGGATGTGAAAGCCCCGGGCTCAACCCGGGAAGTGCACCCGAAACTGCATGGCTCGAGTACCGGAGAGGGTGGTGGGATTCTCGGTGTAGAGGTGAAATTCGTAGATATCGAGAGGGACACCGGTGGCGAGGGCGGCCAACTGGACGAGTACTGACGCTGAGACACGAAAGCGTGTGGGGCAAACAGGATTAGATACCCTGGTAGTCCACGCCGTAAACGATGGGTGCTAGGTGTGACGGGCTTTGACTCCTGTGGTGCCGTAGCCAACGCATTAAGCACCCCGCCTGGGAAGTACGGCCGCAAGGCTA	emb|FQ740360.1| 16S rRNA amplicon fragment from a soil sample (ferralsol Madagascar) resulting from a 16 days laboratory incubation experiment in the presence of 13C-enriched wheat-straw : Heavy-DNA fraction (DNA-SIP technique)	98.00%	639	Labilitrichaceae
M01138:27:000000000-AHTAW:1:2114:5494:11347	16S	0	TACGGAGGGTGCAAGCGTTATCCGGATTCACTGGGTTTAAAGGGTCCGCAGGCGGACTTATAAGTCAGTGGTGAAAGCCTACAGCTTAACTGTAGAACTGCCATTGATACTGTAAGTCTTGAATTCAGTCGAAATGAGCGGAATGTGTAGTGTAGCGGTGAAATGCATAGCTATTACACAGAACACCGATAGCGAAGGCAGCTCACTAGGCCTGGATTGACGCTGAGGGAAGAAAGCGTGGGGATCAAACAGGATTAGATACCCTGGTAGTCCACGCTGTAAACGATGATTACTCGTTTTCGGCGATATACAGTCGGAGACTAAGCGAAAGTGATAAGTAATCCACCTGGGGAGTATGGCCGCAAGGTTG	gb|EU642252.1| Uncultured Cryomorphaceae bacterium clone LW18m-1-90 16S ribosomal RNA gene partial sequence	97.00%	618	Cryomorphaceae
M01138:27:000000000-AHTAW:1:2110:3262:7284	16S	0	TACGGAGGGTGCGAGCGTTGTCCGGATTTATTGGGTTTAAAGGGTGCGTAGGCGGCCCGATAAGTCAGCGGTGAAACCCACGGGCTCAACCCGTGGCGTGCCGTTGATACTGTTGGGCTTGGGTCGGCTCTGGGCGGGCGGAACGGAAGGTGTAGCGGTGAAATGCATAGATATCTACCAGAATGCCGACAGCGAAGGCAGCTCGCTGGGGCCCGACCGACGCTGAGGCACGATAGCGTGGGGATCAAACAGGATTAGATACCCTGGTAGTCCACGCCGTAAACGATGGCCACTCGGTGTCTGCGTTAGGCGTAGGCGCCCAAGCGAAAGCGTTAAGTGGCCCACCTGGGGAGTACGCCGGCAACGGTG	gb|JF049431.1| Uncultured bacterium clone ncd560g09c1 16S ribosomal RNA gene partial sequence	94.00%	562	Cyclobacteriaceae
M01138:27:000000000-AHTAW:1:1105:18648:13114	16S	0	TACAGAGGGTGCGAGCGTTAATCGGAATTACTGGGCGTAAAGCGCATGCAGATGGCTTTGTAAGTCGGATGTGAAATCCCCGGGCTCAACCTGGGAATTGCATTCGATACTGGGCAGCTAGAGTTCGGCAGAGGGAAGTGGAATTTCCGGTGTAGCGGTGAAATGCGTAGATATCGGAAGGAACATCAGTGGCGAAAGCGACTTCCTGGACCAGAACTGACGATCAGGCACGAAAGCGTGGGGAGCAAACAGGATTAGATACCCTGGTAGTCCACGCCATAAACGATGACAACTAGACGTTGGGGGCATATGGCCCACAGTGTCGCAGCTAACGCGTTAAGTTGTCCGCCTGGGGAGTACGGCTGCAAGGTTG	gb|DQ450180.1| Uncultured proteobacterium clone R7C24 16S ribosomal RNA gene partial sequence	97.00%	623	Sinobacteraceae
M01138:27:000000000-AHTAW:1:2107:12360:20558	16S	915	TACGGAGGGGGTTAGCGTTGTTCGGAATTACTGGGCGTAAAGCGCGCGTAGGCGGATCAGACAGTTGGGGGTGAAATCCCAGGGCTCAACCCTGGAACTGCCTCCAAAACTCCTGGTCTTGAGTTCGAGAGAGGTGGGTGGAATTCCGAGTGTAGAGGTGAAATTCGTAGATATTCGGAGGAACACCAGTGGCGAAGGCGGCTCACTGGCTCGGTACTGACGCTGAGGTGCGAAAGCGTGGGGAGCAAACAGGATTAGATGCCCTGGTAGTCCACGCCGTAAACGAGGAATGCCAGTCGTCGGGGAGCTTGCTCTTCGGGGACACAGCTAACGGATTAAGCATTCCGCCTGGGGAGTACGGCCGCAAGATTA	gb|FJ437935.1| Uncultured bacterium clone FGL7S_B89 16S ribosomal RNA gene partial sequence	97.00%	621	Rhodobacteraceae
M01138:27:000000000-AHTAW:1:2108:20454:8152	16S	NA	TTCCAGCTCCAATAGCTTTGTTGAAAGTTGCTGCAGTTAAAAAGCTCGTAGTTGAATATCCGGCGTCATTGACGTCTGCCTGACACGACCTTCGATACCGAAAGGTTTTGACCGTTCGTTTAGGCGTTTACTGTGAACAAATTAGAGTGCTCAAAACAGGCTTTCGCTTGACTTTTTTAGCATGGAATAATAAAATACGACTTCGCTCATTTTATTGGTTCTTGGACGAAGTAATGGTTAACAGGAACAGTTGGGGGCATTCGTACTTAAAAGTCAGAGGTGAAATTCTTAGATTTGTTAAAGACGAACTAATGCGAAGGCATCTGCCAAGGATGTTTTCATTAATCAAGAACGAAAGCGTTGGTATCAAAAAGGATCAGATACCCTTGTAGTCAACGC…
M01138:27:000000000-AHTAW:1:1105:18072:15504	16S	245	TACGGGGGGTGCAAGCGTTGTTCGGAATTATTGGGCGTAAAGCGCGTGTAGGCGGTTTGTTAAGTCTGTTGTGAAAGCCCTGGGCTCAACCCAGGAAGTGCACTGGATACTGGCAGACTTGAATACGGGAGAGGGCAGTGGAATTCCTGGTGTAGGAGTGAAATCCGTAGATATCAGGAGGAACACCGGTGGCGAAGGCGGCTGCCTGGACCGATATTGACGCTGAGACGCGAAAGCGTGGGTAGCAAACAGGATTAGATACCCTGGTAGTCCACGCCGTAAACGATGAGTACTAGGTGTTGCGGGTATTGACCCCTGCAGTGCCGCAGCTAACGCATTAAGTACTCCGCCTGGGAAGTACGGTCGCAAGACTA	gb|AY922175.1| Uncultured delta proteobacterium clone AKYH956 16S ribosomal RNA gene partial sequence	99.00%	670	Geobacteraceae
M01138:27:000000000-AHTAW:1:1102:5781:6019	16S	NA	TACGAATGGGGCAAGCGTTGTTCGGAATCACTGAGCTTAAAGCGTGCGCAGGCGGATATGAAAGTCAGAAGTGAAATCCCGGGGCTCAACCTCGGAATTGCTTTTGAAACTTCATATCTCGAATCCGGTAGAGGTTAGGAGAATTCCTAGTGTTGAGGTGAAATTCGCAGATATTAGTAGGAATACCAGTGGCGTAGGCGCCTAACTGGACCGGCATTGACGCTCATGCACGAAAGCGTGGGGAGCAAACAGGATTAGATACCCTGGTAGTCCACGCCTTAAACTATGTATGCTAGTTGTCGGGATCTTTAGGTCTCGGTGACGCAGGGAAACCGCTAAGCATACCGCCTGGGGAGTACGGTCGCAAGATTA
M01138:27:000000000-AHTAW:1:1118:16960:5706	16S	0	TACGGAGGGTGCAAGCGTTATCCGGAATCATTGGGTTTAAAGGGTCCGCAGGCGGACTTATAAGTCAGTGGTGAAAGCCTACAGCTTAACTGTAGAACTGCCATTGATACTGTACGTCTTGAATTCGGTCGAAGTGGGCGGAATGTGTAGTGTAGCGGTGAAATGCATAGATATTACACATAACAACGATAGCGAAGGCACCTCACTAGGCCTGGATTGACGTTCAGGGACGAAAGCGTAGGGATCAAACAGGATTAGATGCGCTGGTAGTCCACGCTGTAAACGATGATTACTCGTTTTCGGCGTTATACAATCGGAGACTAAGCTAAAGTGATAAGTAATCCACCTGGGGAGTACGATCGCAAGGTTG	gb|EU642252.1| Uncultured Cryomorphaceae bacterium clone LW18m-1-90 16S ribosomal RNA gene partial sequence	97.00%	618	Cryomorphaceae
M01138:27:000000000-AHTAW:1:1105:22244:6164	16S	4	TACGGAGGGTGCAAGCGTTGTCCGGATTTATTGGGTTTAAAGGGTGCGCAGGTGGTTTATTAAGTCAGTGGTGAAAGACGGTCGCTCAACGATTGCAGTGCCATTGAAACTGGTAGACTTGAGTAAAGTGGAGGTGGGCGGAATAGATAGTGTAGCGGTGAAATGCATAGATATTATCAAGAACTCCAATTGCGTAGGCAGCTCACTTTGCTTTTACTGACACTCATGCACGAAAATGTGGGTATCAAACAGGATTAGATACCCTGGTAGTCCACACTGTAAACGATGATGACTAGGTGTCGGCCGAATCTGATCGGTGGCACAGCGAAAGCGTTGAGTAATCCACCTGGGGAGTACGTCGGCAACGATG	gb|EU641802.1| Uncultured Flexibacteraceae bacterium clone GC6m-2-18 16S ribosomal RNA gene partial sequence	97.00%	623	Cytophagaceae
M01138:27:000000000-AHTAW:1:1102:14749:6946	16S	NA	TACGAAGGGGGCTAGCGTTGCTCGGAATCACTGGGCGTACAGCGCACGTAGGCGGCTTATTAAGTCAGGGGTGAAATCCTGGAGCTCAACTCCAGAACTGCCTTTGATACTGATGAGCTTGCGTCCGGGAGAGGTGAGTGGAACTGCGAGTGTAGAGGTGAAATTCGTAGATATTCGCAAGAACACCAGTGGTGAAGGCGGCTCACTGGCCCGGTACTGACGCTGGGGTGCGAAAGCGTGGGGAGCAAACAGGATTAGATACCCTGGTAGCCCACGCCGTAAACGATGGATGCTAGCCGTTGGTGGGTTTACTCATCAGTGGCGCAGCTAACGCATTAAGCATCCCGCCTGGGGAGTACGGTCGCAAGATTA	gb|KF275241.1| Uncultured microorganism clone RB1_original50 16S ribosomal RNA gene partial sequence	98.00%	639
M01138:27:000000000-AHTAW:1:1104:14189:20909	16S	NA	TACGAAGGGTGCAAACGTTGCTCGGAATCATTGGGCGTAAAGCGCACGTAGGCGGCCCTAAAAGTCGGATGTGAAATCCCTCGGCTCAACCAAGGAAGTGCATCTGATACTGTAGGGCTTGAGTACCAAAGAGGATCGCGGAATTCCCGGTGTAGAGGTGAGATTCGTAGATATCGGGAGGAACACCAGTGGCGAAGGCGGCGATCTGGGTGGTTACTGACGCTGAGGTGCGAAAGCGTGGGGAGCAAACAGGATTAGATACCCTGGTAGTCCACGCCGTAAACGATGAGTGCTAGGTGCTGTGGGTATTGACCCCTGCGGTGCCGCAGCTAACGCGTTAAGCACTCCGCCTGGGGAGTACGGCCGCAAGGCTA	gb|KX563799.1| Uncultured organism clone 4346 16S ribosomal RNA gene partial sequence	99.00%	654
M01138:27:000000000-AHTAW:1:1102:17262:2624	16S	NA	TACATAGGGTGCAAGCGTTGTCCGGAATTATTGGGCGTAAAGAGCTCGTAGGTGGTTCGTCACGTCGGATGTGAAACTCTGGGGCTTAACCCCAGACCTGCATTCGATACGGGCGAGCTTGAGTATGGTAGGGGAGTCTGGAATTCCTGGTGTAGCGGTGGAATGCGCAGATATCAGGAGGAACACCGATGGCGAAGGCAGGTCTCTGGGCCAATACTGACACTGAGGAGCGAAAGCGTGGGGAGCGAACAGGATTAGATGCCCTGGTAGTCCACGCCGTAAACGGTGGGCGCTAGTTGTGCGAACCTTCCACGGTTTGTGCGACGCAACTAACGCATTAAGCGCCCCGCCTGGGGAGTACGATCGCAAGATTA
M01138:27:000000000-AHTAW:1:1108:13457:13436	16S	NA	TACGACGGGAGCAAACGTTATTCAACATAATTTGGTGTAAAGGGTTTGTAGGCGGTAATAAGGCTGTTTAAAATCAAAGGAAGAGGTTTAATCTCTTAATAAAAATTTAAAAACGCTTTTACTTGAGTATAAGAAAGGATTGCGGAATTCTGGGGGGAAAAATAAAATTTGAAGAGCTCCAGAGGAACACCACAAGCGAAGGCAGCAATCTGGCTTATTTTACTGACGCTGAGGAACGAAAGAATAGGTAGCAAATTGGATTAGTGACCCAAGTAGTCTATTCCGTAAACTATGGATGCTCGTATTTAGAATATCATATTTTAAATGCCGAGCAAACGCGATAAGCATCCCACCTGAGAAGTACACTCGCAAGATTG
M01138:27:000000000-AHTAW:1:2102:9621:13852	16S	2	TACGGAGGGTGCGAGCGTTAATCGGAATTACTGGGCGTAAAGCGTGCGCAGGCGGTTATGTAAGACAGATGTGAAATCCCCGGGCTCAACCTGGGACCTGCATTTGTTACTGCATAGCTAGAGTGCGGCAGAGGGGGATGGAATTCCACGTGTAGCAGTGAAATGCGTAGATATGCGGAGGAACACCGATGGCGAAGGCAGTCCCCTGGGCCTGCACTGACGCTCATGCACGAAAGCGTGGGGAGCAAACACGATTAGATACCCTGGTAGTCCACGCCCTAAACGGTGTCAACTGGTTGTGGGGTCTTCACTGACTCAGTAACGAAGCTAACGCGTGAAGTTGACCGCCTGGGGAGTACGGTCGCAAGGTTG	gb|KM376959.1| Uncultured prokaryote clone B34-2 16S ribosomal RNA gene partial sequence	98.00%	636	Comamonadaceae
M01138:27:000000000-AHTAW:1:2115:13341:16248	16S	65	TACGTATGTCGCAAGCGTTATCCGGAATTATTGGGCATAAAGGGCGTCTAGGCGGTTTAGAAAGTCTGATGTGAAAATGCGGGGCTCAACCCCGTATTGCGTCGGGAACTACTAGACTAGAGTATTGGAGAGGTAAGCGGAACTACAAGGGTAGAGGTTAAAATCGTAGATATTTGTAGGAATGCCAATTGGGAAGGCAGCTTACTGGACAAATACTGACGCTGAAGCGCGAAAGCTTGGGGAGCAAACAGGATTAGATACCCTGGTAGTCCTAGCCGTAAACGATGATCACTGGGTGTGGGGGGTCGAACCTCTGTGGCGAAGTTAAAACGATAAGTGATCCGCCTGGGGAGTACGTTCGCAAGAATG	gb|KM410614.1| Uncultured prokaryote clone GS10-10-113 16S ribosomal RNA gene partial sequence	97.00%	621	Fusobacteriaceae
M01138:27:000000000-AHTAW:1:1101:4793:18012	16S	1330	TACGGAGGGGGCTAGCGTTGTTCGGAATTACTGGGCGTAAAGCGCGCGTAGGCGGTTATTCAAGTCAGAGGTGAAAGCCCGGAGCTCAACTCCGGAACTGCCTTTGAAACTAGATGACTAGAATCTTGGAGAGGTCAGTGGAATTCCGAGTGTAGAGGTGAAATTCGTAGATATTCGGAAGAACACCAGTGGCGAAGGCGACTGACTGGACAAGTATTGACGCTGAGGTGCGAAAGCGTGGGGAGCAAACAGGATTAGATACCCTGGTAGTCCACGCCGTAAACGATGATAACTAGCTGTCCGGGCTCATAGAGCTTGGGTGGCGCAGCTAACGCATTAAGTTATCCGCCTGGGGAGTACGGTCGCAAGATTA	emb|LN811085.1| Novosphingobium sp. Tese-5 partial 16S rRNA gene strain Tese-5	99.00%	655	Sphingomonadaceae
M01138:27:000000000-AHTAW:1:1115:22990:17081	16S	NA	TACGGAAGGTGCAAGCGTTGTTCGGATTGACTGGGCGTAAAGCGCGCGCAGGCTGGTTTGCAAGTCGAATGTGAAAGCCCCGGGCTTAACCTGGGAATTGCATTCGAAACTGTAAATCTTGAATGTTTGAGAGGTTGGTAGAATTCCAGGTGTAGAAGTGAAATTCGTAGAGATCTGGGGGAATACCGGAGGCGAAGGCGGCCAACTGGCAAAACATTGACGCTGAGGCGCGAAAGCGTGGGGAGCAAACAGGATTAGATACCCTGGTAGTCCACGCCGTAAACTATGGATACTAGGTGTTTGGAGAGTTAACCCTCTGAGTACCAAAGCTAACGCATTAAGTATCCCGCCTGGGGAGTACGGTCGCAAGGCTA
M01138:27:000000000-AHTAW:1:1113:10348:3603	16S	0	TACGGAGGGTGCAAGCGTTATCCGGGATCATTGGGTTTAAAGGGTCCGCAGGCGGATTTATAAGTCAGTGGTGAAAGCCTACAGCTTAACTGTAGAACTGCCATTGATACTGTAAGTCTTGAATTCGGTCGAAGTGGGCGGAATGTGTAGTGTAGCGGTGAAATGCGTAGATATGACACAGAACACCGATAGCGAAGGCAGCCCACTAGGCCTGGATTGACGCTCAGGGACGAAAGCGTGGGGAGCAAACAGGATTAGATACCCTGGTAGTCCACGCTGTAAACGATGATTACTCGGTTGCGGCGTTATACAGTCGGAAACTAAGCTAACGTGATAAGTAATCCACCTGGGGAGTACGATCGCAAGGTTG	gb|KC934054.1| Uncultured Lishizhenia sp. clone PY10-10-110 16S ribosomal RNA gene partial sequence	97.00%	618	Cryomorphaceae
M01138:27:000000000-AHTAW:1:1115:25542:18196	16S	11	TACGTATGTCGCAAGCGTTATCCGGAATTATTGGGCATAAAGGGCGTGTAGGCGGTTTAGAAAGTCTGATGTGAAAATGCGGGGCTCAACCCCGTATTGCGTTGGAAGCTACTAGACTAGAGTATTGGAGAGGTAAGCGGGACTACAAGTGTAGAGGTGAAATTCGTAGATATTGGTAGGAATGCCAATTGGGAAGACAGCTTACGGGACAAATACTGACGCTGAAGCGCGAAAGCTAGGGGAGCAAACGGGATTAGATACCCTGGGAGTCCGCGCTGTAAACGATGAACACTGGGTGTGGGGGGTCGAACCTCTGTGCCGAAGTTAATACGATAAGTGATCCGCCTGGGGAGTACGTTCGCAAGAATG	gb|KM410614.1| Uncultured prokaryote clone GS10-10-113 16S ribosomal RNA gene partial sequence	97.00%	616	Fusobacteriaceae
M01138:27:000000000-AHTAW:1:2104:11460:24319	16S	516	TACGGAGGATCCGGGCGTTATCCGGATTTATTGGGTTTAAAGGGTGCGTAGGCGGAATAATAAGTCAGTTGTGAAAGTTTGCGGCTCAACCGTAAAATTGCAGTTGGTACTGTTATTCTTGAGTGTACATAAGGTAGGCGGAATTCGTGGTGTAGCGGTGAAATGCTTAGATATCACGAAGAACCCAAATTGCGAAGGCAGCTTACCGGGGGACAACTGACGCTGAGGCACGAAAGTGTGGGTATCAAACAGGACTAAATACCCTGGTAGTCCACACAGTAAACGATGAATACTCGCTGTTTGCGATACACTGCAAGCGGCCAAGCGAAAGCATTAAGTATTCCACCTGGGGAGTACGCCGGCAACGGTG	gb|KR363945.1| Bacterium enrichment culture clone OTU299_Bottom_of_A_65866 16S ribosomal RNA gene partial sequence	98.00%	627	Bacteroidaceae
M01138:27:000000000-AHTAW:1:2109:18778:23130	16S	NA	TACGGAGGATCCAAGCGTTATCCGGATTCACTGGGTTTAAAGGGTGTGTAGGCGGGATATTAAGTCAGTGGTGAAATCCTACAGCTTAACTGTAGAACTGCCATTGAAACTGATGTTCTTGAATGTGGTTGAGGTAAGCGGAATGTGTAGTGTAGCGGTGAAATGCTTAGATATTACACAGAACACCTATTGCGAAGGCAGCTTGCTAAGCCATGATTGACGCTGAGACACGAAAGCGTGGGGATCAAACAGGATTAGATACCCTGGTAGTCCACGCCGTAAACGATGATAACTAGTTGTTAGCGATAGACAGTTAGCGACAAAGCGAAAGCATTAAGTTATCCACCTGGGGAGTACGATCGCAAGATTG
M01138:27:000000000-AHTAW:1:1113:10316:2580	16S	11	TACGGAGGGTGCAAGCGTTGTCCGGAATTATTGGGCGTAAAGAGCTCGTAGGCGGTTTGTCGCGTGTGCTGTGAAAATTCGAGGCTCAACCTCGGACCTGCAGTGGGTACGGGCAAACTAGAGTGCGGTAGGGGAGATGGGAATTCCTGGTGTAGCGGTGGGATGCGCAGATATCAGGAGGAACACCAATGGCGAAGGCACATCTCGGGGCCGTAACTGACGCTGAGGAGCGAAAGCGTGGGGAGCGAACAGGATTAGATACCCTGGTAGTCCACGCCGTAAACGGAGGGTGCTAGTTGTGGGCTCCACTCCACGGAGTCCGTGACGAAGTTAACACATTAAGCACCCCGCCTGGGGAGTACGGTCGCAAGACTA	gb|KP686850.1| Uncultured bacterium clone T1_1111_51 16S ribosomal RNA gene partial sequence	98.00%	645	Microbacteriaceae
M01138:27:000000000-AHTAW:1:2107:8659:2110	16S	49	TACGTATGTCGCAAGCGTTATCCGGAATTATTGGGCATCAAGGGCGTCTAGGCGGGTTAGAAAGTCTGATGTGAAAATGCGGGGCTCAACCCCGTATTGCGTTGGAAACTACCAGACTAGAGTATTGGAGAGGGAAGCGGAACTACAAGCGTAGAGGTGAACTTCGTAGATATTTGTAGGTATGCCAATTGGGAAACCAGCTTACTGGACAAATACTGACGCTGAATCGCGAAATCTAGGGGAGCAAACAGGATTAGATACCCTGGTAGTCCTAGCTGTAAACGATGATCACTGGGTGTGGGGGGTCGAACCTCTGTGCCGAAGTTAATACGATAAGTGATCCGCCTGGGGAGTACGTTCGCAAGAATG	gb|KM410614.1| Uncultured prokaryote clone GS10-10-113 16S ribosomal RNA gene partial sequence	97.00%	621	Fusobacteriaceae
M01138:27:000000000-AHTAW:1:1109:26222:19832	16S	NA	TACAGAGGGTGCAAGCGTTAATCGGAATTACTGGGCGTAAAGCGCACGCAGGCGGTTGGTTAAGTCTGATGTGAAAGCCCCGGGCTCAACCTGGGAATTGCATTTGAAGCTGGCCAACTAGAGTATGTGAGAGGGGGGTAGAATTCCCAGTGTAGCGGTGAAATGCGTAGAGATTTGGAGGAATACCAGTGGCGAAGGCGGCCCCCTGGCTCAATACTGACGCTCAGGTGCGAAAGCGTGGGGAGCAAACAGGATTAGATACCCTGGTAGTCCACGCCGTAAACGATGGCTACTAGCTGTTCGTAGTCTTGTACTTTGAGTGGCGCAGGTAACCCACTAAGTAGACCGCCTGGGGAGTACGGTCGCAAGATTA
M01138:27:000000000-AHTAW:1:2108:26720:14923	16S	153	TACGTAGGGTGCAAGCGTTAATCGGAATTACTGGGCGTAAAGCGTGCGCAGGCGGTTTGGTAAGACAGATGTGAAATCCCCGGGCTCAACCTGGGAATTGCATTTGTGACTGCCCGGCTAGAATGTGTCAGAGGGGGGTAGAATTCCACGTGTAGCAGTGAAATGCGTAGAGATGCGGAGGAATACCGATGGCGAAGGCAGCCCCCTGGGATAACATTGACGCTCATGCACAAAAGCGTGGGGAGCAAACAGGATTAGATACCCTGGTAGTCCACGCCCTAAACGAGGTCTACTAGTTGTCGGGTCTTAATTAACTTGGTAACGCAGCTAACGCGTGAAGTAGACCGCCTGGGGAGTACGGTCGCAAGATTA	gb|JQ910800.1| Uncultured proteobacterium clone S5_16S_21 16S ribosomal RNA gene partial sequence	98.00%	639	Oxalobacteraceae
M01138:27:000000000-AHTAW:1:2109:21091:12774	16S	NA	TACGGAGGGTGCGAGCGTTATCCGGAATCACTGGGTTTAAAGGGTGCGTAGGCTGTTAGATAAGTCAGTGGTGAAATATTTTCGCATAACGAAGAAACTGCCATTGATACTGTTTAGCTAGAATTGGGATGAGGTAACTGGAATGTGAAATGTAGCGGTGAAATGCATAGAGATGTCATAGAATACCGATTGCGAAGGCAGGTTACTCGACCTTGATTGACGCTGAGGCACGAAAGCGTGGGTAGCGAACAGGATTAGATACACTGGTAGTCCACGCCCTAAACGAGGTTTACTCGCTGTTGGGTTTGAGGTTTCAGTGGCTAAGGGAAACCGATAAGTAAACCACCTGGGGAGTACGCCGGCAACGGTG
M01138:27:000000000-AHTAW:1:2104:12027:19813	16S	2	TACAGAGGGTGCGCGCGTTAATCGGACTTACTGGGCGTAAAGCGAGTGTAGGTGGCTCATTAAGTCACATGTGAAATCCCCGGGCTTAACCTGGGAACTGCATGTGATACTGGTGGTGCTAGAAGATGTGAGAGGGAAGTAGAATTCCAGGTGTAGCGGTGCAATGCGTAGAGATCTGGAGAAATACCGATGGCGAAGGCAGCTTCCTGGCATAATATTGACACTGAGATTCGAAAGCGTGGGTAGCAAACAGGGTTAGATACCCTGGTAGTCCACGCCGTAAACGATGTCTACTAGCTGTTGGGGTCCTTGCGACTTTAGTGGCGCAGTTAACGCGATAAGTAGACCGCCTGGGGAGTACGGCCGCAAGGTTA	gb|JF238266.1| Uncultured bacterium clone ncd2767g09c1 16S ribosomal RNA gene partial sequence	98.00%	643	Moraxellaceae
M01138:27:000000000-AHTAW:1:1104:6635:2849	16S	1883	TACGGAGGATCCAAGCGTTATCCGGATTCATTGGGTTTAAAGGGTCCGTAGGCGGATTTTTAAGTCAGAGGTGAAAGCCTACAGCTCAACTGTAGAATTGCCTTTGATACTGGAAGTCTTGAGTACAATTGAAGTGGGCGGAATAGGTCATGTAGCGGTGAAATGCATAGATATGACGTAGAACACCGATTGCGAAGGCAGCTCACTAAGTTGTAACTGACGCTGAGGGACGAAAGCGTGGGGAGAAAACAGAATTAGATACCCTGGTAGTCCACGCTCTAAAAGATGATAACTCTCTGTTGGCGATATACAGTCAGCGGCTAAGCGAAAGCGTTAAGTTATCCACCTGGGGAGTACGTTCGCAAGAATG	gb|EU593768.1| Uncultured bacterium clone VC3 16S ribosomal RNA gene partial sequence	95.00%	590	Cryomorphaceae
M01138:27:000000000-AHTAW:1:1102:8240:21205	16S	670	TACGGAGGGTGCAAGCGTTGTCCGGATTTATTGGGTTTAAAGGGTGCGTAGGCGGTTTATTAAGTCAGTGGTGAAAGACGGTCGCTCAACGATTGCAGTGCCATTGATACTGGTAGACTTGAGTGAGATTGAGGTAGCTGGAATGGATAGTGTAGCGGTGAAATGCATAGATATTATCCAGAACACCGATTGCGAAGGCAGGTTACTAAGTCTTAACTGACGCTGAGGCACGAAAGTGTGGGGATCAAACAGGATTAGATACCCTGGTAGTCCACGCCGTAAACGATGAATGCCAGTCGTCGGGTAGCATGCTATTCGGTGACACACCTAACGGATTAAGCATTCCGCCTGGGGAGTACGGCCGCAAGGTTA	emb|LN890295.1| Flectobacillus sp. MIB-4 partial 16S rRNA gene strain MIB-4	99.00%	513	Cytophagaceae
M01138:27:000000000-AHTAW:1:2116:17043:5670	16S	0	TACGGAGGGTGCAAGCGTTATCCGGAATCATTGGGTTTAAAGGGTCCGCAGGCGGATTTATAAGTCAGTGGTGAAATCCCATCGCTTAACGATAGAACTGCCATTGATACTGTCAGTCTTGAATTCGGTCGGAGTGGGCGGAATGTGTAGTGTAGCGGTGAAATGCATAGATATTACACAGAACACCGATAGCGAAGGCAGCTCACTAGGCCTGAATTGACGCTCAGGGACGAAAGCGTGGGGATCAAACAGGATTAGATACCCTGGTAGTCCACGCTATAAACGACGATTACTCGTTTGCGGCGTTATACTGTCGGAGACTAAGCGAAGGTGATAAGTAATCCGCCTGGGGAGTACGGTCGCAAGGTTG	gb|KF900020.1| Uncultured bacterium clone ISNOV-31 16S ribosomal RNA gene partial sequence	97.00%	623	Cryomorphaceae
M01138:27:000000000-AHTAW:1:1116:21793:2473	16S	NA	TACAGAGGGTGCGAGCGTTAATCGGAGTTACTGGGCGTAAAGCGCATGCAGATGGCTTTGGAAGTCGGATGTGTAATCCCCGGGCTTAACCTGGGAACGGCACTCGAAACTGCAAGGCTAGAATGTGGAAGAGGGAAGTGGAATTCCGGGTGTAGCAGTGAAAGGCGGAGATATCCGGAGGAAAATCAGTGGCGACGGCGACTTCCTGGTCCAACATTGACATTCAGATGCGAAAGCGTGGGGAGCAAACAGGATTAGATACCCTGGTAGTCCACGCCTTAAACGATGCGAACTAGATGTCGGAAGGGTCAGCCTTTCGGTGTCGCGGCTAACGCGATAAGTTCGCCGCCTGGGGAGTACGGCCGCAAGGTTG
M01138:27:000000000-AHTAW:1:1102:21030:13351	16S	NA	TACGTAGGGTGCAAGCGTTAATCGGAATTACTGGGCGTAAAGGGTACGCAGGCGGTTTTTTAAGATAGATGTGAAATCCCAGGGCTTAACCTTGGAACGGCATTTATAACTGGAAAGCTAGAGTACGGAAGAGGGGGGTGGGATTCCACGTGTAGCAGTGAAATGCGTAGAGATGTGGAGGAACACCGATGGCGAAGGCAGCCCCCTGGGACGATACTGACGCTCATGTACGAAAGCGTGGGGAGCAAACAGGATTAGATACCCTGGTAGTCCACGCCCTAAACGATATCAACTAGTTGTTGGAGACGTATGTCTTCAGTAACGCAGCAAACGCGAGGAGTTGACCGCCTGGGGAGTACGATCGCAAGATTA
M01138:27:000000000-AHTAW:1:1119:25211:16531	16S	15	TACGGAGGGTGCAAGCGTTGTCCGGATTTATTGGGTTTAAAGGGTGCGTAGGCGGTTTATTAAGTCGATGGTGAAAGGTAGCAGCTTAACTGTTTTACATGCTGTCGATACTGATAAACTGGAGTTGTTAGAAGGTAGCTAGAATTCCTGGTGTGGCGGTGAAATGATTAGATACCAGGAGGAATACCAAGTGCGAAGGCAGGTTATTGCATACAAACTGACGCTGAGGCACGAAAGGATGGGGATCAAACAGGATTAGATACCCTGGTAGTCCATACAGTAAACGATGATTACTAGCTGTTATTCGTAAGATTAGTGGCTAAGGGAAACCGATAAGTAATCCACCTGGGGAGTACGCCGGCAACGGTG	gb|EF029751.1| Uncultured bacterium clone GL_SBF40 16S ribosomal RNA gene partial sequence	96.00%	581	Cytophagaceae
M01138:27:000000000-AHTAW:1:1102:14985:20609	16S	1870	TACGGAGGATCCAAGCGTTATCCGGAATCATTGGGTTTAAAGGGTCCGTAGGCGGTTTAATAAGTCAGTGGTGAAATCTGGTCGCTCAACGATCAAATTGCCATTGATACTGTTAGACTTGAATAATTTGGAAGTAACTAGAATATGTAGTGTAGCGGTGAAATGCTTAGATATTACATGGAATACCGATTGCGAAAGCAGGTTACTACAAATTCATTGACGCTGATGGACGAAAGCGTGGGTAGCGAACAGGATTAGATACCCTGGTAGTCCACGCTGTAAACGATGGATACTAGCTGTTGGGCGCAAGTTCAGTGGCTAAGCGAAAGTGATAAGTATCCCACCTGGGGAGTACGTTCGCAAGAATG	emb|HF543958.1| Uncultured Flavobacterium sp. partial 16S rRNA gene clone PKA-25a	98.00%	623	Flavobacteriaceae
M01138:27:000000000-AHTAW:1:1113:13343:13875	16S	NA	TACGGAGGGTGCAAACGTTGCTCGGAATCATTGGGCGTAAAGCGCACGTAGGCGGCCTGTCAAGTCGGATGTGAAAGCCCTGGGCTCAACCCAGGAAGTGCATCCGAAACTGACAGGCTTGAATGCCGGAGGGGCCCAGAGAATTCCCGGTGTAGAGGTGAAATTCGTAGATATCGGGAGGAATACCAGTGGCGAAGGCGCTGGGCTGGACGGTTATTGACGCTGAGGTGCGAAAGCGTGGGGAGCAAACAGGATTAGATACCCTGGTAGTCCACGCTGTAAACGATGAGTGCTAGGCGGTGGAGGATTTTGACCCCTTCGCTGTCGAAGCTAACGCGTTAAGCACTCCGCCTGGGGAGTACGGTCGCAAGACTA	gb|KY012713.1| Uncultured bacterium clone 353 16S ribosomal RNA gene partial sequence	99.00%	663
M01138:27:000000000-AHTAW:1:2102:10155:19464	16S	1	GACGAAGGATCCAAGCGTTGTCCGGATTTACTGGGTTTAAAGGGTGCGTAGGCGGAAAATTAAGTCAGTGGTGAAAGCCCGCAGCTCAACTGTGGAACTGCCATTGAAACTGGTTTTCTTGAATATAGCTGAGGCAGATGGAATATAACATGTAGCGGTGAAATGCTTAGATATGTTATAGAACACCGATTGCGAAGGCAGTCTGCTAAACTATTATTGACGCTGAGGCACGAAAGCGTGGGGAGCGAACAGGATTAGATACCCTGGTAGTCCACGCCCTAAACGATGGATACTCGACATCAGCGATACACCGTTGGTGTCTGAGCGAAAGCATTAAGTATCCCACCTGGGAAGTACGACCGCAAGGTTG	emb|LM652198.1| Uncultured bacterium partial 16S rRNA gene clone EE5-002_E11	96.00%	600	Chitinophagaceae
M01138:27:000000000-AHTAW:1:1113:15054:6677	16S	47	TACGGAGGATGCGAGCGTTATCCGGATTTATTGGGTTTAAAGGGAGCGCAGACGGGATGTTAAGTCAGCTGTGAAAGTTTGCGGCTCAACCGTAAAATTGCAGTTGATACTGGCGTTCTTGAGTGCAGTTGAGGTGTGCGGAATTCGTGGTGTAGCGGTGAAATGCTTAGATATCACGAAGAACTCCGATTGCGAAGGCAGCTCACTAAACTGTAACTGACGTTCATGCTCGAAAGTGTGGGTATCAAACAGGATTAGATACCCTGGTAGTCCACACGGTAAACGATGGATACTCGCTGTTGGCGATATACAGTCAGCGGCCAAGCGAAAGCGTTAAGTATCCCACCTGGGGAGTACGCCGGCAACGGTG	gb|JQ998895.1| Uncultured bacterium clone GKJWQY101BVQAI 16S ribosomal RNA gene partial sequence	100.00%	668	Bacteroidaceae
M01138:27:000000000-AHTAW:1:2111:4092:7185	16S	NA	GACGAAGGATCCAAGCGTTGTCCGGATTTACTGGGTTTAAAGGGTGCGTAGGCGGAAGATTAAGTCAGTGGTGAAAGCCCGCAGCTCAACTGCGGAACTGCCATTGAAACTGATTTTCTTGAATACGGTTGAGGTAGATGGAATATAACATGTAGCGGTGAAATGCTTAGATATGTTATAGAACACCAATTGCGAAGGCAGTCTACTAAGCCGGGATTGACGCTGAGGCACGAAAGCGTGGGGAGCGAACAGGATGAGATACCCTGGTAGTCCACGCCCTAAACGTTGATTTCTCGCTGGGGGCAATACACTCTCAGCGGCGAAGCGAAAGCGTTAAGTAATCCACCTGGGAAGTACGATCGCAAGGTTG
M01138:27:000000000-AHTAW:1:1116:9476:21306	16S	1	TACGTAGGGTGCGAGCGTTAATCGGAATTACTGGGCGTAAAGCGTGCGCAGGCGGTTATACAAGACAGGCGTGAAATCCCCGGGCTTAACCTGGGAGTGGCGCCTGTGACTGTATAGCTAGTGTGCGTGAGAGGGGGGTAGAATTCCAGGTGTAGCAGTGAAATGCGTAGATATGTGGAGGAATACCAATGGCGAAGGCAGCCCCCTGGGATAACACCGACGCGCATGCACGAAAGCGTGTGGAGCAAACAGGATTAGATACCCTGGTAGTCCACGCCCTAAACGATGCTGACTAGTTGTTCGGGATTGACATCCTGAGTAACGTAGCTAACGCGTGAAGTCAGCCGCCTGGGGAGTACGGTCGCAAGATTA	gb|CP015018.1| Polynucleobacter asymbioticus strain Tro8F10W22 complete genome	98.00%	630	Burkholderiaceae
M01138:27:000000000-AHTAW:1:1117:18561:21462	16S	NA	TACGGAGGGTGCAAGCGTTATCCGGAATCATTGGGCGTAAAGAGCTCGTAGGTCGTTTGTTACGTCGGATGTGAAATCCTGAGGCTCAACCTCAGGCCTGCATTCGATACGGGCGAACTAGAGTTTGGTAGGGGAGACTGGAATTCCTGGTGTAGCGGTGGAATGCGCAGATATCAGGAGGAACACCAATGGCGAGGGCAGGTCTCTGGGCCAATACTGACACTGAGGAGCGAAAGTCTGGGGAGCGAACAGGATTAGATACCCTGGTAGTCCAGACCGTAAACGGTGGGCACTAGTTGTGGGAACCTTCCACGGTTTCTGCGACGCAGCTAACGCATTAAGTGCCCCGCCTGGGGAGTACGATCGCAAGGTTG	gb|KF978779.1| Uncultured bacterium clone 16SOTU42 16S ribosomal RNA gene partial sequence	99.00%	641
M01138:27:000000000-AHTAW:1:1119:24132:11185	16S	1814	GTGCCAGCGCGGTAATACGGAGGGTGCAAGCGTTGTCCGGATTTATTGGGTTTAAAGGGTGCGTAGGCGGCTATTTAAGTCAGCGGTGAAAGACTTCGGCTCAACCGGAGCAGTGCCATTGATACTGGATAGCTTGAGTGTTGGAGGGGTACATGGAATTGATGGTGTAGCGGTGAAATGCATAGGTACCATCAGGAACACCGATAGCGAAGGCATTGTACTGGCCAACAACTGACGCTGAGGCACGAAAGTGTGGGGATCGAACAGGATTAGATACCCTGGTAGTCCACACTGTAAACGATGATTACTCGCTGTTATGGTGAATGCTGTAGCGGCCAAGCGAAAGCGTTAAGTAATCCACCTGGGGAGTACGCCGGCAACGGTG	gb|HM129362.1| Uncultured bacterium clone SING766 16S ribosomal RNA gene partial sequence	98.00%	661	Cyclobacteriaceae
M01138:27:000000000-AHTAW:1:2109:6973:18866	16S	1	TACGGAGGGTGCAAGCGTTATCCGGAATCATTGGGTGTAAAGGGTCCGCAGGCGGATTTATAAGTCAGTGGTGAAATCCTATCGCTTAACGATGGAACTGCCATTGATACTGTAAGTCTTGAATTCGGTCGGAGTGGGCGGAATGTGTAGTGTAGCGGTGAAATGCATAGATATTGCGCAGAACACCGATGGCGAAGGCAGCCCACTAGGCCTGAATTGACGCTCAGGGACGAAAGCGTGGGGATAAAACAGGATTAGATACCCTGGTAGTCCACGCTGTAAACGATGATTACTTGTTTTCGGCGATATAGAGTCGGAGACTAAGCGAAAGTGATAAGTAATCCACCTGGGGAGTACGATCGCAAGGTTG	gb|KF900020.1| Uncultured bacterium clone ISNOV-31 16S ribosomal RNA gene partial sequence	98.00%	627	Cryomorphaceae
M01138:27:000000000-AHTAW:1:2105:5391:21696	16S	NA	TACATAGGGTGCAAGCGTTGTCCGGAATTATTGGGCGTAAAGAGCTCGTAGGTGGTTCGTCGCGTCGGATGTGAAACTCTGGGGCTTAACCCCAGACCTGCATTCGATACGGGCGAGCTTGAGTATGGTAGGGGAGTCTGGAATTCCTGGTGTAGCGGTGGAATGCGCAGATCTCAGGAGGAACACCAATGGCGAAGGCAGGACTCTGGGCCATTACTGACACTGAGGAGCGAAAGCGTGGGGGGCGAACAGGAGTAGATACCCTGGTAGGCCACGCCGTAAACGGTGGGCAATAGTTGTGGGGACCGTCCACGGTCTCGGCGACGCAGCTAACGCATTAAGTGCCCCGCCTGGGGAGTACGATCGCAAGATTA	gb|KF766723.1| Uncultured bacterium clone IMCC19202 16S ribosomal RNA gene partial sequence	98.00%	639
M01138:27:000000000-AHTAW:1:1107:9561:7152	16S	84	TACGGAGGGTGCAAGCGTTAATCGGAATTACTGGGCGTAAAGCGTGCGTAGGCGGCCTTTTAAGTCGGATGTGAAATCCCCGGGCTCAACCTGGGCACTGCATCCGATACTGGGAGGCTAGAATGTGGGAGAGGGAGGTGGAATTTCCGGTGTAGCGGTGAAATGCATAGAGATCGGCAGGAACATCGGTGGCGAAGGCGAATTCCTGGACCAAAATTGACGCTGAGGCACGAAAGCGTGGGGAGCAAACAGGATTAGATACCCTGGTAGTCCACGCCGTAAACGATGTCAACTAGCCGTCGGCTCCAGCTAAGGGGTCGGTGGTGCAGCTAACGCATTAAGTTGACCGCCTGGGGAGTACGCGCGCAAGCGTA	gb|KX635205.1| Uncultured bacterium clone OTU2254 16S ribosomal RNA gene partial sequence	97.00%	621	Thiotrichaceae
M01138:27:000000000-AHTAW:1:2116:18234:11553	16S	NA	TACGGAGGGTGCAAGCGTTGTCCGGATTTATTGGGTTTAAAGGGTGCGTAGGCGGTCTGGTAAGTCGGCGATGAAAGCCCGGGGCTCAACCCCGGAACTGTCGTCGATACTGTCGGACTTGAGTGAGGTGAAGGCTGGCGGAATGGGCGGTGTAGCGGTGAAATGCATAGATACCGTCCAGAACCCCGATTGCGAAGGCAGCTGGCTATACCTTTACTGACGCTGAGGCACGAAAGCGTGGGGAGCGAACAGGATTAGATACCCTGGTAGTCCACGCCGTAAACGATGGATACTCGCCGTCGGCGACAAACAGTCGGCGGCTTAGCGAAAGCGTTAAGTATCCCACCTGGGGAGTACGCCGGCAACGGTG
M01138:27:000000000-AHTAW:1:1104:20104:18664	16S	11	TACGGAGGATCCAAGCGTTATCCGGATTTATTGGGTTTAAAGGGTGCGTAGGCGGTTTTATAAGTTAGAGGTGAAATCCCGTGGCTCAACCACGGAACTGCCTCTGATACTGTAGGACTAGAGAATGGTTGCTGTGGGCGGAATGTGTGGTGTAGCGGTGAAATGCTTAGAGATCACACAGAACACCGATTGCGAAGGCAGCTCACAAAGCCATATCTGACGCTGAGGCACGAAAGCGTGGGGAGCAAACAGGATTAGATACCCTGGTAGTCCACGCCGTAAACGATGATAACTCGTTGCCAGCGATATACCGTTGGTGACTTAGCGAAAGCGATAAGTTATCCACCTGGGGAGTACGTTCGCAAGAATG	gb|JQ683655.1| Uncultured Firmicutes bacterium clone MH-224 16S ribosomal RNA gene partial sequence	98.00%	632	Rikenellaceae
M01138:27:000000000-AHTAW:1:1108:18609:9316	16S	NA	TACGGAGGGAGCTAGCGTTGTTCGGAATCACTGGGCGTAAAGCGTGCGTAGGCGGGCCGATAAGTCAGTGGTGAAAGCCCATAGCTCAACTATGGAACTGCCATTGATACTGTCGGTCTTGAGTACAAGTGAGGTTGGCGGAATGTGTGGTGTAGCGGTGAAATGCTTAGATATCACACAGAACACCGATTGCGAAGGCAGCTGGCCAACTTGTAACTGACGCTGAGGGACGAAAGTGTGGGGATCAAACAGGATTAGATACCCTGGTAGTCCACACCGTAAACGATGATTACTAGATTTTGGCCTTATGGTCAGAGTCCAAGCGAAAGTGTTTAGTAATCCACCTGGGGAGTACGTCCGCAAGGCTG
M01138:27:000000000-AHTAW:1:1103:14650:20445	16S	136	TACAGAGGGTGCGAGCGTTAATCGGAATTACTGGGCGTAAAGCGTGCGTAGGTGGTTTTTTAAGCTGGATGTGAAAGCCCCGGGCTTAACCTGGGAACTGCATTCAGGACTGGGAAACTCGAGTCTGGGAGAGGGTGGTGGAATTTCCGGTGTAGCGGTGAAATGCGTAGATATCGGAAGGAACATCAGTGGCGAAGGCGACCGCCTGGCCTAAGACTGACACTGAGGCACGAAAGCGTGGGGAGCAAACAGGATTAGATACCCTGGTAGTCCACGCCGTAAACGATGTCGACTAGCCGTTGGAGACCCTCGTGGTTTTTAGTGGCGAAGCTAACGCGATAAGTCGACCGCCTGGGAAGTACGGCCGCAAGGTTG	gb|KF712658.1| Uncultured bacterium clone FH52 16S ribosomal RNA gene partial sequence	99.00%	663	Pseudomonadaceae
M01138:27:000000000-AHTAW:1:2105:28170:10565	16S	NA	TACAGAGGTCTCAAGCGTTGTTCGGATTCATTGGGCGTAAAGGGTGCGTAGGCGGTTTGGTAAGCCAGATGTGAAATTCCTGGACTCAACCGAGGAACTGCATTTGATACTGCCAGACTAGAGTACTGGAGAGGAGACTGGAATTCACGGTGTAGCAGGGAAATGAGAAGATATCGTGAGGAAGGCCAGTGGCGAAGGCGAGTCTCTGGACAGTAACTGACGCTGAGGCACGAAGGCCAGGGGAGCAAACGGGATTAGATACCCCGGTAGTCCTTGCAGTAAACGGTGTGCGCTTGGTGTGGGAGGAATCGACCCCTTCCGTGCCGGAGCTAACGCGTTAAGCGCACCGCCTGGGGAGTACGGTCGCAAGATTA
M01138:27:000000000-AHTAW:1:1102:23406:4032	16S	NA	TACGAAGGGACCTAGCGTTGTTCGGAATTACTGGGCGTAAAGCGCGCGTAGGCCGTTGAGTTAGTTAATTGTGAAATCCCAAAGCTTAACCTTGGAACTGCAATTAAAACTGCTCGACTAGAGTTTGATAGAGGAAAGCGGAATACATAGTGTAGAGGTGAAATTCGTAGATATTATGTGGAACACCAGTTGCGAAGGCGGCTTTCTGGATCAACACTGACGCTGAGGCGCGAAAGCATGGGGAGCAAAGAGGATTAGATACCCTCGTAGTCCATACCATAAACGCTGATTGCTAGATGTTGGAAAATTATTTTCAGTATCGCAGCTAACGCATTAAGCAATCCGCCTGGGGAGTACGGCCGCAAGATTA
M01138:27:000000000-AHTAW:1:2114:19339:21314	16S	NA	TACGTATGTCGCAAGCGTTATCCGGAATTATTGGGCATAAGGGGCGTCTAGGCGGTTTAGTAAGTCTGATGTGAAAATGCGGGGCTCAACCCCGTATTGCGTTTGAAACTACTAGGCCAGAGTATTGGAGAGGTAAGCGGAACTACAAGGGTAGAGGGGAAATTCGTAGATAATTGCAGGAATGCCAATTGGGAAGCCAGCTTACTGGACAAATACTGACGCTGAAGCGCGAAAGCTAGGGGAGCAAACAGGATTAGATACCCTGGTAGTCCTAGCTGTAAACGATGATCACTGGGTGTGGGGGGTCGAACCTCTGTGCCGAAGTGAATACGATAAGTGATCCGCCTGGGGAGTACGTTCGCAAGAATG	gb|KM410614.1| Uncultured prokaryote clone GS10-10-113 16S ribosomal RNA gene partial sequence	97.00%	621
M01138:27:000000000-AHTAW:1:1114:11377:16408	16S	14	TACGGAGGGGGGCTAGCGTTGTTCGGAATTACTGAGCGTAAAGCGCACGTAGGCGGCTATTCAAGTCAGAGGTGAAAGCCCGGGGCTCAACCCCGGAACTGCCTTTGAAACTAGGTAGCTAGAATCTTGGAGAGGTCAGTGGAATTCCGAGTGTAGAGGTGAAATTCGTAGATATTCGGAAGAACACCAGTGGCGAAGGCGACTGACTGGACAAGTATTAACGCTGAGGTGCGAAAGCGTGGGGAGCAAACAGGATTAGATACCCTGGTAGTCCACGCCGTAAACGATGATAACTAGCTGTTCGGGTACTTGGTATCTGAGTGGCGCAGCTAACGCGTTAAGTTATCCGCCTGGGGAGTACGGTCGCAAGATTA	gb|KM151226.1| Uncultured bacterium clone LNH_1_16_12_Pumice.144907 16S ribosomal RNA gene partial sequence	99.00%	654	Sphingomonadaceae
M01138:27:000000000-AHTAW:1:2105:10785:11799	16S	NA	TACGGAGGATGCAAGTGTTATCCGGATTTACTGGGTATAAAGGGTGCGTAGGCGGCCTTGTGCGTCAGAGGTGAAATATCCGGGCTTAACCCGGAGGGTGCCTTTGATACGGCAGGGCTTGAGTGCGAGAGAGGATGATGGAATTCCTGGTGTAGCGGTGAAATGCGTAGATATCAGGAGGAACACCGGTGGCGAAGGCGGTCATCTGGCTCGTAACTGACGCTGAGGCACGAAAGCGCGGGGATCAAACAGGATTAGATACCCTGGTAGTCCGCGCCCTAAACGATGTATGCTTGGTGTTGGGCCCGCAAGGGTTCAGTGCCGTAGGGAATCTGATAAGCATACCACCTGGGGAGTACGATCGCAAGGTTG
M01138:27:000000000-AHTAW:1:1107:14841:8071	16S	NA	TACGGAGGGTGCAAGCGTTGTCCGGGTTTATTGGGCTTAAAGGGTGCGTAGGCGGCCAAATAAGTCGGGGGTGAAACCCACAGGCTTAACCTGTGGAGTGCCCTCGATACTGTATGGCTTGGGTTATCTCTAGGCGGGCGGAATGGAAGGTGTAGCGGTGAAATGCATAGATATCTACCAGAACGCCGATAGCGAAGGCAGCTCGCTGGGGATATACCGACGCTGAGGCACGATAGCGTGGGGAACAAACAGGATTAGATACCCTGGTAGTCCACGCCGTAAACGATGGCCACTCGGTGTCAGCATTGGATGTTGGTGCCCAAGCGAAAGCGTTAAGTAGCCCACCTGGGGAGTACGCCGGCAACGGTG
M01138:27:000000000-AHTAW:1:1105:4499:18272	16S	32	TCCCGGCAGTCCAAGTCGCAACCACTATTACTGGGTCTAAGACATCCGTAGCTCGCATAGTAAGTCTCTTGTGAAATCGGGCATCTTGAGTGTCCGTCGTGCAAGAGATACTGCTTTGCTAGAGACTGGGGGACGTAAGGAGTACGATTGAGGTAGTGGGTAAATACGTTAATCTCGATCGGACGAACAACAGCGAAGGCACCTTACGATTACAGTTCTGACAGTAAGGGATGAAGGCTAGGGGCGCAAAATGGATTAGATACCCATGTAGTCCTAGCAGTAAACACTGCACACTAAACATTGGCACCTCCTCGAGAGGTATCAGTGCTGCAGCGAAGGCGAAAAGTGTGCTACCTGGGAAGTATAGTCGCAAGGCCG	gb|DQ310419.1| Uncultured archaeon clone mrR1.02 16S ribosomal RNA gene partial sequence	97.00%	637	Pacearchaeota Incertae Sedis AR13
M01138:27:000000000-AHTAW:1:1110:8321:15419	16S	NA	TACGTAGGGTGCAGGCGTTAATCGGAATTACTGGGCGTAAAGCGTGCGCAGGCGGCTTCCTAAGTCAGATGTGAAATCCCCGGGCTTAACCTGGGAACTGCGTTTGAAACTGGGAGGCTAGAGTGCGGCAGAGGGGGGTGGAATTCCACGTGTAGCAGCGAAATGCGTAGATATGTGGAGGAACACCGATGGCGAAGGCAGCCCCCTGGGCCAGCACTGACGCTCATGCACGAAAGCGTGGGGAGCAAACAGGATTAGAGACCCTGGTAGTCCACGCCCTAAACTATGTCGACTAGTTGTTGGGGGAGTCTGTCCCTCAGTAACGTAGCTAACGCGTGAAGTCGACCGCCTGGGGAGTACGGTCGCAAGATTA
M01138:27:000000000-AHTAW:1:1116:2574:10465	16S	NA	GACAGAGGGTGCAAACGTTGCTCGGAATCACTGGGCGTAAAGGGCGTGTAGGCGGGAATGTAAGTCGGGCGTGAAATCCCTGGGCTCAACCTAGGAACTGCACTCGAAACTGCGTTTCTTGAGTACTGGAGAGGAAAGCGGAATACCTGGTGTAGAGGTGACATTCGTAGATATCAGGTGGAACACCGGTGGCGCAGGCGGCTTTCTGGGCAGTAACTGACGCTGAGACGCGAAAGCGTGGGGAGCAAACAGGATTAGATACCCTGGTAGTCCACGCTGTAAACAAGGAGCGCTAGGTGTCGTGGGTATTGACCCCCGCGGTGCCGTAGCTAACGCATTAAGCGCTCCGCCTGGGAAGTACGGTCGCAAGACTA	dbj|AB659958.1| Uncultured bacterium RNA for 16S rRNA partial sequence clone: B1001R003_M20	98.00%	639
M01138:27:000000000-AHTAW:1:2112:17004:21955	16S	NA	TACATGTGGTGCAAGCGTTGTTCGGAATTACTGGGCATAAAGGGTGCGTAGGCGGTGTCGTCAGTCTGGGGTGAAATCCTGCGGCCCAACCGTGGGACTGCCTCGGATACTGCGATGCTTGAGTGCGTGAGGGGTGATCGGAACGCGTGGTGTAGCGGTGAAATGCGTAGATATCACGCGGAAGGCCAACGGCGAAGGCAGATCACTGGCGCGCAACTGACGCTGAGTGCACGAAAGCGTGGGGAGCAAACAGGATTAGATACCCTGGTAGTCCACGCCGTAAACGATGGGCACTGGATCGTCGCGGCGCTATGCCGTGGCGGTCGTAGGAAATTCATTAAGTGCCCCGCCTGGGGAGTATGGTCGCAAGGCTG
M01138:27:000000000-AHTAW:1:1114:9063:6538	16S	NA	TACAGAAGGTGCGAGCGTTAATCGGAATTACTGGGCGTAAAGGGTGCGTAGGTGGTTACGTAAGTTAGGTGTGAAATTCCTGGGCTCAACCTGGGGACTGCGCCTAATACTGCGAGACTAGAGTACTGTAGAGGAAGGTGGAATTTCCAGTGTAGCGGTGAAATGCGTAGATATTGGAAGGAACATCGGTAGCGAAGGCGACCTTCTGGACAGATACTGACACTGAGGCACGAAAGCATGGGGAGCAAACAGGATTAGATACCCTGGTAGTCCATGCCGTAAACGATGAAGACTGGCTGTTGGAAACCTTAGGGTTTTTAGTAGCGAAGCTAACGCGTTAAGTCTTCCGCCTGGGGAGTACGGCCGCAAGGTTA
M01138:27:000000000-AHTAW:1:2112:26341:16961	16S	10	TACGGAGGGTGCAAGCGTTATCCGGATTTATTGGGTTTAAAGGGTCCGTAGGCGGATACGTAAGTCAGTGGTGAAATCTCATAGCTCAACTATGAAACTGCATTTGATACTGCGGGTCTTGAGTAAGGTAGAGGTAGCTGGAATAAGTAGTGTAGCGGTGAAATGCATAGATATTACCTAGAACACCAATTGCGAAGGCAGGTTACTATGTCTTAACTGACGCTGATGGACGAAAGCGTGGGGAGCGAACAGGATTAGATACCCTGGTAGTCCACGCCGTAAACGATGCAAACTCGTTTTTGGTTTTACGGAATCAGAGACTAAGCGAAAGTGATAAGTTAGCCACCTGGGGAGTACGACCGCAAGTTTG	gb|KU714848.1| Chryseobacterium sp. ADW001 16S ribosomal RNA gene partial sequence	98.00%	627	Flavobacteriaceae
M01138:27:000000000-AHTAW:1:1109:9611:21094	16S	NA	TACGGAGGTGGCAGGCGTTACTCGGATTGATTGGGTGTAAAGGGCATGTAGGCGGTGCGCTAAGTCGAATGTGAAATCCCTTGGCTTAACCAAGGAACTGCATTCGAAACTGGCGTACTTGAGTGTTGGAGAGGAAGATGAAATTCCCGGTGGAACAGTGAAATGTGTAGATATCGGGAGGGAACACCAGTGGCGAAGGCGATCTTCTGGACAACTACTGACGCTGAAATGCGAAAGCTAAGGGAGCAAACAGGATTAGATACCCTGGTAGTCCTAGCCGTAAACGATGTGCACTAGGTGTCGGGCCCTCTGGGCTCGGTGCCGCAGTTAACACTTTAAGTGCACCACCTGGGGAGTACGGTCGCAAGACTG
M01138:27:000000000-AHTAW:1:1116:9538:7265	16S	NA	GACGAAGGATCCAAGCGTTGTCCGGATTTACTGGGTTTAAAGGGTGCGTAGGCGGAGAATTAAGTCAGTGGTGAAAGCCCGCAGCTCAACTGCGGAACTGCAAATGAAACTGATTTTCTTGAATACGGTTGAGGTAGATGGAATATAACGTGTAGCGGTGAAATGCTTAGATATGTTATAGAACACCAATGGCGAAGGCAGTCTACTAAGCCGACAGTGACGCTGAGGCACGAAAGCGTGGGGAGCGAACAGGATTAGATACCCTGGTAGTCCACGCCGTAAACGTTGATTTCGCGCTGGTGGCAATACACTGTCAGCGGCGAAGCGAAAGCGTTAAGTAATCCGCCTGGGAAGTACGACCGCAAGGTTG
M01138:27:000000000-AHTAW:1:2110:26679:20375	16S	17	TACGTATGTCGCAAGCGTTATCCGGAATTATTGGGCATAAAGGGCGTCTAGGCGGTTTAGAAAGTCTGATGTGAAAATGCGGGGCTCAACCCCGTATTGCGTTGGAAACTACTAGGCTAGAGTATTGGAGAGGTAGGGGGAACTACAAGTGTAGAGGTGAAATTCGTAGATATTTGTAGGAATGCCAATTGGGAAGCCAGCTTACTGGACAAATACTGACGCTGAAGCGCGAAAGCTAGGGGAGCAAACAGGTTTAGATACCCTGGTAGTCCTAGCTGTACAAGATGTTCAATGGGTGTGGGGGGTCGCACCTCTGTGACGAAGTTAATACGATAAGTGATCCGCCTGGGGAGTACGTTCGCAAGAATG	gb|KM410614.1| Uncultured prokaryote clone GS10-10-113 16S ribosomal RNA gene partial sequence	97.00%	621	Fusobacteriaceae
M01138:27:000000000-AHTAW:1:2112:19575:16196	16S	1	TACGGAGGGTGCAAGCGTTACTCGGAATCACTGAGCGTAAAGAGCGTGTAGGCGGATATATAAGTCAGAGGTGAACCCCAATAGCTTAACTATTGAACTGATTTTGAAACGGTCTATCTAGAATGTGGGAGAGGGAGATGGAATCTCTGGTGTAGGGGTAAAATCCGTAGAGATCAGAAGGAATGCCGATTGCGAAGGCGATCGACTGGAACATTATTGACGCTGAGACGCGAAAGCGTGGGGAGCAAACAGGATTAGATACCCTGGTAGTCCACGCCCTAAACGATGCACACTAGTTGTTGTGAGGCTAGACCTTGCAGTAATGCAGTTAACACATTAAGTGTGCCGCCTGGGGAGTACGGTCGCAAGATTA	gb|KP636149.1| Uncultured bacterium clone P2F9 16S ribosomal RNA gene partial sequence	97.00%	623	Campylobacteraceae
M01138:27:000000000-AHTAW:1:2117:26254:15265	16S	NA	TACGGAGGATCCAAGCGTTATCCGGAATTATTGGGCGTAAAGGGTAGGTAGGTGGTCTCATTTGTCAGGGGTGAAAGCCTTGAGCTTAACTCAAGAAGTGCCCCTGAAACGGTGAGACTAGAGTGCTGGAGAGGGTCGTGGAATTCCCGGTGTAGCGGTGAAATGCGTAGAGATCGGGAGGAACACCAGAGGCGAAGGCGGCGACCTGGACAGTCACTGACACTCAACTACGAAAGCGTGGGGAGCAAACAGGATTAGATACCCTGGTAGTCCACGCTGTAAACGATGGGTACTAGGCTTGGTGGGTCTTGACCCCTGCTGAGCCGGCGCTAACGCAATAAGTACCCCGCCTGGGAAGTACGGTCGCAAGACTA
M01138:27:000000000-AHTAW:1:2101:5649:9704	16S	30	TACGGAGGGTGCAAGCGTTATCCGGAATCATTGGGTTTAAAGGGTCCGCAGGCGGATTTATAAGTCAGTGGTGAAATCCTATCGCTTAACGATAGAACTGCCATTGATACTGTAAGTCTTGAATTCGGTCGGAGTGGGCGGAATGTGTAGTGTAGCGGTGAAATGCATAGATATTACACAGAACACCGATAGAGAAGGCAGCTCACTAGGCCTGAATTGACGCTCAGGGACGAAAGCGTGGGGATCAAACAGGATTAGATACCCTGGTAGTCCACGCTGTAAACGATGATTACTCGTTTTCGGCGATATACTGGCGGAGACTAAGCGAAAGTGATAAGTAATCCACCTGGGGAGTACGATCGCGAGGTTGAAACTTAGAGGGGTAGACGA	gb|KF900020.1| Uncultured bacterium clone ISNOV-31 16S ribosomal RNA gene partial sequence	98.00%	661	Cryomorphaceae
M01138:27:000000000-AHTAW:1:1109:13933:11704	16S	NA	TACGTAGGGTGCAAGCGTTGTCCGGAATTACTGGGTTTAAAGGGTGCGTAGGCGGCTCGATAAGTCAGTGGTAAAATGTAAGGGCTTAACCCTTACCTTGCCATGGATACTGTTTGGCTAGAGTTACGTGGAGGATACTGGAATTCGTGGTGTAGCGGTGAAATGCATAGATACCACGAGGAACACCAATTGCGAAGGCAGGTATCTGCGCGGAAACTGACGCTGAGGCACGAAAGCATGGGGAGCAAACAGGATTAGATACCCTGGTAGTCCATGCCGTAAACGATGGACACTCGGTGCACGGGATAGATTCTGTGTGCCCAAGGGAAACCGATAAGTGTCCCACCTGGGGAGTACGCTCGCAAGGGTG
M01138:27:000000000-AHTAW:1:1111:28456:14483	16S	7213	TACGTAGGTGGCAAGCGTTGTCCGGATTTACTGGGCGTAAAGGGAGCGTAGGTGGATATTTAAGTGGGATGTGAAATACTTGGGCTCAACCTGAGTGCTGCATTCCAAACTGGATATCTAGAGTGCAGGAGCGGAAAGTAGAATTCCTAGTGTAGCGGTGAAATGCGTAGAGATTAGGAAGAATACCAGGGGAGAAGGCGACTTTCTGGACTGTAACTGACACTGAGGCTCGAAAGCGTGGGGAGCAAACAGGATTAGATACCCTGGTAGTCCCCGCCGTAAACGATGAATATTAGGTGTGGGGGTTGTCATGACCTCCGTGCCGCAGCTAACGCATTAAGTATTCCGCCTGGGGAGTACGGTCGCAAGATTA	emb|LK025331.2| Uncultured bacterium partial 16S rRNA gene clone Bt0P14D03	98.00%	641	Clostridiaceae 1
M01138:27:000000000-AHTAW:1:1113:20231:24340	16S	NA	TACGGAGGATGCGAGCGTTATCCGGATTCACTAGGTTTAAAGGGTGCGTAGGCGGGATTATAAGTCAGGGGTTAAAGGCAGTGGCTCAACCATATGCATGCCCTTGATACTGTAGTTCTTGAGTGCTGTCGAGGGTGGCGGAATGTGCCGTGTAGCGGGGCAATGCTTAGCTATTGCACAGGACACCGATAGCGAAGGCAGCTGCCCAGCCAACAACTGACGCTGATGCACGAAAGCGTGGGGATCGAACAGGATTAGATTCCCGGGTAGTCCACGCCGTAAACGATGATGACTAGCTGTATGCGGCAGACAGTATGCGGCTAAGCGAAAGCGATAAGTCATCCACCTGGGGAGTACGACGGCAACGTTG
M01138:27:000000000-AHTAW:1:2105:15541:6303	16S	NA	TACGAAGGGGGGCAAGCGTTGTTCGGAGTTACTGGGCGTAAAGCGCACGCAGGCGGTTGTTCTAGTTAGAAGTGAAAGCCCCGGGCTCAACCTGGGAACTGCTTTTAATACTGGACAGCTAGAATTATGGAGAGGGTAACGGAATTCCGAGTGTAGAGGTGAAATTCGTAGATATTCGGAAGAACACCAGCGGCGAAGGCGGTTACCTGGCCATTTATTGACGCTCATGTGCGAAAGCGTGGGGAGCAAACAGGATTAGATACCCTGGTAGTCCACGCTGTAAACGATGATTGCTCGATGTTGGGGTGTATACACTTCAGTGTCTAAGCTAACGCGATAAGCAATCCGCCTGGGGAGTACGGTCGCAAGATTA
M01138:27:000000000-AHTAW:1:2107:7616:14271	16S	NA	TACGAAGGATCCAAGCGTTGTCCGGATTTACTGGGTGTAAAGGGTGCGTAGGTGGACTAATAAGTCAGTGGTGAAAGCCTGCAGCTCAACTGTAGAATTGCAATTGAAACTGTTCGTCTCGAGTATGGTTGAGGTTACTGGAATATCTCATGTAGCGGTGAAATGCTTAGATAGGATATAGAACACCAATTGCGAAGGCAGGTAACTAAGCCATAACTGACACTGAGGCACGAAAGCGTGGGGAACAAACAGGAGTAGATACCCTGGTAGTCCACGCCCTAAACGTTGCATACTCGATCTTAGCGATATACAGGTAGGGTCTTAGCGAAAGCGGTAAGTATGCCACCTGGGAAGTACGTTCGCAAGAATG
M01138:27:000000000-AHTAW:1:2112:7396:23348	16S	10	TACGGAGGATCCAAGCGTTATCCGGAATCATTGGGTTTAAAGGGTGCGCAGGTGGTTTATTAAGTCCGTGGTGAAAGACGGTCGCTCAACGATTGCAGTGCCATTGAAACTAGTAGACTTGAGTAAAGTAGAGGTGGGCGGAATTGATAGTGTAGCGGTGAAATGCATAGATATTATCAAGAACTCCAATTGCGTAGGCAGCCCACGTGGCTTTTACTGACACTCAGGCACGAAAGTGTGGGTATCAAACAGGATTAGATACCCTGGTAGTCCACACTGTAAACGATGATAACTAGGTGTCGGCCGAATCTGGTCGGTGCCACAGCGAAAGCGTTAAGTTATCCACCTGGGGAGTACGCCGGCAACGGGG	gb|KF928869.1| Uncultured bacterium clone G03 16S ribosomal RNA gene partial sequence	98.00%	623	Cytophagaceae
M01138:27:000000000-AHTAW:1:1103:16991:14771	16S	NA	TACGTAGGGGGCAAGCGTTATCCGGAATCACTGGGCGTAGAGGGAGCGTAGGCGGTTTGACAAGCCAGAGGTGAAAGGCAATAGCTTAACTATTGTAAGCCCTTGGAACTGTCGAACTTGAGTGCAGGAGAGGAAAGTGGAATTACTAGTGTAGCGGTGAAATGCGTAGATATTAAGAGGAACACCAGTGGCGAAGGCGACTTGCTGGACTGTAACTGACGCTGAGGCTCGAAAGCGTGGGGAGCGAACAGGATTAGATACCCTGGTAGTCCACGCTGTAAACGATGAATACTAGGTGTCAGGTGTCAAAGCTAGGTGCCGCAGCTAACGCATTAAGTATTCCGCCTGGGGAGTACGCACGCAAGTGTG	gb|KX634040.1| Uncultured bacterium clone OTU1089 16S ribosomal RNA gene partial sequence	98.00%	639
M01138:27:000000000-AHTAW:1:1111:14759:19375	16S	NA	TACGGAGGGTGCAAGTGTTAATCGGAATTACTGGGCGTAAAGCGTGCGTAGTCGGTTTTGTAAGTCGGATGTGAAATCCCCGGGCTCAACCTGGGAATTGCCTTCGATACTGGGCAGCTAGAGTTCGGCAGAGGGAAGTGGAATTTCCGGTGTAGCGGTGAAATGCGTAGATATCGGAAGGAACACCAGTGGCGAAAGCGACTTCCTGGACCAGAACTGACGATCAGGCACGAAAGCGTGGGGAGCAAACAGGATTAGATACCCTGGTAGTCCACGCCATAAACGAAGACAACTAGACGTTGGGGGCATAGGGCCCACAGTGTCGCAGCTAACGCGTTAAGTTGCCCGCCTGGGGAGTACGATCGCAAGATTA
M01138:27:000000000-AHTAW:1:2102:21934:14477	16S	1	GACGAGGGATCCTAGCGTTGTTCGGAATCATTGGGCGTAAAGCGGGTGTAGGCGGACTTGTAAGTCAGGTGTGAAATCCCAGGGCTCAACCCTGGAAGTGCACTTGATACTGCAAGACTTGAATGTGGTAGAGGCTATTAGAATTCCTGGTGTAGCGGTGAAATACGTAGATATCAGGAGGAATACCGGAGGCGAAGGCGGATAGATGGGACAACATTGCCGCTGAGACCCGAAAGCGTGGGGATCAAACAGGATTAGATACCCTGGTAGTCCACGCCGTAAACGATGGACACTTGTGGTTAGGGGTATTGACCCCTCTAGTGACGTAGCTAACGCGTTAAGTGTCCCGCCTGGGGAGTACGGTCGCAAGATTA	emb|FR683027.1| Uncultured bacterium partial 16S rRNA gene clone NEU17	96.00%	607	Bdellovibrionaceae
M01138:27:000000000-AHTAW:1:1106:10979:7069	16S	0	TACGAAGGGGGCGAGCGTTGTTCGGAATTACTGGGCGTAAAGGGCGCGCAGGCGGCTAGACAAGTCAGGCGTGAAAGCCCCGGGCTTAACCTGGGAATTGCGCTTGGGACTGTTTGGCTTGAGTTCGGGAGAGGAGAGTGGAATTCCCAGTGTAGAGGTGAAATTCGTAGATATTGGGAAGAACACCGGTGGCGAAGGCGGCTCTCTGGACCGATACTGACGCTGAGGCGCGAAAGCGTGGGGAGCAAACAGGATTAGATACCCTGGTAGTCCACGCTGTAAACGATGTGCGCTAGACGTTGGAGGGCGTAGCCTTCCGGTGTCGCAGCTAACGCTTTAAGCGCACCGCCTGGGGAGTACGGCCGCAAGGTTA	gb|DQ450762.1| Uncultured alpha proteobacterium clone D05_WMSP1 16S ribosomal RNA gene partial sequence	99.00%	664	Rhodospirillaceae
M01138:27:000000000-AHTAW:1:1113:9090:7384	16S	NA	TACGGAGGGTGCAAGCGTTATCCGGAATTACTGGGTTTAAAGGGTACGTAGGTGGTTAGTTAAGTCATATAGTGAAAGACCGTTGCTCAACGACGGTACTGCTAATGAAACTGGCTGACTTGAAACAGGTTAGGGTTTGCGGAATGCGTCAGGTAGCGGTGAAATGCATAGATATGACGTAGAACACCGAAAGCGAAGGCAGCGGGGTGAGCCTTGTTTGACACTGAGGTACGAAAGTGGGGGTAGCGAATAGGATTAGATACGCTGGTAGTCCACACACCAAACGATGCAGACTGTAGATTGGTGCGGAGTGTATCAGTATAGAAGCGAAAGCGATAAGCCTGCCACCCGGGGAGTACGCCCGCAAGGGTG
M01138:27:000000000-AHTAW:1:2112:23623:4810	16S	NA	TACAGAGGTCTCAAGCGTTGTTCGGATTCACTGGGCGTAAAGGGAGCGCAGGCGGGCTGGTGTGTCAGGCGTGAAATCTCGGGGCTCAACCCCGAGGCTGCGCCCGAAACTACCAGTCTAGAGACTTGGAGGGGTAAGCGGAATTCTTGGTGGAGCAGTGAAATGCGTAGATATCAAGAGGAACACCAACGGCGAAGGCAGCTTACTGGACAAGATCTGAAGCTCAGGCTCGAAAGCGTGGGGAGCAAAAGGGATTAGATACCCCTGTAGTCCACGCCGTAAACGGTGCGCATTAGGTCTCGGAGCTTTCGAACGCTTCGGGGCTCAAGCTAACGCATTAAATGCGCCGCCTGAGGACTACGGCCGCAAGGCTA
M01138:27:000000000-AHTAW:1:1102:23181:15901	16S	NA	GACGAAGGATGCAAGCGTTATCCGGATTCATTGGGTTTAAAGGGAGCGTAGGCGGCCTTATAAGTCAGTGGTGAAATCTTTGGGCTTAACCCAAAAATTGCCATTGATACTGTAGGGCTTGAGTACAGTTGCTGTGGGCGGAATATGACATGTAGTGGTGAAATACATAGAGATGTCATAGAACACCGATTGCGAAGGCAGCTCACAAAACTGTAACTGACGCTGAGGCTCGAAAGTGCGGGGATCAAACAGGATTAGATACCCTGGTAGTCCGCACTGTAAACGATGATTACTCGCTGCTGGAAGGTAACTTTCAGTGGCTTAGCGAAAGCGATAAGTAATCCACCTGGGGAGTACGCCGGCAACGGTG
M01138:27:000000000-AHTAW:1:1112:8585:9272	16S	0	TACGGAGGGTGCAGGCGTTATCCGGAATCATTGGGTTTAAAGGGGCCGCATGCGGATTTATAAGTCAGTGGTGAAAGCCTACAGCTTAACTGTAGAACTGCCATTGATACTGTAAGTCTTGAATTCTGTCGAAGTGGGCGGAATGTGTAGAGTAGCGGTGAAATGCATAGATATTACACAGAACAACGATAGCGAAGGCAGCTCACTAGGCCTGGATTGACGCTCAGGGACGAAAGCGTGGGGATCAAACAGGATTAGATACCCTGGTAGTCCACGCTGTAAACGATGAGTACTCGTTTTCGGCGATATACAGTCGGAGACTAAGCGAAAGGGATAAGTAATCCACCTGTTGACTACGATCGCAAGGTTG	gb|KC934054.1| Uncultured Lishizhenia sp. clone PY10-10-110 16S ribosomal RNA gene partial sequence	97.00%	618	Cryomorphaceae
M01138:27:000000000-AHTAW:1:1114:28300:15664	16S	654	TACGGAGGGTGCACGCGTTGTCCGGTTTTATTGGGTTTAAAGGCTGCGTAGGCGGTTTATTAAGTCAGTGGTGAAAGACGGTCGCTCAACGATTGCAGTGCCATTGATACTGGTAGACTTGAGTGGGATTGAGGTAGCTGGAATGGATAGTGTAGCGGTGAAATGCATAGATATTATCCAGAACACCAATTGCGTAGGCAAGTTACTAAGTCCCAACTGACGCTGAGGCACGAAAGTGTGGGTATCAAACAGGGTTAGATACCCTGGTAGTCCACACTGTAAACGATGATAACTAACTGTTGGCTTTAGGGTCAGTGGTACAGAGAAATCGTTAAGTTATCCACCTGTGGAGTACGCCGGCAACGGTGAAGCTTAGATGGGTTGGCGG	gb|KM151242.1| Uncultured bacterium clone LNH_1_16_12_Pumice.145398 16S ribosomal RNA gene partial sequence gb|KM151926.1| Uncultured bacterium clone LNH_1_16_12_Pumice.166283 16S ribosomal RNA gene partial sequence	97.00%	641	Cytophagaceae
M01138:27:000000000-AHTAW:1:2112:25181:10142	16S	4	TACGTAGGGTGCAAGCGTTAATCGGAATTACTGGGCGTAAAGCGTGCGCAGGCGGTTTTGTAAGACAGGCGTGAAATCCTTGGGCTCAACCTGGGAATGGCGCTTGTGACTGCAGAGCTGGAGTGCGGCAGAGGGGGATGGAATTCCGCGTGTAGCAGTGAAATGCGTAGATATGCGGAGGAACACCAATGGCGAAGGCAATCCCCTGGGCCTGCACTGACGCTCATGCACGAAAGCGTGGGGAGCAAACAGGATTGGATACCCTGGTAGTCCACGCCCTAAACGATGTCAACTGGTTGTTGGTCCGTAGCCTGATCAGTAACGAAGCTAACGCGTGAAGTTGACCGCCTGGGGAGTACGGTCGCAAGGTTG	gb|KJ818745.1| Uncultured bacterium clone PlCtrl_78 16S ribosomal RNA gene partial sequence	98.00%	636	Comamonadaceae
M01138:27:000000000-AHTAW:1:1118:16715:10908	16S	NA	TACAGAGGGTGCGAGCGTTAATCGGATTTACTGGGCGTAAAGGGTGCGTAGGTGGTTAGATAAGTCGGATGTGAAATCCTCGGGCTCAACCTGAGAACTGCATTCGATACTGTTTGACTAGAGATCGGTAGAGGGTGGCGGAATTCCCGGTGTAGCAGTGAAATGCGTAGATATCGGGAGGAACATCAATGGCGAAGGCAGCCACCTGGGCCTGATCTGACACTGAGGCACGAAAGCGTGGGTAGCAGACAGGATTAGATACCCTGGTAGTCCACGCCGTAAACGATGAAAACTTGACGTTGGATTGTTTTACATTCCAGTGTCGCAGCTAACGCGATAAGTTTTCCGCCTGGGGAGTACGGCCGCAAGGTTG
M01138:27:000000000-AHTAW:1:2106:11605:13905	16S	1	TACGGAGGGTGCAAGCGTTATCCGGAATCATTGGGTTTAAAGGGTCCGCAGGCGGATTTATAAGTCAGTGGTGAAATCCTATCGCTTAACGATAGAACTGCCATTGATACTGTAAGTCTTGAATTCGGTCGGAGTGGGCGGGATGTGTAGTGTAGCGGTGAAATGCATAGATATTCCACAGAACACCGATGGCGAAGGCAGCTCACTAGGCCTGAATTGACGCTCAGGGACGAAAGCGTGGGGATCAAACAGGATTAGATACCCTGGTAGACCACGCTGTAAACGATGATTACCCGTTTGTGGCGATATACTGTCAGAGACTAAGCGAAAGTGATAAGTAATCCGCCTGGGGAGTACGATCGCAAGGTTG	gb|KF900020.1| Uncultured bacterium clone ISNOV-31 16S ribosomal RNA gene partial sequence	97.00%	623	Cryomorphaceae
M01138:27:000000000-AHTAW:1:1111:3936:6957	16S	NA	TACGTAGGGTTCGAGCGTTAATCGGAATTATTGGGCGTAAAGCGTGCGCAGGCGGATGTATAAGATAGATGTGAAATCCTTGGGCTTAACCTGAGAACTGCATATATTACTGTATATCTTGAGTGTGTCGGAGGGGGGTAGAATTCCTCGTGTAGCAGTGAAATGCTTAGAGATGTGGTGGAATACCGATGGCGAAGGCAGCCCCCTGGGATAACACTGACGCTCATGCACGAAAGCGTGGGGAGCAAACAGGATTAGATACCCTGGTAGTCCCAGCCCTAACCGATGTCTACTGGTTGTTGGGTATGTAAAAATACTCAGTAACGAAGCTAACGCGTGAAGTAGACCGCCTGGGGAGTACGGTCGCAAGATTA
M01138:27:000000000-AHTAW:1:1115:3523:15358	16S	29	TACGGAGGATCCAAGCGTTATCCGGATTTATTGGGTTTAAAGGGTGCGTCGGTGGTTTATTAAGTCAGTGGTGAAAGACGGTCGCTCAACGATTGCAGTGCCATTGAAACTGATAGAATTGAGGTTCGTTAAGGTAGGTGGAATTGATAGGGTAGCGGGGAAATGCATAGATATTATCAAGAACTCCAATTGCGTAGGCAACTTACTAGTCGAAAACTGACACTGATGCACGAAAGTGTGGGTATCAAACAGGATTAGATACCCTGGTAGTCCACACTGTAAACGATGATAACTAGGTGTTGGCCTTAAGGGTCAGTGCTACAGCGAAAGCGTTAAGTTATCCACCTGGGGAGTACGCCGGCAACGGTG	ref|NR_108865.1| Pseudarcicella hirudinis strain E92 16S ribosomal RNA gene partial sequence emb|HE585218.1| Pseudarcicella hirudinis partial 16S rRNA gene type strain E92T	94.00%	560	Cytophagaceae
M01138:27:000000000-AHTAW:1:2104:4735:7650	16S	NA	TACGAAGGATGCAAGCGTTATCCGGATTTATTGGGTTTAAAGGGTGCGTAGGCGGCTTACTAAGTCAGTGGTGAAAGCCCATAGCTCAACTATGGAACTGCCATTGCTACTGTCGGACTTGAGTATATGTGATGTTGGCGGAATGTGTAGTGTAGCGGTGAAATGCTTAGATATTACACAGAACACCGATTGCGAAGGCAGCTGACAAATATATAACTGACGCTGAGGGACGAAAGTGTGGGGATCAAACAGGATGAGATACCCTGGTAGTCCACACCGTAAACGATGATTACTAGAGTTGGGCCGTATGGTCAGAGTCCAAGCGAAAGTGTTAAGTAATCCACCTGGGGAGTACGTCCGCAAGGATG
M01138:27:000000000-AHTAW:1:2106:17086:11898	16S	0	TACGTAGGGTGCAAGCGTTGTCCGGAATTATTGGGCGTAAAGAGCTCGTAGGCGGTTTGTCGCGTCTGCTGTGAAAATCCGATGCCCACCATCGGACCTGCCGTGGGTACGGGCAAGCTAGAGTGCGGTGGGGGAGATGGGCATTCCTGGTGTAGCGGTGGAATGCGCAGATATCAGGAGGAACACCAATGGCGAAGGCACATCCCTGGGCCGTAACTGACGCTGAGGAGCGAAAGCGGGGGGAGCGGACAGGATTAGAGACCCTGGTAGTGCACGCCGTAAACGGTGGGTGCTAGTTGTGGGCTCCATTCCACGGAGTCCGTGACGAAGTTAACACATTAAGCACCCCGCCTGGGGAGTACGGTCGCAAGACTA	gb|JN656852.1| Uncultured actinobacterium clone KWK12S.13 16S ribosomal RNA gene partial sequence	97.00%	623	Microbacteriaceae
M01138:27:000000000-AHTAW:1:1101:8298:8232	16S	6	CACGTAGGGGGCAAGCGTTGTTCGGAATTATTGGGCGTAAAGGGCATGTAGGCGGTCTTGTAAGCCTGGTGTGAAATCCTGCAGCTTCACTGTAGAATTGCATCGGGTACTGCTAGACTTGAATCACAGAGGGGAAACTAGAATTCCAGGTGAGGGGGTGGAATCTGTAGATATCTGGAAGAATACCGGTGGCGAAGGCGGGTTTCTAGCTGATGATTGACGCGGAGGTACGAAAGGGCGGGGAGCAAACAGGATTAGATACCCTGGTAGTCCGCACCGTAAACGATGTACACTAGGTGTAGGGGCATGAGCCTCTGTGCCAAAGCTAACGTGATAAGTGTACCGCCTGGGAAGTATGCCCGCAAGGATG	dbj|AB288664.1| Uncultured Spirochaeta sp. gene for 16S rRNA partial sequence clone: ELME-5	98.00%	636	Spirochaetaceae
M01138:27:000000000-AHTAW:1:1102:11649:8185	16S	NA	TACGGAGGGTGCGAGCGTTATCCGGATTTACTGGGTTTAAAGGGTGCGTAGGCGGCCAGATAAGTCAGTCGTGAAATGCGCCGGCTCAACCGGGCGAAGTGCGATTGATACTGTTTGGCTTGAATCAGGTTGAGGTAGGCGGAATGTGGCATGTAGCGGTGAAATGCTTAGATATGCCATAGAACACCGATTGCGAAGGCAGCTTACTGGGCCTGTATTGACGCTGAGGCACGAAAGCGTGGGGAGCAAACAGGATTAGATACCCTGGTAGTCCACGCCCTAAACGATGTTTACTTGCTGTTCGGGCTATATGCCGGAGTGGCGGAGCGAAAGCGATAAGTAAACCACCTGGGGAGTACGCCCGCAAGGGTG	gb|KX476124.1| Uncultured organism clone 5312 16S ribosomal RNA gene partial sequence	94.00%	560
M01138:27:000000000-AHTAW:1:2105:3730:16488	16S	NA	TACGTAGGGTGCGCGCGTTAATCGGCATTACTGGGCGTAAAGCGTGCGCAGGCGGCTTTGCAAGACAGATGTGAAATCCCCGGGCTCAACCTGGGAACTGCATTTGTGACTGTATAGCTGGAGTGCGGCAGAGGGGGATGGAATTCCGCGTGTAGCAGTGAAATGCGTAGATATGCGGAGGAACACCGATGGCGAAGGCAATCCCCTGGGCCTGCACTGACGCTCATGCACGAAAGCGTGGGGAGCAAACAGGATTAGAGACCCTGGGAGTCCACGCCCTAAGCGATGTCAACTGGTTGTTGGGTCTTCACTGACTCAGTAACGAAGCTAACGCGTGAAGTTGACCGCCTGGGGAGTACGGCCGCAAGGTTG	gb|EU800965.1| Uncultured bacterium clone 2C229230 16S ribosomal RNA gene partial sequence	98.00%	636
M01138:27:000000000-AHTAW:1:1103:15343:5715	16S	0	TACGGAGGGTGCAAGCGTTGTCCGGATTTATTGGGCGTAAAGAGCTCGTAGGCGGTTTGTCGCGTCTGCTGTGAGAATCCGAGGCTCAACCTGGGACCTGCAGTGGGTACGGGCAAGCTAGAGTGCGGTAGGGGAGAAGGGAATTCCTGGTGTAGCGGTGAAATGCGCAGATATCAGGAGGAACACCGATGGCGAAGGCACTTCTCTGGGCCGTAACTGACGCTGAGGAGCGAAAGCGTGGGGAGCGAACAGGATTAGATACCCTGGTAGTCCACGCCGTAAACGGTGGGTGCTAGTTGTGGGCCACATTCCACGTGGTCCGTGACGCAGCTAACGCATGAAGCACCCCGCCTGGGGAGTACGGTCGCAAGACTA	gb|KF008927.1| Uncultured Microcella sp. clone PY11-05-205 16S ribosomal RNA gene partial sequence	98.00%	645	Microbacteriaceae
M01138:27:000000000-AHTAW:1:1113:14099:18616	16S	NA	TACATAGGGTGCAAGCGTTGTCCGGAATTATTGGGCGTAAAGAGCTCGTAGGTGGTTCGATACGTCGGATGTGAAAATCAGGGGCTCAACCCCTGACCTGCATTCGATACGGTCGAGCTAGAGTGCGGTAGGGGAGACTGGAATTCCTGGTGTAGCGGTGGAATGCGCAGACATCAGGAGGAGCACCGATGGCGAAGGCAGGTCTCTGGGCCATTACTGACACTGAGGAGCGAAAGCGTGGGGGGCGAACAGGATTAGATACCCTGGTAGTCCACGCCGTAAAAGGTGGGCGCTAGTTGTGCCGACCTTCCACGGTTTGTGCGACGCAGCTAACGCATTAAGCGCCCCGCCTGGGGAGTACGATCGCAAGATTA	gb|JN634172.1| Uncultured actinobacterium clone T030 16S ribosomal RNA gene partial sequence	98.00%	643
M01138:27:000000000-AHTAW:1:2107:17004:7720	16S	6	TACGGAGGGTGCAAGCGTTGTTCGGATTTATTGGGCTTAAAGGGTGCGCAGGTGGTTTATTAAGTCTGTGGTGAAAGACGGTCGCTCAACCATTGCAGTGCCATTGAAACTGGTAGACTTGAGTAAAGTAGAGGTGGGCGGAATTGATCGTGTAGCGGTGAGATGCATAGATATTATCAAGAACTCCAATTGCGTAGGCAGCTCACTTAGCTTTTACTGACACTCATGCACGAAAGTGTGGGTATCAAACAGGATTAGATACCCTGGTAGTCCACACTGTAAACGATGATAACTAGGTGTCGGCCGAATCTGGTCGGTGCCACGGCGAGAGCGTTAAGTTGTCCACCTGGGGAGTACGCCGGCAATGGTG	emb|FN862701.1| Uncultured bacterium partial 16S rRNA gene clone B12306A08	97.00%	623	Cytophagaceae
M01138:27:000000000-AHTAW:1:2117:3880:6523	16S	NA	TACGTAGGGTGCGAGCGTTAATCGGAATTACTGGGCGTAAAGCGTGCGCAGGCGGTTATATAAGACAGATGTGAAATCCCCGGGCTCAACCTGGGAACTGCATTTGTGACTGTATAGCTGGAGTGCGGCAGAGGGGGATGGAATTCCGCGTGTAGCAGTGCAATGCGTAGATATGCGGAGGAACACCGATGGCGAAGGCAATCCCCTGGGCCTGCACTGACGCTCATGCACGAAAGCGTGGGGAGCAAACAGGATTAGATACCCTGGTAGTCCACGCCCTAAACGGTGTCAACTGGTTGTTGTGTCTTCACTGACGCAGTAACGAGGCTAACGCGTGAAGTTGACCGCCTGGGGAGAACGGCCGCAAGGGTGAGGCATAGATAAATTGG	gb|KM165527.1| Uncultured bacterium clone Espejo_9_20_11_Water.136881 16S ribosomal RNA gene partial sequence	97.00%	646
M01138:27:000000000-AHTAW:1:1102:13464:23174	16S	56	TACGTAGGGTGCAAGCGTTAATCGGAATTACTGGGCGTAAAGCGTGCGTAGGCGGTTATTTAAGTCAGATGTGAAAGCCCTGGGCTTAACCTGGGAACTGCATTTGATACTGGGTAACTCGAGTTTAGTAGAGGGGAGTGGAATTTCAGGTGTAGCGGTGAAATGCGTAGAGATCTGAAGGAACACCAGTGGCGAAGGCGGCTCCCTGGACTAAAACTGACGCTGAGGTACGAAAGCGTGGGTAGCAAACAGGATTAGATACCCTGGTAGTCCACGCCGTAAACGATGTCAACTAACTGTTGGGTTCTTTAGAGGACTTAGTAGTGGAGCTAACGTATTAAGTTGACCGCCTGGGGAGTACGGCCGCAAGGCTA	gb|JX673595.1| Uncultured bacterium clone L1_001b_d07 16S ribosomal RNA gene partial sequence	99.00%	654	Methylococcaceae
M01138:27:000000000-AHTAW:1:1103:16395:20100	16S	4	TACGGGGGGTGCAAGCGTTGTTCGGAATTATTGGGCGTAAAGAGCGTGTAGGCGGTTTGATTAGTCTGATGTGAAAGCCCTGGGCTCAACCCAGGAAGTGCATTGGATACTGTCAGACTTGAATACGGGAGAGGGCAGTGGAATTCCTAGTGTAGGAGTGAAATCCGTAGATATTAGGAGGAACACCGGTGGCGAAGGCGGCTGCCTGGACCGATATTGACGCTGAGACGCGAAAGCGTGGGTAGCAAACAGGATTAGATACCCTGGTAGTCCACGCCGTAAACGATGAGTACTAGGTGTTGCGGGTATTGACCCCTGCAGTGCCGCAGCCAACGCGTTAAGCACTCCGCCTGGGGAGTACGGCCGCAAGGCTA	gb|HM992482.1| Uncultured delta proteobacterium clone SB3 16S ribosomal RNA gene partial sequence	98.00%	639	Geobacteraceae
M01138:27:000000000-AHTAW:1:1114:9173:18449	16S	0	TACGGAGGGTGCAAGCGTTATCCGGAATCACTGGGTTTAAAGGGTGCGTAGGCGGGCAGGTGAGTCAGTGGCGAAATCCTGGAGCTCAACTTCAGAACTGCCATTGATACTGTCTGTCTTGAATATTGTGGAGGCAAGCGGGATATGTCATGTAGCGGTGAAATGCTTAGATATGAGATAGAACACCGATTGCGAAGGCAGCTTACTACGCATATATTGACGCTGAGGCACGAAAGCGTGGGGATCAAACAGGATTAGATACCCTGGTAGTCCACGCCCTAAACGATGGATACTCGACATATGCGATACACTGTGTGTGGCTGAGCGAAAGCATTAAGTATCCCACCTGGGAAGTACGTTCGCAAGAATG	gb|JX673506.1| Uncultured bacterium clone 1S_003aRun01_F01 16S ribosomal RNA gene partial sequence	97.00%	621	Chitinophagaceae
M01138:27:000000000-AHTAW:1:2116:18075:15445	16S	22	TACGGAGGGGGCTAGCGTTGTCCGGAAATACTGGGCGTAAAGCGCACGTAGGCGGCTCAGCAAGTCAGGGGTGAAATCCCGGGGCTCAACCCCGGAACTGCCCTTGAAACTGCTAGGCTAGAATCTTGGAGAGGCGAGTGGAATTCCGAGTGTAGAGGTGAAATTCGTAGATATTCGGAAGAACACCAGTGGCGAAGGCGACTCGCTGGACAAGTATTGACGCTGAGGTGCGAAAGCGTGGGGAGCAAACAGGATTAGATACCCTGGTAGTCCACGCCGTAAACGATGATAACTAGCTGTCCGGGTTCATAGAACTTGGGTGGCGCAGCTAACGCATTAAGTTATCCACCTGGGGAGTACGATCGCAAGGTTG	emb|LK937101.1| Uncultured Sphingomonadaceae bacterium partial 16S rRNA gene clone M2_3	99.00%	654	Erythrobacteraceae
M01138:27:000000000-AHTAW:1:2107:26181:18062	16S	3	TACGGAGGGTGCAAGCGTTGACCGGATTTATTGGGTTTAAAGGGTGCGCAGGTGGTTTATTAAGTCAGCGGTGAAAGACGGTCGCTCAACGAGTGCAGTGCCATTGAGACTGGTAGACTTGAGTAAAGTAGAGGTGGGCGGAATTGATAGTGTAGCGGTGAAATGCATAGATATTATCAAGAACTCCAATTGCGTAGGCAGCTCACTTGGCTTTTACTGACACTCATGCACGAAAGGGTGGGTATCAAACAGGATTAGATACCCTGGTAGTCCACACTGTAAACGACGATAACCAGGTGGCGGCCTAATCTTGTCGGTGCCACAGCGAAAGCGTTAAGTTATCCACCTGGGGAGTACGCCGGCAAGGGTG	emb|FN296508.1| Uncultured bacterium partial 16S rRNA gene clone OctH7_1	97.00%	623	Cytophagaceae
M01138:27:000000000-AHTAW:1:2119:8720:22619	16S	NA	TACGTAGGGGGCGAGCGTTACCCGGAATTACTGGGCGTAAAGTGTGCGTAGGCGGCAGGGTAAGTCTTCTGTGAAAGCTCCCGGCTTAACTGGGAGAGGTCAGGAGATACTACCCAGCTTGAGGGCAGTAGAGGAAGGCGGAATTCCCGGTGTAGCGGTGAAATGCGTAGATCTCGGGAGGAACACCAGTGGCGAAGGCGGCCTTCTGGGCTGTGCCTGACGCTGAGGCACGAGAGCGTGGGGAGCAAACAGGATTAGATACCCTGGTAGTCCACGCCCTAAACTATGGATGCTAGGTATAGGGGGTATCGACCCCCCCCTGTGCCGAAGCTAACGCGATAAGCATCCCGCCTGGGGAGTACGGCCGCAAGGCTA
M01138:27:000000000-AHTAW:1:2109:9569:8552	16S	NA	GACGAAGGATCCAAGCGTTGTCCGGATTTACTGGGCGTAAAGAGCTCGTAGGTGGTTCGTCATGTCGGATGTGAAAATCTGGGGCTTAACCCCAGACCTGCATTCGATACGGGCGAGCTAGAGTGTGGTAGGGGAGCCTGGAATTCCTGGTGTAGCGGTGGAATGCGCAGATATCAGGAGGAACACCAATGGCGAAGGCAGGTCTCTGGGCCATTACTGACACTGAGGAGCGAAAGCGTGGGGAGCGAACAGGATTAGATACCCTGGTAGTCCACGCCGTAAACGGTGGGCACTAGGTGTGGGAACCTTCCACGGTTTCTGCGACGCAGCTAACGCATTAAGTGCCCCGCCTGGGGAGTACGATCGCAAGATTA	gb|EU117944.1| Uncultured actinobacterium clone TR1C5 16S ribosomal RNA gene partial sequence	98.00%	639
M01138:27:000000000-AHTAW:1:1119:10135:5723	16S	1	TACGGAGGATCCAAGCGTTATCCGGAATCATTGGGTTTAAAGGGTCCGTAGGCGGTTTAATAAGTCAGTGGTGAAAGCCTACAGCTTAACTGTAGAACTGCCATTGATACTGTAAGTCTTGAATTCGGTCGAAGTGGGCGGAATGTGTAGTGTAGCGGTGAAATGCATAGATATTACACAGAACACCGATAGCGAAGGCAGCTCACTAGGCCTGGATTGACGCTCAGGGACGAAAGCGTGGGGAACAAACAGGATTAGAGACCCCGGTAGGCCACGCTGTAAACGATGATTACTCGTTTTCGGCGATATACAGGCGGAGACTAAGCCAAAGTGATAAGTAATCCACCTGGGGAGTACGATCGCAAGGTTG	gb|KC934054.1| Uncultured Lishizhenia sp. clone PY10-10-110 16S ribosomal RNA gene partial sequence	97.00%	618	Cryomorphaceae
M01138:27:000000000-AHTAW:1:2113:5425:6005	16S	NA	TACGGAGGGGGCGAGCGTTGTTCGGATTTACTGGGCGTAAAGCGTGCGTAGGTGGTTTCCCAAGTTAGAAGTGAAAGCCCAGGGCTTAACCCTGGAACTGCTTTTAAAACTGGGTCACTAGAATTTAGGAGAGGCAAACGGAATTCCGCGTGTAGAGGTGAAATTCGTAGATATTCGGATGAACACCAATGGCGAAAGCAGTTTGCTGGACTAATATTGACACTGAGGCACGAAAGCGTGGGTAGCAAACAGGATTAGATACCCTGGTAGTCCACGCCGTAAACGATGTGTGCTAGTTATCGGGCAATTTATTGCTCGGTGACGCCGCTAACGCATTAAGCACACCGCCTGGGGAGTACGGTCGCAAGATTA
M01138:27:000000000-AHTAW:1:2118:26505:15089	16S	NA	GACGAAGGATCCAAGCGTTGTCCGGATTTATTGGGTTTAAAGGGTGCGTAGGTGGATTAATAAGTCAGTGGTGAAAGCCTGCAGCTTAACTGTAGAACTGCCATTGATACTGTTAGTCTTGAATGTAGTTGAGGTGGGCGGAATATGACATGTAGCGGTGAAATGCTTAGATATGTCATAGAACACCGATTGCGAAGGCAGCTCACTAAGCTATAATTGACACTGAGGCACGAAAGCGTGGGGAGCAAACAGGGTTAGATACCCTGGTAGTCCACGCCCTAAAGTATGATTGTTGGAGGTGGGCGTTACACTGGCAGCGTCTAAGCGAAAGCGTTAAGTAATCCACCTGGGGAGTACGCCCGCAAGGGTG
M01138:27:000000000-AHTAW:1:1110:16342:12048	16S	NA	TACAGAGGTGGCGAGCGTTACTCGGATTTATTGGGTGTAAAGGGCAGGTAGGTGTCCCTCCAAGTTAGAAGTGAAATCCTTTCGCTTAACGAAAGAACTGCTTCTAAAACTGGCGGGATTGAGGCTAAAAGAGGAGAGCGGAATTCCCGGTGTAAGGGTGAAATCTGTAGATATCGGGAGGAACACCAGTGGCGAAAGCGGCTCTCTGGTTTAGTCCTGACGCTGAGCTGCGAAAGCTAGGGGAGCAAGCAGGATTAGATACCCTGGTAGTCCTAGCCGTAAACGATGAGCACTAGGTGTCGGGAGTTAATCTTTCGGCGCCGTAAGATAACTCGTTAAGTGCTCCACCTGGGGACTACGACCGCAAGGTTA
M01138:27:000000000-AHTAW:1:1101:25092:17563	16S	NA	TACAGAGGGTGCAAGCGTTGTTCGGAATTATTGGGCGTAAAGCGTGCGTAGGCGGACGAATAAGTCTGATGTGAAATCCCTTGGCTTAACCGAGGAGCTGCATTGGATACTGTTTGTCTTGAGTCTTGGAGAGGATAGCGGAATTCCCAGTGTAGAGGTGAAATTCGTAGATATTGGGAGGAACACCAGTGGCGCAAGCGGCTATCTGGACAATGACTGACGCTGAGGCACGAAAGCATAGGGAGCAAACAGGATTAGATACCCTGGTAGTCTATGCCGTAAACGATGGGGACTAGTGGGTGTGATATTCGACCTGTGCACTGACGAAGCTAACGCATTAAGTACCCCGCCTGGGGAGTACGGCCGCAAGGCTA
M01138:27:000000000-AHTAW:1:1103:23980:21110	16S	NA	TACGTAGGGTGCAAGCGTTATCCGGAATTATTGGGCGTAAAGAGTCTGTAGGTGGAAGTATAAGTCTGATGTGAAACACTGGTGCTCAACACCGGAGGAGTGTCGGAAACTGTACATCTAGAGTACATCAGGGGTATGTGGAATTCTTAGAGGAGGGGTTAAATCCGTAGATACTAAGAGGAACACCAATAGCGAAGGCAGCATACTGGGGTGTAACTGACGCTGAGAGACGAAAGCGTGGGGAGCGAAAAGGATTAGATACCCTTGTAGTCCACGCCGTAAACGATGGATACTTGTTGTTGGAGGAATCGACCCCTTCAGTAACGGAGCTAACGCGTTAAGTATCCCGCCTGGGGAGTACGTTCGCAAGAATG
M01138:27:000000000-AHTAW:1:2114:18498:6774	16S	0	TACGGAGGGTGCAAGCGTTATCCGGATTCACTGGGTTTAAAGGGTGCGTAGGTGGGCAGGTAAGTCAGTGGTGAAATCCCCGAGCTCAACTTGGGAACTGCCATTGATACTATCTGTCTTGAATACCGTGGAGGTTAGCGGAATATGTCATGTAGCGGTGAAATGCTTAGAGATGACATAGAACACCGATTGCGAAGGCAGCTGGCTACACGAATATTGACACTGAGGCACGAAAGCGTGGGGATCAAACAGGATTAGATACCCTGGTAGTCCACGCCCTAAACGATGGATACTCGACATATGCGATGCACTGTATGTGTCTGAGCGAAAGCATTAAGTATCCCACCTGGGAAGTACGACCGCAAGGTTG	gb|JX672275.1| Uncultured archaeon clone 4S_002b_h11 16S ribosomal RNA gene partial sequence	99.00%	659	Chitinophagaceae
M01138:27:000000000-AHTAW:1:1101:21633:20648	16S	0	TACAGGGGGAGCAAGCGCTATCCGGATTGATTGGGCGTAAAGCGTCTGTAGGTGGTTTTGGAAGTCTAATGTCAAAGACCAGGGCTTAACTTTGGGAAGGCGTTGGAGTACTCCAGAACTAGAGTACGGTAGGGGCAGAGGGAATTTCCTAAGTAGCAGTGAAATGCGTAGATATAGGGAGGAACACCAGAGGCGAAGGCGCTCTGCTGGGCCGTTACTGACACTGAGAGACGAAAGCTAAGGGAGCAAATAGGATTAGATACCCTAGTAGTCTTAGCTGTAAACGATGGATACTAAGTGCTGGCAAAACCAGTGCTGTAGCTAACGCGTTAAGTATCCCGCCTGGGGAGTATGCTCGCAAGAGTG	gb|AY947986.1| Uncultured phototrophic eukaryote clone PRD18A01 16S ribosomal RNA gene partial sequence; chloroplast	100.00%	661	Hafniomonas laevis
M01138:27:000000000-AHTAW:1:1107:18561:20551	16S	NA	TACGTAGGGGGCAAGCGTTATCCGGAATCATTGGGCGTAAAGCGCGTGTAGGCGGTTCAGTAAGTCCGCTCTGAAAGCCCAGGGCTCAACCCTGGGAGGCGGGTGGATACTACTGGACTAGAGTACGGAAGAGGAGATTGGAATTCCTGGTGTAGCGGTGAAATGCGCAGATATCAGGAGGAACACCAACAGCGAAGGCAGATCTCTGGGACGTTACTGACGCTGAGACGCGAAAGCGTGGGGAGCAAACAGGATTAGATACCCTGGTAGTCCACGCCGTAAACGATGAATACTAGGTGTAGGGGGTATCGACTCCCTCTGTGCCGAAGCTAACGCATTAAGTATTCCGCCTGGGGAGTACGGCCGCAAGGCTA
M01138:27:000000000-AHTAW:1:1116:15680:15882	16S	0	TACGTAGGGTGCAAGCGTTAATCGGAATTACTGGGCGTAAAGCGTGCGCAGGCGGTTATATAAGTCGGATGTGAAATCCCCGGGCTTAACCTGGGAACTGCATTTGAGACTATATAGCTAGAGTACGGTAGAGGGGAATGGAATTCCGCGTGTAGCGGTGAAATGCGTAGATATGCGGAGGAACACCGATGGCGAAGGCAATCCCCTGGACCTGTACTGACGTTCATGCACGAAAGCATGGGGAGCAAACAGGGTTAGAATCCCTGGTAGTCCACGCCCTAAAGGATGTCAACTGGTTGTTGGGTCTTAACTGACTCAGTAACGAAGCTAACGCGTGAAGTTGACCGCCTGGGGAGTACGGCCGCAAGGTTG	gb|EU642329.1| Uncultured Burkholderiales bacterium clone LW18m-2-88 16S ribosomal RNA gene partial sequence	97.00%	627	Comamonadaceae
M01138:27:000000000-AHTAW:1:1102:27407:6542	16S	NA	TACAGAGGGTGCAAGCGTTAATCGGAATTACTGGGCGTAAAGCGCGCGTAGGCGGCTAAGTAAGTCGGGTGTGAAAGCCCCGGGCTCAACCTGGGAACTGCATTCGATACTGTTTAGCTAGAGTATGAGAGAGGGAGGTAGAATTCCACGTGTAGCGGTGAAATGCGTAGATATGTGGAGGAATACCGGTGGCGAAGGCGGCCTCCTGGTTCAATATTGACGCTGAGGTGCGAAAGCGTGGGGGGCAAACAGGATTAGATACCCTGGTAGTCCACGCCGTAAACGATGTCAACGAGCCGTTGGGGGCCTTCGTGGCCTTGGTGGCGTAGCTAACGCGCTAAGTTGACCGCCTGGGGAGTACGGTCGCAAGATTA
M01138:27:000000000-AHTAW:1:1115:8593:17046	16S	NA	TACGAAGGTGTCAAACGTTGTCCGGAATAACTGGGCGTAAAGGGCGCGTAGGCGGTCGCGTAAGTCAGATGTGAAAGCTCTGGGCTCAACCCAGGAATTGCATTTGATACTGCGTGACTTGAGTTCGGTAGAGGAGGGCGGAATTCCAGAAGTAGCGGTGAAATGCGTTGATATCTGGAGGAACACCCGTGGCGAAGGCGGCTCTCTGGTCCGATACTGACGCTGAGGCGCGAAAGGTAGGGTAGCAAACAGGATTAGATACCCTGGTAGTCCTACCCGTAAACGGTGAGTACTAGGTGTTGGAGGTATTGACCCCTTCAGTGCCGAAGCTAACGCATTAAGTACTCCGCCTGGGAACTACGGCCGCAAGGCTG
M01138:27:000000000-AHTAW:1:2109:16039:2845	16S	10285	GTGCCAGCGCGGTAATACGGAGGATGCAAGCGTTATCCGGATTCATTGGGTTTAAAGGGTGCGTAGGCGGCTTTTTAAGTCAGTGGTGAAATCTTGCCGCTTAACGGTAAAATTGCCATTGATACTGATAAGCTTGAGTACAATTGAGGTAAGCGGAATGTGTAGTGTAGCGGTGAAATGCTTAGATATTACACAGAACACCGATTGCGAAGGCAGCTTACTAAACTGTTACTGACGCTGATGCACGAAAGCGTGGGGAGCGAACAGGATTAGATACCCTGGTAGTCCACGCCGTAAACGATGATCACTCGCTGTATGCGATACACAGTATGCGGCCAAGCGAAAGCATTAAGTGATCCACCTGGGGAGTACGATCGCAAGGTTG	emb|HG324445.1| Uncultured bacterium partial 16S rRNA gene clone 150HB6	99.00%	682	Prolixibacteraceae
M01138:27:000000000-AHTAW:1:1101:28297:10643	16S	0	TACGGAGGGTGCAAGCGTTATCCGGAATCATTGGGTGTAAAGGGTCCGCAGGCGGATTTATAAGTCCGTGGTGAAATCCTATCGCTTAACGATAGAATTGCATTTGATACTGTAAGTCTTGAATTCGGTCGGAGTGGGCGGAATGCGTAGTGTAGCGGTGAAATGCATAGATATTACACAGCACACCGATAGCGAAGGCAGCTCACTTGGCCTGAATTGACGCTCAGGGACGAAAGCGTGGGGAACAAACAGGAGTAGATACCCTGGTAGTCCACGCTGTAAACGATGATTACTCGTTTTCGGCGATATACTGTCGGAGACTAAGCGAAAGTGATAAGTAATCCACCTGGGGAGTACGATCGCAAGGTTG	gb|KF900020.1| Uncultured bacterium clone ISNOV-31 16S ribosomal RNA gene partial sequence	97.00%	618	Cryomorphaceae
M01138:27:000000000-AHTAW:1:1117:11153:15520	16S	10	TACGGAGGGGGCTAGCGTTGCTCGGAATTACTGGGCGTAAAGGGCGCGTAGGCGGCTTTGTAAGTCAGGCGTGAAAGCCCCGGGCTCAACCCGGGAATGGCGCTTGGGACTGCAGGGCTCGAGGTCGGGAGAGGGTAGTGGAATTCCCAGTGTAGCGGTGAAATTCGTAGACATTGGGAAGAACACCAGTGGCGAAGGCGGCTACCTGGACCGAATCTGACGCTAAGGCGCGAAAGCGGGGGGAGCAAACAGTATTAGATACCCTGGTAGTCCACGCCGTAAACGATGCGTGCTAGACGTTGGGTGGTTCGCCATTCGATGTCGCAGCTAACGCGTTAAGCACGCCGCCTGGGGAGTACGGCCGCAAGGTTA				Rhodospirillaceae
M01138:27:000000000-AHTAW:1:1108:8189:7964	16S	NA	TACGGAGGATCCAAGCGTTGTCCGGATTTATTGGGTTTAAAGGGTGCGTAGGCGGGTTATTAAGTCAGTGGTGAAAGCCGGCAGCTCAACTGTCGAACTGCCATTGAAACTGATAGCCTAGAATCTAGTAGAGGTAGGCGGAATGTATCATGTAGCGGTGAAATGCTTAGATATGATACAGAACACCAATTGCGAAAGCAGCTTACTATGCTAGTATTGACGCTGAGGCACGAAAGCGTGGGGATCAAACAGGATTAGATACCCTGGTAGTCCACGCTGTAAACGTTGAATACTCGATGTTGGCGATATACAGTCAGCGTCCAAGAGAAATCGTTAAGTATTCCACCTGGGGAGTACGCTCGCAAGAGTG
M01138:27:000000000-AHTAW:1:2112:23269:3585	16S	0	TACGGAGGGTGCAAGCGTTATCCGGAATCATTGGGTTTAAAGGGTCCGCAGGCGGGCATATAAGTCAGTGGTGAAAGCCTACAGCTTAACTGTAGCACTGCCCTTGATACTGTCAGTTTTGAATTCGGTCGAAGTGGTCGGAATGTGACAGGTAGCGGTGAAATGCTTAGATATGTCACAGAACAACGATAGCGAAGGCAGCTCACTAGGCCTGAATTGACGCTCATGGACGAAAGCGTGGGGAGCAAACAGGATTAGATACCCTGATAGTCCACGCCGTAAACTATCAATACTCGTTTTCAGCGATATACAGTTGGAGACTAAGCGAAAGTGATAAGTATTGCACCTGGGGAGTACGATCGCAAGGTTG	gb|KP686712.1| Uncultured bacterium clone T1_0611_55 16S ribosomal RNA gene partial sequence	98.00%	627	Cryomorphaceae
M01138:27:000000000-AHTAW:1:2118:28537:18489	16S	0	TACGTAGGGTGCGAGCGTTAATCGGAATTACTGGGCGTAAAGCGTGCGCAGGCGGTTATACAAGACAGTCGTGAAATCCCCGGGCTTAACCTGGGAATGGCGCCTGTGACTGTATAGCTAGAGTGTGTCAGAGGGGGGTAGAATTCCACGTGTAGCAGTGAAATGCGTAGATATGTTGAGGAATACCAATGGCGAAGGCAGCCCCCTGGGATAACACTGACGCTCATGCACGAAAGCGTGGGGAGCAAACAGGATTAGATGACCTGGTAGTACACGCCCTAGACGATGCTGATTAGTTGTTGGGGATTTACATCCTGAGTAACGTAGCCAACGCGTGAAGTCAGCCGCCTGGGGAGTACGGTCGCAAGATTA	gb|CP015018.1| Polynucleobacter asymbioticus strain Tro8F10W22 complete genome	98.00%	630	Burkholderiaceae
M01138:27:000000000-AHTAW:1:1108:7241:20925	16S	NA	TACGAGGGGAGCAAGCGTTATACAGTCAAACTGGGCGTAAAGGGTCTTTCAGTGAAAAAGTGTAAGAAAATAATTAAATCTTAGGAGGTAACCCTAATCATTTATTTTTACTACTTTTTTAGAATCTTATAAGGGTTAACAGTATTTCAACAAAAGAGTTAAAATGCTTAGATTGTTGAAGGAAAACCATCGGCGAAAGCAGTTAACTATATAAGATTGACACTTAAAGACAAAAGCATGGGGAGCAATCGGGATTAGAGACCACGGTAGTCCATGCCCTGACCGATGGGAGTTAAATAAATTTATTTAAAAGTTTATTTCAGCTAACGCATAAACGCCTCGCCTGAGAAGTACAATCGCAAGGTTG	emb|HE857233.1| Uncultured bacterium partial 16S rRNA gene clone GERBER_I_A2	83.00%	370
M01138:27:000000000-AHTAW:1:2104:26573:10549	16S	0	TACGTAGGGTGCAAGCGTTGTCCGGAATTATTGGGCGTAAAGAGCTCGTAGGCGGTTTGTCGCGTCTGCTGTGAAAACCTGGGGCTCAACCTCAGACCTGCAGTGGATACGGGCAAGCTAGAGTGCGGTAGGGGGGGGGGGAATTCCTGGTGTAGCGGTGGAATGCGCAGATATCGGGAGGAACACCGATGGCGAAGGCCCCCCTCTGGGCCGTAACTGACGCTGAGGAGCGAAAGCGTGGGGAGCGAACAGGATTAGATACCCTGGTAGTCCACGCCGTAAACGGTGGGTGATAGTTGTGGGTCACATTCCACGTGATCCGTGACGAAGTTAACACATTAAGCACCCCGCCTGGGGAGTACGGTCGCAAGACTA	gb|KP687045.1| Uncultured bacterium clone T6_0811_11 16S ribosomal RNA gene partial sequence	97.00%	632	Microbacteriaceae
M01138:27:000000000-AHTAW:1:2109:3663:20207	16S	0	TACGGAGGGTGCGAGCGTTATCCGGAATCATTGGGTTTAAAGGGTCCGCAGGCGGATTTATAAGTCAGTGGTGAAAGCCTACAGCTTAACTGTAGAACTGCCCTTGATACTGTAAGTCTTGAATTCGGTCGAGGTGGGTGGAATGTGTCGTGTAGCGGTGAAATGCGTAGATATTAGACGGAACACCGATAGCGAAGGCAGCCCACTAGGCCTGGATTGACGCGCAGGGACGAAAGCGTGGGGATCAAACAGGATTAGATACCCTGGTAGTCCACGCTGTAAACGATGATTACTCGTTTTCGGCGATATACAGTCGGAGACTAAGCGAGAGTGATAAGTAATCCACCTGGGGAGTACGATCGCAAGGTTG	gb|KC934054.1| Uncultured Lishizhenia sp. clone PY10-10-110 16S ribosomal RNA gene partial sequence	97.00%	618	Cryomorphaceae
M01138:27:000000000-AHTAW:1:2117:29039:16294	16S	47404	GTGAAAGAAGAAGAGGGAATAGAGAGGGGGCAAGCGTTAATCGGAATTACTGGGCGTAAAGCGCGCGTAGGTGGTTCATTAAGTTGGATGTGAAATCCCCGGGCTCAACCTGGGAACTGCATTCAAAACTGTCGAGCTAGAGTATGGTAGAGGGTGGTGGAATTTCCTGTGTAGCGGTGAAATGCGTAGATATAGGAAGGAACACCAGTGGCGAAGGCGACCACCTGGACTGATACTGACACTGAGGTGCGAAAGCGTGGGGAGCAAACAGGATTAGATACCCTGGTAGTCCACGCCGTAAACGATGTCAACTAGCCGTTGGGTTCCTTGAGGACTTAGTGGCGCAGCTAACGCATTAAGTTGACCGCCTGGGGAGTACGGCCGCAAGGTTA	gb|KU179858.1| Pseudomonas helmanticensis strain RKAT052 16S ribosomal RNA gene partial sequence	99.00%	664	Pseudomonadaceae
M01138:27:000000000-AHTAW:1:1102:25807:15614	16S	NA	TACGAAGGGAGCTAGCGTTGTTCGGAATTACTGGGCGTAAAGGGCGCGTAGGCGGCTTGGCAAGTTGGGTGTGAAGGCCCAGGGCTCACCCCTGGAATTGCACTCAAGACTGCCTTGCTTGAATTTGGTAGAGGTTGGCGGAATTCCCAGTGTAGAGGTGAAATTCGTAGAAATTGGGAAGAACACCCGTGGCGAAGGCGGCCAACTGGCCCAACATTGACGCTGAGGCGCGAAAGCGTGGGGAGCAAACAGGATTAGATACCCTGGTAGTCCACGCCGTAAACGATGCATGCTAGACGTAGAGGGCTCACGCCCCCTGTGTCGCAGCTAACGCATTAAGCATGCCGCCTGGGGAGTACGGCCGCAAGGTTG
M01138:27:000000000-AHTAW:1:1115:10373:9427	16S	NA	TACGAAGGGGGCTAGCGTTGTTCGGAATTACTGGGCGTAAAGCGCACGTAGGCGGATTGTTTAGTTAGAGGTGAAATCCCAGGGCTCAACCCTGGAACTGCCTTTAATACTGGCAATCTAGAGATCGGAAGAGGTTAGTGGAATTCCCAGTGTAGAGGTGAAATTCGTAGATATTGGGAAGAACACCAGTGGCGAAGGCGGCTAGCTGGTCCGATACTGACGCTGAGGTGCGAAAGCGTGGGGAGCAAACAGGACTAGATACCCTGGTAGTCCACGCCGTAAACTATGAGAGCTAGCCGTTGGGCAGCTTGCTGTTCAGTGGCGCAGCTAACGCATTAAGCTCTCCGCCTGGGGAGTACGGTCGCAAGATTA	gb|EU340218.1| Uncultured bacterium clone SC\4 16S ribosomal RNA gene partial sequence	99.00%	657
M01138:27:000000000-AHTAW:1:2105:23512:21442	16S	NA	TACAGAGGGTGCAAGCGTTGTTCGGAATTACTGGGCGTAAAGGGCGCGTAGGCGGTCTTGTAAGTCAGATGTGAAAGCCCGGGGCTCAACCCCGGAAGTGCATTTGAAACTGCAAGACTTGAGTGATGTAGAGGTTGGTGGAATTCCTAGTGGAGAGGTGAAATTCGTAGATATTAGGAGGAACACCGGTGGCGAAGGCGGCCAACTGGGCATTAACTGACGCTGAGGCGCGAGAGCATGGGTAGCAAACAGGATTAGATACCCTGGTAGTCCATGCTGTAAACTATGGATACTCGCTGTGGCTGGTATTGACCCCGGCCGTAGCCAAGTTAACACGTTAAGTATCCCGCCTGGGGAGCACGGTCGCAAGATTA
M01138:27:000000000-AHTAW:1:2105:21387:12967	16S	191	GTGCCAGCCGGGTAATACGGAAGGTCCAGGCGTTATCCGGATTTATTGGGTTTAAAGGGAGCGTAGGCCGTCTGTTAAGCGTGTTGTGAAATGTAGATGCTCAACATCTGAATTGCAGCGCGAACTGGCAGGCTTGAGTGTGCGCAACGTAGGCGGAATTCGTGGTGTAGCGGTGAAATGCTTAGATATCACGAAGAACTCCAATTGCGAAGGCAGCTTACGGGAGCACAACTGACGCTGAAGCTCGAAAGTGCGGGTATCGAACAGGATTAGATACCCTGGTAGTCCGCACGGTAAACGATGGATGCCCGCTGTTGACCCACCTGGGCCAGCGGCCAAGCGAAAGCATTAAGCATCCCACCTGGGGAGTACGCCGGCAACGGTG	dbj|AB547705.1| Prevotella paludivivens gene for 16S ribosomal RNA partial sequence strain: JCM 13651	99.00%	677	Prevotellaceae
M01138:27:000000000-AHTAW:1:2106:8699:11211	16S	243	TACAGAGGGTGCGAGCGTTAATCGGAATTACTGGGCGTAAAGCGAGTGTAGGTGGCTAATTAAGTCACATGTGAAATCCCTGGGCTTAACCTAGGAACTGCATGTGATACTGGTTAGCTAGAGTATGTAAGAGGAAAGTAGAATTCCAGGTGTAGCGGTGAAATGCGTAGAGATCTGGAGGAATACCGATGGCGAAGGCAGCTTTCTGGCATAATACTGACACTGAGACTCGAAAGCGTGGGTAGCAAACAGGATTAGATACCCTGGTAGTCCACGCCGTAAACGATGTCTACTAGCCGTTGGAGCCCTTGAGGCTTTAGTGGCGCAGTTAACGCGATAAGTAGACCGCCTGGGGAGTACGGCCGCAAGGTTA	gb|JF792358.1| Enhydrobacter sp. ZM35 16S ribosomal RNA gene partial sequence	99.00%	655	Moraxellaceae
M01138:27:000000000-AHTAW:1:2114:27205:14217	16S	0	TGCGTAGGGTGCAAGCGTTGTCCGGAATTATTGGGCGTAAAGAGCTCGTCGGCGGTTTTTCGCGTCTGCTGTGAAACTCCGAGGCTCAACCTCGGACCTGCAGTTGGTACGGGCAGACTAGAGTGCGGTAGGGGAGCAGGGAATTCCTGGTGTAGCGGTGGAATGCGCAGATATCTGGAGGAACACCAATGGCGAAGGCACTTCTCTGGGCCGTAACTGACGCTGAGGAGCGAAAGCGTGGGGAGCGAACAGGATTAGATAACCTGGTAGTCCACGCCGTAAACGGTGGGTGCTAGTTGTGGGTCACATTCCACGTGATCCGTGACGAAGCTAACGCATTAAGCACCCCGCCTGGGGAGTACGGTCGCAAGACTA	gb|KF009050.1| Uncultured Yonghaparkia sp. clone PY11-05-328 16S ribosomal RNA gene partial sequence	98.00%	637	Microbacteriaceae
M01138:27:000000000-AHTAW:1:1113:28789:11422	16S	NA	GACGTAGGATCCAAGCGTTGTCCGGATTTACTGGGTTTAAAGGGTGCGTAGGCGGAAAATTAAGTCAGTGGTGAAAGACTGCAGCTCAACTGTGGTACTGCCATTGAAACTGGTTTTCTTGAATATAGCTGAGGCAGATGGAATATAACATGTAGCGGTGAAATGCTTAGATATGTTATAGAACACCGATTGCGAAGGCAGTCTGCTAAACTATTATTGACGCTGAGGCACGGAAGCGTGGGGAGCGAACAGGATTAGATACCCTGGTAGTCCACGCCCTAAACGTATATTACTCGCGGGTGGCGATATACTGTCAGTGGCTAAGCGAAAGCATTAAGTAATCCACCTGGGAAGTACGACCGCAAGGTTG
M01138:27:000000000-AHTAW:1:1114:15419:1884	16S	0	TACAGAGGGTGCAAGCGTTAATCGGAATTACTGGGCGTAAAGCGTGCGTAGTCGGTTGTTTAAGTCGGATGTGAAATCTCCGGGCTCAACCGGGGAATTGCATTTGAAACTGGGCGGCTAGAGTGCGGCAGAGGGAGGTGGAATGTCTGGTGTAGCGGTGAAATGCGTAGATATCGGAAGGAACATCAGTGGCGAAAGCGACTTCCTGGACCAGAACTGACGATCAGGCACGAAAGCGTGGGGAGCAAACAGGATTAGATACCCTGGTAGTCCACGCCATAAACGATGACAACTAGACGTTGGGGGCATATGGCCCACAGTGTCGCAGCTAACGCGCTAAGTTGTCCGCCTGGGGAGTACGGCCGCAAGGTTG	gb|DQ450180.1| Uncultured proteobacterium clone R7C24 16S ribosomal RNA gene partial sequence	97.00%	628	Sinobacteraceae
M01138:27:000000000-AHTAW:1:2112:21697:5193	16S	1	TACGGAGGGTGCAAGCGTTGTCCGGATTTCTTGGGTTTAAAGGGTCCGTGGGCGGTCCGATAAGTCAGTGGTGAACTCTCATAGCTTAACTATGAAACTGCCATTGATACTGTCGGTCTTGAGTAAATTAGAGGTAGCTGGAATAAGTAGTGTAGCGGTGAAATGCATAGCTGTTACTTAGAACACCAATTGCGAAGGCAGGTTACCATGATTTAACTGACGCTGAGGGACGAAAGCGTGGGGAGCGAACAGGATTAGATACCCTGGTAGTCCACGCCGTAAACGATGCTAACTCGTTTTTGGGGCGCAAGCTTCAGAGACCAGGCGAAAGTGATAAGTTAGCCACCTGGGGAGTACGTACGCAAGAATG	gb|KP236592.1| Chryseobacterium sp. SHZ1.1 16S ribosomal RNA gene partial sequence gb|KR262832.1| Chryseobacterium chaponense strain SZ13D-6 16S ribosomal RNA gene partial sequence	98.00%	627	Flavobacteriaceae
M01138:27:000000000-AHTAW:1:1101:10698:2251	16S	NA	TACAGGGGATGCAAGTGTTATCCGGAATCATTGGGCGTAAAGCGTCTGCAGGTTGATATTTAAGTCTTTTGTTAAATCTCCGGGCTTAACCTAGAATCTGCAAAAGAAACTATATATCTTGAGTATGGTAGAGGTAAAGGGAATTTCCAGTGGAGCGGTGAAATGCGTAGATATTGGAAAGAACACCAACAGCGAAGGCACTTTACTGGGCCAGTACTGACACTCAGAGACGAAAGCTAGGGGAGCAAACGGGATTAGATACCCCGGTAGTCCTAGCTGTAAACGATGGATACTAGATGTTGCGTACTTTTTAAGTATGCAGTGTCGTAGCTAACGCGTTAAGTATCCCGCCTGGGAAGTATGCTCGCAAGAGTG	dbj|AB753929.1| Uncultured bacterium gene for 16S ribosomal RNA partial sequence clone: rS5m_89	100.00%	677
M01138:27:000000000-AHTAW:1:1106:20495:15665	16S	NA	TACGTAGGATGCAAGCGTTGTCCGGATTTATTGGGTTTAAAGGGTGTGTAGGTGGAATTGTAAGTTGTGGGTGAAAGTCTAATGCTTAACATTAGGATTGCCTGCAATACTGTAATTCTTGAGTATAAATAAGGTAATTAGAATTAATAGTGTAGCGGTGAAATGCTCAGATACTATTAGGAATCTCAATTGCGAAGGCAAATTACTGGTTTATAACTGACACTGAGACACGAAAGCGTGGGTATCAAACAGGATTAGATACCCTGGTAGTCCACGCTGTAAACGATGATGACTAGCTGTTTAACTACAAGTTGAGTGGCTAAGGGAAACCGATAAGTCATCCACCTGGGGAGTACGTTGGCAACAATG
M01138:27:000000000-AHTAW:1:1111:15960:16410	16S	4249	TACGGAGGGTGCGAGCGTTAATCGGAATTACTGGGCGTAAAGCGCGCGTAGGCGGTTTGTTAAGTCAGCTGTGAAAGCCCCGGGCTCAACCTGGGAACTGCAGTTGATACTGGCCGACTAGAGTACGAGAGAGGGAGGTAGAATTCCATGTGTAGCGGTGAAATGCGTAGATATATGGAGGAATACCGGTGGCGAAGGCGGCCTCCTGGCTCGATACTGACGCTGAGGGTGCGAAAGCGTGGGGATCAAACAGGATTAGATACCCTGGTAGTCCACGCCGTAAACGATGTCTACTAGCCGCTGGGAGACTTGATTTCTTAGTGGCGCAGCTAACGCAATAAGTAGACCGCCTGGGGAGTACGGCCGCAAGGTTA	gb|KM178704.1| Uncultured bacterium clone Espejo_1_17_12_Water.41725 16S ribosomal RNA gene partial sequence	99.00%	663	Alteromonadaceae
M01138:27:000000000-AHTAW:1:1116:4661:18452	16S	NA	TACAGAGGGTGCGAGCGTTGTTCGGAATTACTGGGCGTAAAGGGCGCGTAGGCGGCTCGATAAGTCTGTTGTGAAAGCCCGGGGCTTAACTCCGGAAGTGCAGTGGAAACTATCGAGCTAGAGTGCAGTAGAGGTTGGTGGAATACCCAGTGTAGAGGTGAAATTCGTAGATATTGGGTGGAACACCGGTGGCGAAGGCGGCCAACTGGGCTGCAACTGCCGCTGAGGCACGAAAGCGTGGGGATCAAACAGGATTAGATACCCTGGTAGTCCACGCTGTAAACGATGGATACTCGCTGTGGTGGGTATTGACCCCGACCGTGGCCAAGTTAACACGATAATTATCCCGCCTGGGGAGTACGGTCGCAAGATTA
M01138:27:000000000-AHTAW:1:1101:11911:8973	16S	NA	TACGGGAGTGGCAAGCGTTATCCGGAATTATTGGGCGTAAAGCGTCCGCAGGCGGCCTTGAAAGTCTGTTGTTAAAGCGTGGAGCTCAACTCCATTTAAGCAATGGAAACTACAAGGCTAGAGTGTGGTAGGGGCAGAGGGAATTCCCGGTGTAGCGGTGAAATGCGGAGATATCGGGAAGAACACCAGTGGCGAAGGCGCTCTGCTGGGCCATAACTGACGCTCATGGACGAAAGCCAGGGGAGCGAAAGGGATTAGATACCCCTGTAGTCCTGGCCGTAAACGATGAACACTAGGTGTCGGGAGAATTAACCCTTCCGGTGTCGTAGCCAACGCGTTAAGTGTTCCGCCTGGTGAGTACGCACGCAAGTGTG	gb|KF856361.1| Uncultured cyanobacterium clone 46BF15C 16S ribosomal RNA gene partial sequence	99.00%	666
M01138:27:000000000-AHTAW:1:1105:27547:10467	16S	0	TACGGAGGGTGCAAGCGTTATCCGGAATCATTGGGTTTAAAGGGTCCGCAGGCGGACTTATAAGTCAGTGGTGAAAGCCTACAGCTTAACTGTAGAACTGCCATTGATACTGTAAGTCTTGAATTCGGTCGAAGTGGGCGGAATGGGTAGTGAAGCGGTGAGCTGCATCGATATTACAAAGAACACAGATAGCGAAGGCAGCTCACTAGGCCTGGATTGACGCTCAGGGACGAAAGCGTTGGGATCAAACAGTATTAGATACCCTGGTAGTCCACGCTGTAAACGATGATTACTCGTTTTCGGCGATATAAAGTCGGAGACTAAGCGAAAGTGATAAGTAATCCACCTGGGGAGTACGATCGCAAGGTTG	gb|EU642252.1| Uncultured Cryomorphaceae bacterium clone LW18m-1-90 16S ribosomal RNA gene partial sequence	97.00%	623	Cryomorphaceae
M01138:27:000000000-AHTAW:1:1116:21917:20932	16S	NA	TACATAGGGTGCAAGCGTTGTCCGGAATTATTGGGCGTAAAGAGCTCGTAGGTGGTTCGATACGTCGGATGTGAAAATCAGGGGCTCAACCCCTGACCTGCCTTCGATACGGTCGAGCTAGAGTGTGGTAGGGGAGACTGGAATTCCTGGTGTAGCGGTGGAATGCGCAGATATCAGGAGGAACACCGATGGCGAAGGCAGGTCCCTGGGCCATTACTGACACTGAGGAGCGAAAGCGTGGGGAGCGAACAGGGATGAGAATCCCTGGTAGTCCACGCCGTAAACGGTGGGCGCTAGTTGTGCGAACCGTCCACGGTTTGTGCGACGCAGCTAACGCATTAAGCGCCCCGCCTGGGGAGTACGATCGCAAGATTA	gb|EF520358.1| Uncultured actinobacterium clone ADK-MOe02-04 16S ribosomal RNA gene partial sequence	98.00%	645
M01138:27:000000000-AHTAW:1:2109:9449:2828	16S	39	TACGGAGGATCCAAGCGTTATCCGGAATCATTGGGTTTAAAGGGTCCGTAGGCGGTTAAATATGACAGTGGTGAAATCTGGTCGCTCAACGATCAAACGGCCATTGATACTGTTTAACTTGAATTACAAGGAAGTAACTAGAATATGTAGTGTAGCGGTGAAATGCTTAGATATTACATGGAATACCAATTGCGAAGGCAGGTTACTACTTGTGGATTGACGCTGATGGACGAAAGCGTGGGGAGCGAACAGGATTAGATACCCTGGTAGTCCACGCCGTAAACGATGGATACTAGCTGTTGGGATTTATCTCAGTGGCTAAGCGAAAGTGATAAGTATCCCACCTGTGGAGAACGTTCGCAAGAATG	gb|HM269115.1| Uncultured bacterium clone ncd243f04c1 16S ribosomal RNA gene partial sequence	98.00%	632	Flavobacteriaceae
M01138:27:000000000-AHTAW:1:2118:11474:15255	16S	125	TACGTAGGGTGCAAGCGTTATCCGGATTCACTGGGTTTAAAGGGTGTGTAGGCGGGCAGGTAAGTCAGTGGTGAAATCTCCGAGCTTAACTTGGAAACTGCCGTTGATACTATCTGTCTTGAATGCTGTGGAGGTAAGCGGAATATGTCATGTAGCGGTGAAATGCTTAGATATGACATAGAACACCTATTGCGAAGGCAGCTTGCTACACAGAAATTGACGCTGAGGCACGAAAGCGTGGGGATCAAACAGGATTAGATACCCTGGTAGTCCACGCCCTAAACGATGGATACTCGACATCAGCGATACACAGTTGGTGTCTGAGCGAAAGCATTAAGTATCCCACCTGGGAAGTACGACCGCAAGGTTG	gb|KM179541.1| Uncultured bacterium clone Espejo_1_17_12_Water.68731 16S ribosomal RNA gene partial sequence	99.00%	659	Chitinophagaceae
M01138:27:000000000-AHTAW:1:1102:13488:19832	16S	NA	TACGTATGTCGCAAGCGTTATCCGGAATTATTGGGCATAAAGGGCGTCTAGGCGGTTTAGAAAGTCTGATGTGAAAATGCGGGGCTCAACCCCGTATTGCGGTGGAAACTACTAGACTAGAGTATTGGAGAGGTAAGCGGAACTACAAGTGTAGAGGTGAAATTCGTAGATATGTGTAGGAATGCCAATTGGGAAGCCAGCTTACTGGACAAATGCTTACGCTGAAGCGCGAAAGCTAGGGGAGCAAACGGGATTGGTGCACCTGGTAGTCCTAGCTGTAAACGATGATCACTGGGTGTGGGGGGTCGAACCTCTGTGCCGAAGTTAATACGATAAGTGATCCGCCTGGGGAGTACGTTCGCAAGAATG	gb|KM410614.1| Uncultured prokaryote clone GS10-10-113 16S ribosomal RNA gene partial sequence	97.00%	621
M01138:27:000000000-AHTAW:1:1119:12984:15742	16S	NA	TACAGAGGGTGCAAGCGTTGCTCGGAATTATTGGGCGTAAAGGGCAAGTAGGTGGTCCTATTTGTCTGGGGTGAAATCCTTGGGCTCAACCCAAGAAGTGCCTCGGAAACGGTAGGACTAGAGTCTCGGAGAGGGTCGTGGAATTCCCGGTGTAGCGGTGAAATGCGTAGAGATCGGGAGGAACACCAGAGGCGAAGGCGGCGACCTGGACGAGCACTGACACTCAACTGCGAAAGCGTGGGGAGCAAACAGGATTAGATACCCTGGTAGTCCACGCTGTAAACGATGGGTACTAGATTTGGTGGGACTTGACCCCTGCCGAATCGGGGCTAACGCGATAAGTACCCCGCCTGGGAAGTACGGTCGCAAGACTA
[truncated: 19,259 more rows]
