# Supplementary material for: An experimental comparison of composite and grab sampling of stream water for metagenetic analysis of environmental DNA
Source: PeerJ. 2018 Dec 5;6:e5871. doi: 10.7717/peerj.5871 (PMC6286662; doi:10.7717/peerj.5871)
Supplement: Supplemental Information 5 [file peerj-06-5871-s005.ods]

## Sheet: Sheet1
Table S2. Bacterial taxa used in RDP Classifier native training (v. 16) that were not found in the NCBI taxonomy scheme (3/19/18). These taxa were amended as follows so that all taxonomies followed a single sytem (NCBI).
Original taxon (RDP)	Adjusted taxon (NCBI)
Acidobacteria-Gp1	Acidobacteria
Acidobacteria-Gp10	Acidobacteria
Acidobacteria-Gp11	Acidobacteria
Acidobacteria-Gp2	Acidobacteria
Acidobacteria-Gp22	Acidobacteria
Acidobacteria-Gp3	Acidobacteria
Acidobacteria-Gp5	Acidobacteria
Acidobacteria-Gp7	Acidobacteria
Alteromonadales_incertae_sedis	Alteromonadales
Armatimonadetes_gp5	Armatimonadetes
Bacillaceae 1	Bacillaceae
Bacillaceae 2	Bacillaceae
Bacillales_Incertae Sedis XII	Bacillales
Burkholderiales_incertae_sedis	Burkholderiales
Candidatus Cloacamonas	Candidatus Cloacimonas
Clostridiaceae 1	Clostridiaceae
Clostridiales_Incertae Sedis XI	Clostridiales
Clostridiales_Incertae Sedis XII	Clostridiales
Clostridiales_Incertae Sedis XIII	Clostridiales
Cystobacteraceae	Archangiaceae
Haliangiaceae	Kofleriaceae
Methanotrichaceae	Methanosaetaceae
Microgenomates_genera_incertae_sedis	Candidatus Microgenomates
Oceanospirillales_incertae_sedis	Oceanospirillales
Pacearchaeota Incertae Sedis AR13	Candidatus Pacearchaeota
Paenibacillaceae 1	Paenibacillaceae
Parcubacteria_genera_incertae_sedis	Candidatus Parcubacteria
Peptococcaceae 1	Peptococcaceae
Rhizobiales_incertae_sedis	Rhizobiales
SAR11	Pelagibacteraceae
Spartobacteria_genera_incertae_sedis	Spartobacteria
Subdivision3_genera_incertae_sedis	Verrucomicrobia
Subdivision5_genera_incertae_sedis	Verrucomicrobia
Woesearchaeota Incertae Sedis AR16	Candidatus Woesearchaeota
