# Supplementary material for: An experimental comparison of composite and grab sampling of stream water for metagenetic analysis of environmental DNA
Source: PeerJ. 2018 Dec 5;6:e5871. doi: 10.7717/peerj.5871 (PMC6286662; doi:10.7717/peerj.5871)
Supplement: Supplemental Information 6 [file peerj-06-5871-s006.ods]

## Sheet: 12S constrained taxa for fish
Table S3. List of potential fish taxa for taxonomic assignment of 12S ribosomal OTUs. These taxa have been observed in the St. Regis River and Tunison Brook by the authors, but should not be taken as proof of absence of other fish taxa.
Species	Family
Acipenser fulvescens	Acipenseridae
Labidesthes sicculus	Atherinopsidae
Catostomus commersonii	Catostomidae
Moxostoma anisurum	Catostomidae
Moxostoma macrolepidotum	Catostomidae
Ambloplites rupestris	Centrarchidae
Lepomis gibbosus	Centrarchidae
Lepomis macrochirus	Centrarchidae
Micropterus dolomieu	Centrarchidae
Micropterus salmoides	Centrarchidae
Pomoxis nigromaculatus	Centrarchidae
Cottus cognatus	Cottidae
Campostoma anomalum	Cyprinidae
Chrosomus eos	Cyprinidae
Chrosomus neogaeus	Cyprinidae
Cyprinella spiloptera	Cyprinidae
Cyprinus carpio	Cyprinidae
Exoglossum maxillingua	Cyprinidae
Hybognathus hankinsoni	Cyprinidae
Hybognathus regius	Cyprinidae
Luxilus cornutus	Cyprinidae
Margariscus margarita	Cyprinidae
Notemigonus crysoleucas	Cyprinidae
Notropis bifrenatus	Cyprinidae
Notropis heterolepis	Cyprinidae
Notropis hudsonius	Cyprinidae
Notropis rubellus	Cyprinidae
Notropis stramineus	Cyprinidae
Notropis volucellus	Cyprinidae
Pimephales notatus	Cyprinidae
Pimephales promelas	Cyprinidae
Rhinichthys atratulus	Cyprinidae
Rhinichthys cataractae	Cyprinidae
Semotilus atromaculatus	Cyprinidae
Semotilus corporalis	Cyprinidae
Esox lucius	Esocidae
Esox masquinongy	Esocidae
Fundulus diaphanus	Fundulidae
Culaea inconstans	Gasterosteidae
Ameiurus nebulosus	Ictaluridae
Ictalurus punctatus	Ictaluridae
Noturus gyrinus	Ictaluridae
Lepisosteus osseus	Lepisosteidae
Ammocrypta pellucida	Percidae
Etheostoma exile	Percidae
Etheostoma flabellare	Percidae
Etheostoma nigrum	Percidae
Etheostoma olmstedi	Percidae
Perca flavescens	Percidae
Percina caprodes	Percidae
Percina copelandi	Percidae
Sander vitreus	Percidae
Lampetra appendix	Petromyzontidae
Coregonus sp.	Salmonidae
Oncorhynchus mykiss	Salmonidae
Salmo salar	Salmonidae
Salmo trutta	Salmonidae
Salvelinus fontinalis	Salmonidae
Umbra limi	Umbridae
