# Supplementary material for: An experimental comparison of composite and grab sampling of stream water for metagenetic analysis of environmental DNA
Source: PeerJ. 2018 Dec 5;6:e5871. doi: 10.7717/peerj.5871 (PMC6286662; doi:10.7717/peerj.5871)
Supplement: Supplemental Information 7 [file peerj-06-5871-s007.ods]

## Sheet: Censored 12S taxa
Table S4. 12S taxa removed from the study as potential sample cross talk, due to having low sequence counts in the experiment and high sequence counts in an unrelated study of the St. Regis River.
taxon	maximum cell value in study	total of cell values in study (77 of 86 indexes)	total of cell values in unrelated samples (9 of 86 indexes)	group
Ambloplites rupestris	2	5	3715	fish
Etheostoma nigrum	1	4	5298	fish
Moxostoma anisurum	1	4	4354	fish
Notemigonus crysoleucas	1	4	4330	fish
Lepomis gibbosus	1	2	912	fish
Cyprinella spiloptera	1	1	1134	fish
Perca flavescens	1	1	760	fish
Ictalurus punctatus	1	1	748	fish
Percina caprodes	1	1	513	fish
Culaea inconstans	1	1	371	fish
Sander vitreus	1	1	294	fish
Pimephales notatus	1	1	151	fish
Ameiurus nebulosus	1	1	59	fish
Rana	1	2	1108	amphibian
