# Supplementary material for: An experimental comparison of composite and grab sampling of stream water for metagenetic analysis of environmental DNA
Source: PeerJ. 2018 Dec 5;6:e5871. doi: 10.7717/peerj.5871 (PMC6286662; doi:10.7717/peerj.5871)
Supplement: Supplemental Information 8 [file peerj-06-5871-s008.ods]

## Sheet: bacterial16S
Table S5. Raw sequence counts for each taxon, summed over all OTUs with the same taxonomic assignment. Each sheet represents a distinct locus or clade.
	Initiation Time	0	180	360	540	720	900	1080	1260	1440	1620	1800	1980	2160	2340	2520	2700	2880	3060	3240	3420	3600	3780	1259	1259	1259	1619	1619	1619	1979	1979	1979	2339	2339	2339	2699	2699	2699	18	198	378	558	738	918	1098	1278	1458	1638	1818
	Sampler	A	A	A	A	A	A	A	A	A	A	A	A	A	A	A	A	A	A	A	A	A	A	B	B	B	B	B	B	B	B	B	B	B	B	B	B	B	C	C	C	C	C	C	C	C	C	C	C
Family	Sample	1A	2A	3A	4A	5A	6A	7A	8A	9A	10A	11A	12A	13A	14A	15A	16A	17A	18A	19A	20A	21A	22A	1B	2B	3B	4B	5B	6B	7B	8B	9B	10B	11B	12B	13B	14B	15B	1C	2C	3C	4C	5C	6C	7C	8C	9C	10C	11C
Flavobacteriaceae		114081	100314	110777	103631	57348	66774	72278	68136	53776	41451	41183	45804	39162	48750	41811	11302	28183	25734	28933	20154	18282	13506	65455	66522	78928	53708	43487	71848	12748	52035	43982	33391	56210	55054	30537	42009	6929	68103	39511	60317	74411	50830	76794	65411	67931	51353	54344	23836
Comamonadaceae		33580	23034	23709	23547	13943	12643	18610	18878	21121	17558	16727	19757	18620	18199	17321	9265	22391	19106	26221	19267	21305	18178	19266	18872	23611	22612	11999	22612	1577	23869	19035	19229	24317	23208	23530	27722	5779	26726	10821	16872	12507	13374	13667	15055	17318	16004	15842	9809
Cytophagaceae		13835	9918	6622	12582	6469	6943	7723	8553	5699	6633	8114	11169	8926	5436	7769	2502	8811	8217	7823	5323	6462	3636	12905	16635	14777	11323	7345	13247	2174	9380	11143	10207	12063	11806	7611	10730	1550	21386	11718	15856	11559	11259	19282	19306	11469	16075	10134	9806
Oxalobacteraceae		30158	24393	30944	33011	20080	20446	24781	24672	25013	14797	24964	25477	18711	16037	18272	6814	14862	14912	19638	11208	14109	10391	22141	22413	26264	26180	15748	29045	4594	30605	26365	14814	24154	23428	23199	29493	5675	17169	7262	12247	17242	13814	19049	17979	17950	17957	17542	5653
Chromatiaceae		18879	9690	15076	15151	9006	7254	10094	11311	7466	8776	7321	9067	5948	3358	4891	1812	4848	5002	5481	3728	5091	2793	11468	13557	15884	8475	5640	10610	2256	9035	8724	5000	8199	8701	10986	11254	2007	7081	4666	6762	9339	4352	9478	11012	10207	8447	9961	2797
Pseudomonadaceae		5988	3572	5097	5901	4147	4274	4065	6441	5795	5217	5659	6304	4695	4141	6016	2115	3960	3609	4004	3152	3379	2386	5522	7113	8081	6542	4211	6317	1160	9611	7323	3795	5833	6813	16530	18218	3884	7764	3044	4886	5018	7472	6550	6162	6531	5717	6918	3311
Aeromonadaceae		4064	2333	4041	3778	3485	7719	3603	2500	2025	4767	4451	5317	4013	7899	12971	2337	6362	7703	10636	5370	11091	4789	3302	3701	5792	3891	2196	5022	656	4555	6589	6130	6782	5879	13938	11510	2694	1669	827	1244	1188	1630	1627	3506	1260	3220	1944	1300
Porphyromonadaceae		1656	1548	1763	2658	1401	1508	1560	2384	1772	1947	2236	3377	3465	2418	2649	1437	3737	3878	5461	3227	4366	3127	2496	2799	2393	2277	1567	2387	610	3596	2369	3467	4863	4268	2825	3912	750	3240	3930	5621	3696	5355	3768	3305	3417	5438	5024	5953
Rhodobacteraceae		6764	3290	3874	2351	1344	1339	1875	2088	2505	1916	1729	1895	2284	1715	1510	1024	2750	1352	3294	2433	2359	2128	1941	2248	3401	2028	1375	2840	433	2026	1664	3660	1999	1980	1444	1669	481	5020	3186	3920	1471	2205	1921	1660	1742	1790	1867	1283
Shewanellaceae		2068	1358	2388	2210	1359	3146	1846	2142	1968	2500	2074	3147	3092	4303	6168	1700	6595	7264	7941	4676	7711	3987	1509	1958	2856	2207	1417	3022	496	2732	2265	2853	4573	3849	4773	5379	998	1718	845	1032	1313	1129	2089	1731	1748	1655	2103	179
Neisseriaceae		3331	2320	2511	2492	1772	2544	1879	1838	1955	2687	1840	1877	2089	2543	2877	1571	2667	2301	3278	2195	2581	2068	2217	2605	2931	2188	1294	2085	293	2854	1936	2149	2507	3023	4265	4371	965	1249	817	1167	1187	1225	1468	1980	1801	2116	2290	606
Campylobacteraceae		592	452	690	1013	752	1576	839	582	439	461	1327	1201	720	1223	1691	385	1262	1423	1374	825	1340	816	1634	1676	1721	732	653	764	488	1904	1739	752	1614	1611	1644	1934	351	1720	1736	2607	2112	4400	1903	2218	2149	1714	1865	2048
Clostridiaceae		155	99	190	388	404	258	458	555	445	867	1576	1239	1081	875	1117	614	2795	2313	3622	1372	4452	1274	1450	1943	3987	595	307	630	305	1162	828	991	1085	924	1626	1362	291	246	359	470	340	1426	424	1023	740	1576	1154	2401
Saprospiraceae		375	165	235	188	105	150	225	215	302	296	271	376	396	337	425	241	707	811	817	533	810	409	211	188	218	224	111	239	58	318	358	407	436	378	344	517	123	490	135	241	172	220	215	390	215	373	350	205
Moraxellaceae		553	368	843	1593	1290	1636	1099	1162	1635	2333	2164	2767	2515	2526	2098	467	1521	1397	1200	902	1520	712	1527	1650	2644	2046	820	1957	437	1486	1931	1881	2300	1891	2136	1970	345	555	334	265	349	591	591	642	485	559	958	783
Sphingomonadaceae		2886	483	854	538	317	598	794	1169	1235	1563	1245	1542	1787	1324	1505	753	2042	1379	1882	1585	2761	1794	304	384	418	791	479	1065	149	740	856	1339	850	683	783	721	188	955	286	324	175	272	252	381	571	705	696	315
Bacteroidaceae		217	206	253	338	315	190	302	330	340	336	784	592	661	452	392	290	816	789	1028	824	1434	677	485	703	712	346	240	408	145	970	547	580	804	691	545	722	144	687	497	1028	477	2173	490	419	499	1030	626	2291
Fusobacteriaceae		248	168	201	251	190	804	274	330	273	362	403	442	729	803	979	314	725	724	1433	867	811	704	213	398	335	290	266	250	214	592	256	376	558	515	763	1050	241	592	406	770	287	934	384	283	415	418	509	705
Cryomorphaceae		843	512	622	521	278	327	408	408	422	334	436	526	500	519	453	227	594	682	670	579	666	557	425	487	373	385	226	486	83	456	538	770	701	588	387	544	102	962	655	777	406	529	439	338	286	341	348	780
Chitinophagaceae		847	507	500	477	242	258	451	426	606	513	490	487	565	651	516	339	1025	708	986	929	1239	1056	432	429	348	449	251	732	74	565	592	868	618	618	528	586	85	963	623	1157	425	739	462	373	583	427	508	364
Rhodocyclaceae		547	342	510	542	213	217	261	306	476	354	499	477	517	668	444	305	691	692	1164	1048	1036	1018	252	285	283	395	218	386	38	581	501	826	508	706	517	758	141	526	173	311	250	370	252	246	316	317	393	763
Prevotellaceae		61	59	38	162	180	66	73	147	73	186	446	360	388	177	215	126	404	411	444	504	1137	327	279	437	311	190	135	168	142	1001	554	300	274	363	248	338	34	186	173	333	149	1856	165	136	190	361	219	1615
Xanthomonadaceae		1777	509	708	248	125	134	410	276	984	374	465	326	515	716	355	337	936	271	966	1101	1292	1443	222	211	156	478	219	489	70	417	503	1169	389	460	273	504	94	252	76	88	49	119	92	72	42	69	94	103
Bacteriovoracaceae		180	148	202	160	82	103	176	261	270	382	241	350	513	279	311	326	678	701	937	632	943	832	195	225	170	280	178	226	67	367	245	593	690	595	495	666	139	145	143	195	80	130	106	116	154	168	218	101
Microbacteriaceae		727	346	468	596	222	287	633	576	298	334	210	213	203	227	272	128	666	352	256	153	254	177	494	500	481	337	254	814	49	199	208	260	256	194	269	279	41	389	233	444	181	310	213	436	245	546	231	47
Prolixibacteraceae		70	89	96	159	68	75	68	121	120	132	136	193	255	181	173	115	224	421	372	271	439	249	116	136	129	168	78	114	23	186	209	283	405	315	311	304	23	125	134	279	149	211	195	114	137	130	187	144
Caulobacteraceae		219	86	136	125	103	110	192	321	280	394	248	400	324	206	204	115	423	275	379	245	654	290	99	76	82	259	66	111	54	146	120	251	143	108	141	125	43	271	112	154	42	103	105	160	158	258	206	59
Bdellovibrionaceae		134	122	119	129	58	68	118	200	138	253	140	267	309	192	171	136	460	479	531	423	692	354	142	140	95	163	118	154	56	174	174	254	311	277	272	406	86	98	67	118	39	90	68	56	99	46	135	93
Holophagaceae		91	68	79	133	62	47	80	92	130	136	86	129	166	122	105	88	161	213	242	197	350	215	81	106	85	107	69	87	29	183	124	190	176	168	113	225	33	277	214	296	100	291	93	94	96	115	129	92
Sphingobacteriaceae		422	174	260	148	95	138	121	135	131	240	251	195	140	94	153	50	116	82	93	151	420	109	134	137	175	246	171	430	24	163	188	126	222	142	101	155	51	378	187	148	88	96	55	80	76	95	96	131
Methylophilaceae		102	84	103	74	28	35	62	56	72	76	101	114	114	78	80	57	160	92	173	140	240	171	63	48	40	109	40	70	29	76	51	162	136	126	144	89	26	51	25	32	27	28	105	220	481	352	379	57
Rhodospirillaceae		88	67	116	109	72	97	112	89	150	271	216	243	228	165	300	106	377	336	320	263	575	395	108	110	113	151	78	167	46	218	174	319	284	307	226	245	99	85	40	42	30	47	33	39	56	35	50	19
Thiotrichaceae		56	32	27	75	20	29	35	38	60	64	51	52	114	78	77	55	94	117	171	162	174	118	30	48	52	56	29	62	6	72	59	139	77	85	71	103	5	12	15	25	15	21	54	49	52	38	57	12
Sinobacteraceae		100	46	123	66	30	27	65	90	201	151	117	168	185	179	123	118	402	178	429	335	381	467	34	50	44	98	41	133	11	121	198	383	199	153	121	200	14	115	14	16	14	35	13	20	25	36	31	10
Enterobacteriaceae		51	39	51	46	36	41	60	50	112	217	182	239	174	139	181	68	265	201	248	285	611	330	50	56	75	154	93	276	8	211	182	215	241	165	163	220	26	18	7	6	17	18	13	19	37	24	34	1
Nitrospiraceae		42	52	88	65	43	31	81	111	113	142	110	136	175	126	96	86	283	157	306	266	352	307	55	82	63	98	76	119	28	128	134	249	172	183	142	224	60	43	21	63	26	44	18	15	46	20	58	8
Acetobacteraceae		87	61	74	47	30	22	36	42	146	81	108	96	95	160	89	101	226	146	257	305	266	341	40	47	31	103	53	100	17	57	118	176	127	90	59	96	25	34	40	30	28	57	24	11	18	16	41	34
Alteromonadaceae		28	78	107	18	21	16	64	48	216	43	91	13	86	224	94	131	246	79	294	415	390	569	43	20	9	93	25	57	13	63	130	498	114	77	93	103	21	5	5	6	10	6	16	14	5	6	19	10
Rhizobiaceae		76	60	94	95	57	46	45	74	115	164	109	178	148	86	58	37	149	113	104	130	275	173	56	77	112	141	92	177	42	142	182	125	196	120	126	94	4	51	34	44	16	35	21	41	61	42	62	16
Erythrobacteraceae		292	41	54	37	30	29	40	51	63	66	53	100	120	76	73	51	145	111	97	146	163	175	30	26	34	63	40	86	10	46	57	113	80	85	104	67	12	85	22	32	17	15	23	35	26	61	51	58
Opitutaceae		58	26	43	42	26	31	51	57	41	60	67	93	120	73	70	46	115	113	135	115	177	137	39	48	40	78	45	77	22	102	79	124	151	100	120	132	41	27	23	40	10	24	18	18	15	33	25	24
Methylococcaceae		28	26	55	32	12	13	65	40	83	71	73	56	79	88	71	74	199	117	191	211	289	316	50	33	50	66	36	61	14	107	134	175	113	109	73	143	28	5	6	10	4	7	15	18	16	23	17	1
Burkholderiaceae		60	31	63	63	55	41	65	50	52	69	38	80	121	54	68	37	73	89	133	107	202	141	60	57	60	65	37	73	12	96	86	89	103	106	89	75	17	18	16	15	26	33	43	45	61	43	41	5
Cyclobacteriaceae		36	44	32	37	8	17	40	37	78	17	56	61	63	55	41	53	73	62	93	131	153	119	35	26	25	47	22	25	5	36	62	137	66	72	59	89	10	19	19	33	34	40	28	31	18	27	44	15
Labilitrichaceae		13	12	10	8	6	2	6	7	15	12	8	17	29	12	9	7	33	22	29	31	38	35	6	8	1	9	7	6	2	6	8	14	9	11	7	47	0	35	6	17	9	5	26	9	7	7	11	6
Ruminococcaceae		19	18	15	25	16	8	18	25	13	45	56	39	44	40	21	33	81	69	82	41	206	73	12	18	22	4	16	51	4	35	23	47	47	51	35	51	12	23	26	33	6	27	14	12	18	29	15	9
Reyranella_incertae_sedis_family		20	4	29	23	5	5	12	26	39	56	39	59	65	44	57	59	95	89	98	80	163	124	27	31	17	27	22	57	8	61	23	82	92	70	53	50	24	17	7	18	1	10	8	0	10	19	19	9
Verrucomicrobiaceae		45	29	27	16	7	14	27	18	50	17	13	10	33	60	19	33	99	15	65	70	86	142	14	25	10	25	7	25	10	19	28	97	24	19	31	34	2	23	5	16	8	16	13	1	5	6	12	20
Polyangiaceae		20	11	28	13	12	2	16	22	62	26	22	19	34	24	25	30	75	73	62	74	43	71	10	6	4	15	6	17	8	26	17	37	28	20	17	35	1	6	4	9	8	12	10	4	13	5	16	6
Rickettsiaceae		11	10	12	23	3	17	37	41	46	31	38	27	72	52	25	31	90	66	75	100	183	98	18	14	21	92	19	107	12	38	31	95	45	37	45	31	36	7	6	5	4	11	10	4	6	7	15	7
Spirochaetaceae		13	2	14	14	8	15	15	37	23	48	22	30	40	21	13	13	60	41	29	25	76	43	16	29	22	21	14	33	9	42	19	37	52	41	18	43	12	49	13	41	12	55	21	7	25	8	5	26
Chryseolinea_incertae_sedis_family		35	27	33	27	8	0	47	34	106	27	33	38	36	46	28	38	76	34	67	152	129	172	19	26	10	58	16	61	2	30	79	101	79	67	31	51	3	10	11	6	3	4	13	12	4	7	13	5
Phyllobacteriaceae		22	15	19	2	5	50	27	12	54	40	40	30	39	100	73	29	85	24	108	89	87	70	13	20	18	27	12	15	15	30	37	91	31	29	44	31	6	15	8	11	3	4	3	5	9	9	0	2
Flammeovirgaceae		42	16	18	17	6	21	42	19	20	10	18	34	26	24	25	11	26	39	57	37	27	36	20	17	15	33	20	21	3	17	35	21	28	44	29	30	13	19	16	23	12	7	12	11	13	6	24	146
Gracilibacteraceae		9	8	10	17	16	9	26	8	16	16	36	16	11	15	28	12	75	46	58	40	63	22	14	8	37	17	9	17	10	26	10	28	33	34	26	38	0	20	24	17	19	32	10	25	21	12	19	4
Hyphomicrobiaceae		15	11	24	14	14	2	21	12	44	43	24	39	43	43	49	27	70	23	32	95	89	111	18	10	20	43	22	42	15	42	32	65	35	35	29	22	6	5	3	6	3	9	5	11	6	7	4	6
Lachnospiraceae		12	3	15	6	12	11	17	15	7	21	32	25	16	31	32	6	17	65	48	57	65	16	9	12	18	14	10	26	6	34	25	16	14	22	31	21	14	13	3	14	9	12	4	4	7	11	20	15
Gemmatimonadaceae		37	8	13	13	1	1	6	13	40	37	23	50	28	34	30	21	50	83	67	109	43	63	10	11	6	28	7	30	1	17	36	60	57	29	24	49	5	3	1	9	5	11	3	3	6	5	11	6
Nitrosomonadaceae		15	8	9	9	5	4	11	16	28	26	23	25	29	22	32	20	94	80	157	75	118	99	16	12	23	24	10	10	3	22	33	33	34	44	49	64	0	3	3	4	0	3	2	6	2	9	7	0
Sandaracinaceae		17	2	2	2	1	5	7	10	22	16	16	5	6	13	11	5	10	4	2	14	5	32	7	3	8	5	6	5	0	12	32	21	16	15	7	4	13	8	0	10	1	12	3	1	2	1	1	5
Halomonadaceae		7	0	4	0	0	0	2	2	9	0	1	4	15	8	3	11	15	31	31	17	41	12	2	2	3	1	2	2	1	9	4	10	8	18	18	4	7	0	0	0	2	0	1	9	8	3	14	0
Deinococcaceae		22	11	8	7	6	7	19	19	12	20	5	25	12	11	36	10	23	10	41	16	19	12	13	46	4	4	2	17	1	9	11	11	18	7	0	8	0	27	39	31	6	13	4	13	30	25	22	15
Veillonellaceae		4	3	6	4	5	11	2	12	6	10	13	10	12	16	11	6	13	7	32	14	28	22	17	12	41	7	3	5	1	24	11	11	19	18	22	15	1	25	13	18	5	27	4	15	6	35	12	76
Geobacteraceae		5	4	14	3	5	12	5	8	13	26	23	15	18	29	8	6	36	18	48	23	27	67	1	5	5	12	2	8	5	21	43	50	21	27	25	26	12	10	9	4	3	12	5	4	9	5	11	3
Bradyrhizobiaceae		4	4	8	15	3	3	9	13	19	29	10	9	32	34	21	15	48	30	15	27	55	53	8	2	12	17	19	16	3	9	8	22	42	27	33	21	0	5	2	5	6	2	6	5	5	8	11	5
Desulfovibrionaceae		7	4	16	6	3	3	8	5	8	16	1	12	19	8	6	1	25	23	25	9	33	60	10	18	9	5	4	5	3	9	4	19	11	18	14	13	1	21	8	26	1	12	5	7	6	9	9	8
Streptococcaceae		7	2	6	5	7	3	2	4	8	1	14	8	18	6	4	8	29	15	41	3	16	10	9	8	24	8	5	16	4	5	11	5	21	13	16	21	1	29	2	10	5	9	7	7	3	13	4	15
Desulfobulbaceae		3	3	4	4	7	5	4	9	10	3	14	7	6	6	4	6	17	3	20	11	19	38	5	6	4	3	2	2	5	11	3	19	18	8	12	3	0	3	13	5	6	10	2	5	4	1	9	3
Coxiellaceae		0	2	10	1	0	0	3	3	7	16	17	57	20	10	26	8	31	15	18	15	71	64	15	5	2	10	3	9	9	20	16	42	49	30	29	25	0	2	0	0	0	4	0	0	2	0	2	0
Desulfobacteraceae		4	4	11	9	2	1	1	2	15	3	4	5	25	9	11	4	6	12	31	24	42	19	7	7	12	7	3	4	1	10	11	34	10	10	9	10	0	13	2	5	0	8	0	3	2	5	7	6
Nitrosopumilaceae		0	7	6	4	0	4	12	2	0	11	3	20	10	9	2	4	44	13	9	17	25	5	2	7	11	7	12	15	3	5	0	17	22	21	15	25	0	4	6	5	3	4	4	2	0	2	2	4
Methanoregulaceae		5	0	4	4	2	6	4	7	0	10	7	6	17	4	15	4	25	0	29	8	35	19	16	11	9	11	3	11	3	3	10	21	19	14	10	11	3	4	1	3	5	0	2	3	15	10	4	1
Rikenellaceae		3	6	4	3	3	3	5	4	2	11	24	15	11	10	13	0	28	15	18	26	37	9	5	3	10	14	0	7	2	12	14	11	24	22	23	23	12	2	6	7	1	11	3	2	1	1	4	1
Hyphomonadaceae		4	4	3	1	5	0	3	10	7	2	8	5	24	5	23	20	16	34	33	14	16	21	5	5	0	0	0	4	3	3	1	7	5	1	3	6	2	4	2	3	0	1	5	3	2	6	3	2
Nannocystaceae		1	2	8	2	0	3	1	3	9	10	4	3	7	9	12	4	6	24	27	31	4	52	6	0	1	0	0	2	1	10	8	11	14	8	5	9	0	1	0	4	2	2	1	0	0	0	5	3
Hydrogenophilaceae		0	0	0	0	0	0	1	1	6	2	0	1	2	2	2	0	0	7	9	19	0	8	0	1	0	1	1	2	0	0	0	5	8	0	1	9	0	0	2	1	0	0	0	0	2	0	0	1
Acidimicrobiaceae		4	2	7	1	1	0	4	8	5	11	11	4	26	12	3	9	35	10	13	13	36	27	5	0	4	6	2	15	0	2	3	33	16	12	12	18	0	1	0	0	0	0	3	7	0	1	5	0
Nocardioidaceae		8	0	2	3	10	3	6	2	11	11	4	10	11	6	20	5	64	15	26	47	18	15	2	4	5	0	0	2	0	12	3	5	3	0	1	3	0	1	1	1	0	0	0	1	0	0	3	0
Legionellaceae		4	0	1	1	0	3	4	4	1	7	6	5	9	8	0	7	36	11	31	11	39	39	6	6	12	5	2	13	0	6	2	3	10	10	5	5	12	0	1	0	4	5	2	1	4	0	0	0
Myxococcaceae		5	2	6	4	0	4	4	6	12	11	8	14	24	11	1	12	19	6	9	18	8	24	3	3	6	4	0	1	1	16	8	5	5	11	12	14	12	6	4	8	2	3	4	3	0	0	5	0
Syntrophaceae		1	1	5	2	7	1	3	4	15	8	15	14	13	6	11	7	24	7	19	19	34	36	1	1	7	13	6	12	0	19	12	19	5	9	4	12	0	2	0	1	3	1	8	2	2	0	0	0
Alcaligenaceae		1	4	7	0	1	0	1	6	11	21	18	21	8	4	9	7	6	9	12	16	50	6	0	2	3	8	7	25	0	8	10	9	13	9	9	21	13	1	1	0	0	0	1	0	1	0	1	0
Anaerolineaceae		2	2	3	3	1	3	1	1	8	2	9	1	8	13	3	11	18	3	17	12	18	31	2	2	1	4	6	3	0	5	12	14	5	6	11	2	0	3	1	2	0	8	2	8	3	5	3	5
Kofleriaceae		1	4	0	0	0	0	11	3	7	4	5	3	2	11	1	1	26	9	27	18	8	39	1	4	1	3	3	0	0	5	9	21	11	22	6	17	0	3	0	0	1	0	1	5	6	4	3	0
Methylobacteriaceae		5	0	0	6	2	2	3	5	8	1	23	15	15	3	3	0	11	0	7	30	21	13	2	2	0	6	10	13	5	25	16	15	13	13	15	2	0	0	0	0	0	0	0	0	0	2	1	0
Ignavibacteriaceae		1	1	3	1	0	0	0	1	2	11	2	6	5	21	11	3	4	21	25	20	35	20	4	1	0	5	3	4	3	6	13	33	7	3	4	12	3	1	0	0	0	2	2	0	1	0	0	0
Granulosicoccaceae		2	3	5	6	5	3	7	4	2	17	12	25	5	0	1	7	17	11	24	2	16	29	3	3	1	8	3	13	0	3	5	8	13	8	13	19	0	0	0	2	0	4	0	0	4	0	6	0
Planctomycetaceae		1	1	0	2	0	2	6	0	10	5	6	2	5	2	1	1	9	5	22	2	31	8	3	2	0	2	0	4	5	0	3	13	10	3	13	4	0	5	1	6	3	1	2	1	0	0	0	0
Aurantimonadaceae		0	0	0	0	4	0	0	0	4	8	5	10	6	1	9	0	3	1	24	22	6	9	0	2	0	14	8	33	4	14	6	15	6	10	2	4	0	0	0	1	0	0	0	0	0	1	0	0
Acanthopleuribacteraceae		0	5	0	1	0	0	0	6	0	4	8	4	5	10	7	0	1	1	7	8	1	7	1	2	2	8	4	2	1	2	4	6	6	7	12	9	1	0	0	1	1	1	5	0	2	3	1	3
Acidobacteriaceae		0	1	0	0	0	0	0	0	5	13	15	1	16	7	13	0	6	4	1	22	27	1	0	3	0	7	0	8	3	6	7	8	6	6	2	16	0	0	0	1	0	0	0	0	0	0	0	0
Peptostreptococcaceae		2	0	0	1	0	4	1	0	0	0	4	0	0	11	11	0	7	0	7	10	2	0	0	2	7	2	0	2	0	2	3	4	2	3	3	3	0	5	1	3	0	1	0	5	0	3	8	11
Victivallaceae		2	1	0	4	1	1	5	2	0	1	0	7	0	1	5	0	10	7	8	4	12	10	0	1	3	1	0	0	0	4	0	3	6	3	2	9	8	3	2	4	9	6	0	4	6	4	1	0
Iamiaceae		1	1	4	4	1	0	5	5	16	2	1	0	8	5	7	4	19	6	18	6	8	21	4	0	2	6	2	3	0	1	0	8	0	2	5	3	4	0	0	0	0	3	0	9	0	2	4	0
Lentisphaeraceae		0	3	2	0	0	2	0	5	17	1	0	8	3	3	4	8	13	11	3	4	19	2	1	5	4	3	3	4	1	12	1	12	10	17	5	12	0	2	0	4	2	0	0	0	0	0	0	0
Gallionellaceae		0	1	0	1	0	1	3	2	1	7	2	7	11	2	10	6	11	16	17	15	8	9	2	3	2	3	6	10	1	2	5	16	7	7	1	7	0	0	0	0	0	0	0	0	0	0	1	0
Fibrobacteraceae		0	1	0	0	0	1	1	1	4	0	0	1	7	0	2	1	7	5	1	12	0	2	0	2	1	2	0	0	5	9	0	0	1	0	7	0	0	1	2	5	0	4	2	2	1	4	3	1
Oligoflexaceae		3	0	0	0	0	6	5	2	1	7	11	11	2	4	3	0	1	6	5	24	21	1	1	5	1	2	5	4	0	0	6	0	6	0	1	1	0	3	4	0	1	2	3	1	0	0	0	2
Archangiaceae		2	7	1	0	0	0	3	3	0	6	8	2	3	4	3	4	19	9	7	4	18	24	0	1	5	5	1	0	1	10	3	5	1	3	2	8	0	0	0	1	0	1	2	0	1	0	3	1
Bryobacteraceae		6	2	3	0	2	0	3	4	0	8	1	0	3	3	3	0	3	0	6	13	4	1	0	4	0	4	1	8	0	2	5	15	4	6	0	0	0	1	1	1	0	0	0	0	1	2	0	1
Leptospiraceae		3	3	1	0	3	0	3	5	1	6	5	2	3	6	4	4	5	0	19	0	0	13	0	1	2	7	0	0	0	4	5	1	1	3	8	0	0	8	5	4	0	0	0	0	1	0	2	0
Enterococcaceae		0	0	2	2	0	0	0	0	3	1	1	0	4	3	5	0	2	0	6	1	0	3	4	6	0	1	0	1	0	0	2	1	0	0	0	11	0	0	0	1	0	4	2	1	0	0	2	0
Halothiobacillaceae		0	0	0	1	1	0	0	0	1	7	8	25	4	0	0	3	0	0	13	13	16	10	0	3	3	4	6	2	0	1	9	6	2	3	0	1	0	0	0	0	0	0	0	0	0	0	0	0
Parachlamydiaceae		1	0	3	1	0	0	5	0	0	5	6	7	7	6	4	0	5	3	1	2	32	12	1	0	1	4	4	2	3	5	5	10	16	13	1	1	0	0	2	0	0	0	0	0	0	0	0	0
Rubritaleaceae		2	0	0	2	0	2	0	0	0	0	0	1	0	1	1	0	1	0	0	0	0	0	1	1	1	0	0	0	1	0	0	0	2	0	2	0	0	0	0	1	2	2	0	2	0	0	0	0
Intrasporangiaceae		2	0	4	0	0	1	2	1	0	0	8	0	0	25	13	2	7	1	2	3	7	8	1	0	0	3	3	0	1	0	7	4	2	3	0	11	0	1	1	0	0	0	3	1	0	0	4	0
Puniceicoccaceae		0	0	0	0	0	4	0	0	8	1	0	0	3	1	0	2	1	10	16	6	4	13	0	0	0	0	0	1	0	3	0	2	2	8	0	1	7	3	0	1	1	3	0	0	0	3	1	0
Helicobacteraceae		1	4	2	1	0	1	2	8	1	1	2	7	5	8	3	1	7	4	9	4	7	8	2	3	0	2	1	3	2	6	4	3	4	9	5	3	0	0	0	0	1	0	3	2	1	0	0	0
Bacillaceae		1	0	0	0	0	0	0	3	0	0	0	0	13	0	0	0	0	0	0	0	0	0	0	0	0	0	2	0	0	0	0	0	0	0	0	0	13	0	0	0	2	0	0	0	0	0	0	0
Candidatus Cloacimonas_incertae_sedis_family		4	1	0	6	0	3	0	0	1	7	0	3	1	0	0	0	0	6	6	3	7	0	5	0	0	3	0	1	0	0	0	0	7	0	2	0	0	0	4	2	0	0	4	1	0	1	4	1
Micropepsaceae		3	1	0	3	0	2	2	0	2	0	7	2	2	1	4	0	10	5	0	10	12	2	3	1	0	4	0	1	0	3	0	10	0	6	1	10	0	0	3	0	1	1	0	0	0	2	0	0
Syntrophobacteraceae		0	2	0	0	0	0	3	1	7	0	8	5	4	6	4	0	3	5	2	0	0	15	4	3	0	3	1	0	0	0	2	8	0	2	4	4	0	0	0	0	0	0	0	0	0	0	0	0
Eubacteriaceae		3	0	0	0	0	0	0	1	0	0	2	3	0	0	0	0	2	10	3	5	1	3	0	0	0	0	0	0	2	0	0	0	7	9	1	4	0	0	0	3	0	0	0	1	0	0	2	1
Aridibacter_incertae_sedis_family		11	1	4	1	0	0	0	1	0	0	0	1	0	0	1	0	0	1	0	1	1	1	0	0	0	0	0	0	1	0	0	1	0	1	1	0	0	3	3	0	0	0	2	0	1	2	0	2
Syntrophorhabdaceae		0	0	0	2	4	0	0	0	0	0	5	0	1	8	1	0	3	0	4	0	14	20	0	0	0	5	1	0	1	2	3	7	0	6	0	0	0	0	0	0	0	1	0	0	0	0	0	0
Porticoccaceae		6	0	3	1	2	3	2	4	0	0	0	10	7	5	1	1	1	5	6	0	7	1	2	3	0	3	2	3	0	0	2	1	7	10	3	4	0	0	0	0	0	0	0	0	0	0	2	0
Magnetococcaceae		0	0	1	0	0	4	0	3	0	0	3	13	4	1	0	0	2	7	2	9	17	7	0	1	0	3	0	0	0	1	2	3	7	2	5	6	0	0	0	0	0	0	0	0	0	0	0	0
Geminicoccus_incertae_sedis_family		0	0	0	0	0	0	0	1	0	0	0	0	1	1	9	1	1	0	0	0	19	2	0	3	2	0	0	0	0	4	0	2	9	1	7	0	3	2	0	0	0	0	0	0	0	0	1	1
Trueperaceae		3	0	0	0	0	0	0	1	0	2	3	0	0	2	0	0	0	11	0	10	13	0	0	0	1	0	1	2	0	2	0	0	0	1	13	0	0	0	0	1	0	1	0	0	0	0	1	0
Desulfomicrobiaceae		0	0	1	0	1	0	0	0	0	0	0	0	4	0	1	1	0	0	0	0	1	1	0	1	3	0	0	0	0	0	0	0	0	0	1	0	0	3	0	1	3	3	2	6	4	0	0	2
Mycobacteriaceae		0	0	0	0	3	1	0	0	7	2	0	1	0	1	0	0	0	0	3	0	0	6	0	0	1	2	0	0	1	1	6	2	0	7	0	0	5	0	0	0	0	0	0	0	1	0	0	0
Nocardiaceae		0	0	0	0	0	0	0	2	0	1	0	0	2	2	2	1	1	8	10	0	4	1	0	0	1	2	2	0	0	5	0	0	0	0	0	0	0	1	0	0	0	0	0	0	1	3	2	0
Patulibacteraceae		0	0	0	0	0	0	0	0	0	0	0	0	4	0	0	0	4	3	3	0	3	0	0	0	0	1	0	3	0	0	0	0	0	0	0	0	13	0	0	0	0	0	0	0	0	0	0	0
Solibacteraceae		2	0	0	0	0	0	3	0	6	0	0	7	0	7	0	0	4	0	4	1	0	5	0	0	0	0	0	1	1	0	13	3	0	0	5	3	0	0	0	0	0	0	0	0	0	0	0	0
Staphylococcaceae		0	0	0	0	3	2	0	0	0	0	0	0	0	0	0	0	0	0	13	0	0	16	0	0	1	0	0	0	0	0	0	0	0	0	0	2	6	0	0	0	0	0	0	0	0	0	0	0
Methanosaetaceae		0	0	0	2	0	0	1	3	0	0	1	0	4	0	2	0	2	2	4	0	4	0	2	0	5	2	0	5	2	1	0	0	2	1	0	5	0	0	0	0	2	1	0	2	0	0	0	0
Gaiellaceae		0	0	0	0	1	0	0	1	5	0	2	1	0	0	0	0	3	12	1	1	5	4	0	2	0	0	0	0	0	0	0	0	0	0	0	4	0	0	0	0	0	0	0	0	0	0	0	0
Sutterellaceae		0	0	0	0	0	0	0	0	0	0	0	0	0	0	0	0	0	0	0	0	0	0	0	0	0	0	0	0	0	0	0	0	0	0	0	0	12	0	0	0	0	0	0	0	0	0	0	0
Marinilabiliaceae		1	2	0	0	0	0	0	0	1	0	0	0	0	0	2	2	0	0	0	0	0	0	0	0	0	0	0	0	0	0	0	0	0	0	0	1	0	0	0	0	0	0	0	0	0	0	0	0
Leptotrichiaceae		0	0	0	0	0	0	0	0	0	0	0	0	0	0	0	0	0	0	49	0	0	0	0	0	0	0	0	0	0	0	0	0	0	0	0	0	0	0	0	0	0	0	0	0	0	0	0	0
Ectothiorhodospiraceae		0	0	0	0	0	2	0	0	1	0	0	0	0	4	11	1	1	3	2	0	0	0	1	1	0	0	0	4	0	0	1	1	1	4	2	1	0	0	0	0	0	0	0	0	0	0	0	0
Methylocystaceae		0	0	0	2	0	0	0	0	4	1	3	0	1	1	0	0	0	0	0	3	6	0	0	0	0	1	1	0	0	3	0	5	2	0	0	0	0	0	0	0	0	0	0	0	0	0	0	0
Xanthobacteraceae		0	1	0	0	0	0	0	0	0	1	2	2	0	0	2	2	1	0	1	5	0	0	0	1	0	0	0	0	0	0	0	1	2	1	2	2	0	0	0	0	0	1	0	0	0	0	0	0
Sanguibacteraceae		0	0	0	0	0	0	0	0	0	0	0	0	0	0	0	0	0	0	0	10	0	0	0	0	0	0	0	2	0	3	2	0	2	0	1	0	0	1	0	1	0	0	0	0	0	1	1	0
Desulfuromonadaceae		0	0	0	0	0	0	0	3	0	0	0	6	0	1	2	0	0	0	4	0	2	0	0	0	0	0	0	0	0	0	7	0	0	0	0	1	0	0	0	0	0	0	0	0	0	0	0	0
Micrococcaceae		0	0	0	0	0	0	0	0	0	0	0	0	0	0	0	0	2	0	0	0	1	0	0	0	1	0	0	3	2	0	3	2	0	0	0	0	0	2	0	0	0	0	0	0	0	0	2	0
Paenibacillaceae		0	0	0	0	0	0	0	0	0	0	0	0	0	0	0	0	0	0	0	0	21	0	0	0	0	0	0	0	0	0	0	1	0	0	0	1	0	0	0	0	0	0	0	0	0	0	0	0
Beijerinckiaceae		0	2	0	0	0	1	0	0	0	0	1	0	0	0	0	0	0	1	0	0	6	1	0	0	1	0	0	0	1	0	0	0	0	0	0	0	0	0	0	0	0	0	0	0	0	0	0	0
Peptococcaceae		0	0	0	0	0	0	0	0	0	0	0	0	0	2	0	0	0	0	0	0	2	0	0	0	0	0	0	0	0	0	0	0	1	0	0	0	0	0	0	0	0	0	0	0	0	0	0	0
Oceanospirillaceae		0	0	0	0	0	2	0	0	0	0	0	1	0	2	0	0	1	0	0	1	4	1	0	0	0	0	0	0	0	1	0	3	0	0	0	0	0	0	0	0	0	0	0	0	0	0	0	0
Dehalococcoidaceae		0	0	0	0	0	0	0	0	0	0	0	0	1	0	0	0	0	0	0	1	7	0	0	0	0	0	0	0	0	0	0	0	2	0	0	0	0	0	0	0	0	0	0	0	0	0	0	0
Coriobacteriaceae		0	0	0	0	0	0	0	0	0	0	0	0	1	0	0	0	0	0	0	0	0	0	0	0	0	0	0	3	0	0	0	0	0	0	0	0	0	0	0	0	0	0	0	0	0	0	0	0
Spiroplasmataceae		0	0	0	0	0	0	0	0	0	0	0	0	0	0	0	0	0	0	0	1	10	0	0	0	0	0	0	0	0	0	0	0	0	0	0	0	0	0	0	0	0	0	0	0	0	0	0	0
Terrimicrobium_incertae_sedis_family		0	0	1	0	0	0	0	0	0	0	0	0	0	0	0	0	1	0	0	1	2	0	0	0	0	0	0	0	0	0	0	0	0	0	0	0	0	0	0	0	0	0	0	0	0	0	0	0
Pelagibacteraceae		1	0	0	0	0	0	0	1	0	0	0	0	0	1	0	1	0	0	1	0	0	0	0	1	0	0	0	0	0	0	0	0	0	0	0	0	0	0	0	0	0	0	0	0	0	0	0	0
Roseiarcaceae		0	0	0	0	0	0	0	0	0	0	0	0	0	0	0	0	0	0	0	2	0	0	0	0	0	2	0	0	0	0	0	0	0	0	0	0	0	0	0	0	0	0	0	0	0	0	0	0
Candidatus Iainarchaeum		0	0	0	0	0	0	0	0	0	0	0	0	0	0	0	0	0	0	0	0	3	0	0	0	0	0	0	0	0	0	0	0	0	1	0	0	0	0	0	0	0	0	0	0	0	0	0	0
Armatimonadaceae		0	0	0	0	0	0	0	0	0	0	0	0	0	0	0	0	0	0	0	0	0	0	0	0	0	0	0	0	0	1	0	0	0	0	0	0	0	0	0	0	0	0	0	0	0	0	0	0
Micromonosporaceae		0	0	0	0	0	0	0	0	0	0	0	0	1	0	0	0	0	0	0	0	0	0	0	0	0	0	0	0	0	0	0	0	0	0	0	0	0	0	0	0	0	0	0	0	0	0	0	0
[truncated: 29 more columns]

## Sheet: eukaryotic16S
	Initiation Time	0	180	360	540	720	900	1080	1260	1440	1620	1800	1980	2160	2340	2520	2700	2880	3060	3240	3420	3600	3780	1259	1259	1259	1619	1619	1619	1979	1979	1979	2339	2339	2339	2699	2699	2699	18	198	378	558	738	918	1098	1278	1458	1638	1818
	Sampler	A	A	A	A	A	A	A	A	A	A	A	A	A	A	A	A	A	A	A	A	A	A	B	B	B	B	B	B	B	B	B	B	B	B	B	B	B	C	C	C	C	C	C	C	C	C	C	C
Genus	Sample	1A	2A	3A	4A	5A	6A	7A	8A	9A	10A	11A	12A	13A	14A	15A	16A	17A	18A	19A	20A	21A	22A	1B	2B	3B	4B	5B	6B	7B	8B	9B	10B	11B	12B	13B	14B	15B	1C	2C	3C	4C	5C	6C	7C	8C	9C	10C	11C
Cryptomonas		1	0	4	3	0	3	7	6	4	4	5	0	5	1	3	0	5	8	5	6	8	1	4	4	8	4	3	3	2	2	7	1	3	1	4	6	2	8	6	9	2	1	3	0	4	10	4	1
Hafniomonas		0	0	0	0	0	0	0	0	1	0	0	0	0	0	0	0	0	0	0	0	0	0	0	0	0	0	0	0	0	0	0	0	0	0	0	0	0	0	0	0	0	0	0	0	0	0	0	0
Vaucheria		0	0	0	0	0	0	0	0	0	0	0	0	0	0	0	0	0	1	0	0	0	0	0	0	0	0	0	0	0	0	1	0	0	0	0	0	0	0	0	0	0	0	0	0	0	0	0	0
Pseudendoclonium		0	0	0	0	0	0	4	4	0	0	0	0	0	0	9	0	9	0	0	0	0	0	3	3	3	1	0	0	0	0	0	0	0	0	3	9	0	0	0	0	0	0	0	1	0	0	0	3
Euglena		0	3	0	1	0	0	6	1	30	2	9	0	4	9	9	15	19	3	25	55	10	74	36	3	3	13	0	5	0	5	6	18	0	0	12	51	9	32	0	0	0	2	3	10	5	5	5	3
Oophila		0	0	0	0	0	0	0	0	0	0	0	0	0	0	0	0	0	0	0	0	0	0	0	0	0	0	0	0	0	0	0	0	0	0	0	4	0	0	0	0	0	0	0	0	0	0	0	0
Stigeoclonium		0	0	0	0	0	0	0	0	0	3	0	0	0	0	0	0	0	0	0	0	0	0	0	0	0	0	0	0	0	0	0	0	0	0	0	0	0	0	0	0	0	0	0	0	0	0	0	18
Pseudo-nitzschia		0	0	0	0	0	0	0	1	0	0	0	0	0	1	0	0	1	0	0	0	1	0	0	0	0	0	0	0	0	0	0	0	1	0	0	0	0	0	0	0	0	0	2	0	0	0	11	0
Oedogonium		0	0	0	0	0	0	0	0	0	0	0	0	0	0	0	0	0	0	0	0	0	0	0	0	0	0	0	0	0	0	0	0	0	0	0	0	0	0	0	0	0	0	0	0	0	0	0	0
[truncated: 21 more columns]

## Sheet: COI
	Initiation Time	0	180	360	540	720	900	1080	1260	1440	1620	1800	1980	2160	2340	2520	2700	2880	3060	3240	3420	3600	3780	1259	1259	1259	1619	1619	1619	1979	1979	1979	2339	2339	2339	2699	2699	2699	18	198	378	558	738	918	1098	1278	1458	1638	1818
	Sampler	A	A	A	A	A	A	A	A	A	A	A	A	A	A	A	A	A	A	A	A	A	A	B	B	B	B	B	B	B	B	B	B	B	B	B	B	B	C	C	C	C	C	C	C	C	C	C	C
Genus	Sample	1A	2A	3A	4A	5A	6A	7A	8A	9A	10A	11A	12A	13A	14A	15A	16A	17A	18A	19A	20A	21A	22A	1B	2B	3B	4B	5B	6B	7B	8B	9B	10B	11B	12B	13B	14B	15B	1C	2C	3C	4C	5C	6C	7C	8C	9C	10C	11C
Salmo		568	6	18	17	5	12	43	22	53	72	49	79	50	35	161	40	118	165	288	148	239	96	390	16	29	61	55	88	12	66	40	29	27	44	52	146	24	7428	16232	130	32	144	32	42	76	72	126	7164
Microstomum		0	0	0	0	0	0	0	0	0	0	0	0	3	0	0	0	0	1	0	0	0	0	0	0	0	0	0	0	0	0	0	0	1	0	0	0	0	0	0	0	0	0	0	0	0	0	0	1
Simulium		0	0	0	0	0	0	0	0	0	0	0	0	0	0	0	0	0	0	0	0	0	0	0	0	0	0	0	0	0	0	0	0	1	1	0	0	0	0	0	0	0	0	0	0	0	0	0	0
Cricotopus		0	0	0	3	0	0	0	1	0	2	0	7	0	0	2	1	2	19	66	9	23	3	39	6	0	4	0	0	4	2	3	0	3	6	0	1	0	0	37	0	0	0	0	3	3	0	0	87
Chironomidae genus BOLD:ABV1415		0	0	0	0	0	0	0	0	0	0	0	0	0	0	0	0	0	0	0	0	1	0	0	0	0	0	0	0	0	0	0	0	0	0	0	0	0	0	0	0	0	0	0	0	0	0	0	0
Ambystoma		0	0	0	0	0	0	0	0	0	0	0	0	0	0	0	0	0	0	0	1	0	0	0	0	0	0	0	0	0	0	0	0	0	0	0	0	0	0	0	0	0	0	0	0	0	0	0	67
Acanthocyclops		0	0	0	0	0	0	0	1	0	0	0	0	0	0	0	0	0	0	0	0	2	0	0	16	0	0	0	0	0	0	0	0	0	0	0	0	0	0	0	0	0	0	0	0	0	0	0	0
Tanytarsus		0	0	0	0	0	0	0	0	0	0	0	1	0	0	0	0	0	0	0	0	1	7	0	0	0	0	0	0	0	0	0	2	1	0	0	0	0	0	0	0	0	0	0	0	0	0	0	0
Micropsectra		31	0	2	7	0	1	4	0	5	2	8	13	21	8	18	4	17	21	37	51	61	30	8	0	0	0	4	20	3	13	16	16	19	15	0	23	3	1	319	2	4	4	1	0	3	1	2	402
Chironominae genus BOLD:AAQ3439		0	0	0	0	0	0	0	0	0	4	2	1	1	0	0	0	0	3	2	5	0	0	1	0	1	0	0	1	1	1	0	0	0	0	0	0	0	0	0	0	0	0	0	0	0	0	0	61
Hymenoptera genus BOLD:ACC6975		0	0	0	0	0	0	0	0	69	0	0	0	0	0	0	2	0	0	0	0	0	0	0	0	0	0	0	0	0	0	0	0	0	0	0	0	0	0	0	0	0	0	0	0	0	0	0	0
Tubifex		0	0	0	0	0	0	0	2	0	0	0	3	0	0	0	0	0	0	8	0	0	2	0	2	0	0	2	0	0	0	3	0	0	1	0	0	0	0	714	6	0	0	0	0	0	3	0	0
Nais		0	0	1	1	0	0	0	0	0	3	0	1	0	0	0	1	0	0	2	0	1	0	3	1	0	0	0	4	0	2	1	5	0	0	0	0	0	0	99	0	0	2	0	0	1	0	1	5804
Cottus		0	0	0	0	0	0	0	0	0	1	0	0	0	0	1	0	0	0	0	0	0	0	0	0	0	0	0	0	0	0	0	0	0	0	0	0	0	0	0	0	0	0	0	0	0	0	0	0
Parametriocnemus		0	0	0	0	0	0	0	0	0	3	0	0	0	0	0	0	0	0	0	0	0	0	0	0	0	0	0	0	0	0	0	0	0	0	0	2	0	0	0	0	0	0	0	0	0	0	0	0
Dicrotendipes		0	0	0	0	0	1	2	0	1	2	0	0	5	1	2	0	2	17	12	24	17	3	0	0	0	1	0	4	1	3	3	0	4	3	1	0	0	0	0	12	1	231	0	0	2	3	0	108
Limnodrilus		0	0	0	0	0	0	0	0	0	0	0	0	0	0	0	0	0	0	0	0	0	0	0	0	0	0	0	0	0	0	0	0	0	0	0	0	0	0	0	10	0	0	0	0	0	0	3	0
Prodiamesa		3	0	1	0	1	0	0	0	0	0	11	9	11	2	2	2	8	7	72	23	54	8	0	0	0	4	5	7	1	14	5	11	6	1	4	6	0	0	0	0	5	2	0	0	0	0	78	7
Physella		0	0	0	0	0	0	0	0	0	1	0	0	0	0	0	0	0	0	0	0	10	0	0	0	2	0	0	0	0	0	0	0	0	0	0	0	0	0	0	0	0	0	0	2	0	0	0	26
Eukiefferiella		0	1	0	2	0	0	0	0	0	0	0	6	0	2	2	0	0	3	4	0	0	9	0	0	0	0	0	1	0	1	1	0	0	0	2	3	0	0	0	1	0	0	0	0	0	0	0	37
Chironomus		0	0	0	0	0	0	0	0	0	0	0	1	0	0	0	0	0	0	2	0	11	0	0	0	0	0	0	0	0	0	0	0	0	0	0	0	0	0	0	1	0	0	0	0	0	0	0	12
Baetis		0	0	0	0	0	0	0	0	0	0	2	0	0	0	0	0	0	1	0	2	7	0	0	0	0	0	0	0	2	0	0	0	0	0	0	0	0	0	19	0	0	0	0	0	0	0	0	0
Gammarus		2	0	0	0	0	0	1	1	0	0	2	9	2	0	4	2	0	7	10	8	34	3	12	0	0	8	2	0	2	5	0	0	2	6	1	5	0	0	0	2	0	2	0	0	0	0	0	91
Coregonus		81	4	10	14	4	4	22	16	13	38	24	41	41	16	69	30	44	63	157	130	279	65	22	14	25	13	19	34	9	28	16	22	28	40	18	106	4	569	6060	17	8	15	9	13	19	11	20	2928
Thienemanniella		0	0	0	0	0	0	0	0	0	0	0	0	0	0	0	0	0	6	4	0	3	22	274	0	0	0	1	0	0	0	0	0	0	0	1	0	0	0	0	0	0	0	0	0	0	0	0	0
[truncated: 29 more columns]

## Sheet: 12S
	Initiation Time	0	180	360	540	720	900	1080	1260	1440	1620	1800	1980	2160	2340	2520	2700	2880	3060	3240	3420	3600	3780	1259	1259	1259	1619	1619	1619	1979	1979	1979	2339	2339	2339	2699	2699	2699	18	198	378	558	738	918	1098	1278	1458	1638	1818
	Sampler	A	A	A	A	A	A	A	A	A	A	A	A	A	A	A	A	A	A	A	A	A	A	B	B	B	B	B	B	B	B	B	B	B	B	B	B	B	C	C	C	C	C	C	C	C	C	C	C
Genus	Sample	1A	2A	3A	4A	5A	6A	7A	8A	9A	10A	11A	12A	13A	14A	15A	16A	17A	18A	19A	20A	21A	22A	1B	2B	3B	4B	5B	6B	7B	8B	9B	10B	11B	12B	13B	14B	15B	1C	2C	3C	4C	5C	6C	7C	8C	9C	10C	11C
Chrosomus		0	0	0	2	5	0	0	0	0	0	0	1	7	0	0	0	0	0	0	3	10	0	1	0	0	0	0	1	5	0	0	0	0	0	0	2	6	0	0	0	0	0	0	0	7	0	0	0
Coregonus		52	58	53	1	151	81	8	0	1	1	0	1	2	2	4	2	4	1	18	3	33	16	1716	0	4	3	3	4	0	2	2	2	1	0	4	3	0	535	420	475	1413	648	354	2	1	1	2	278
Luxilus		0	0	0	0	0	1	0	0	1	0	0	0	0	0	0	0	0	1	0	0	0	3	0	0	0	0	0	0	0	3	0	0	0	0	0	0	0	2	0	0	0	2	0	0	0	1	0	0
Pimephales		0	0	0	0	0	0	0	0	0	0	0	0	0	0	0	0	0	0	0	0	1	0	4727	0	0	0	0	0	0	0	1	0	0	0	0	0	0	0	0	0	13	0	0	0	0	0	0	0
Rhinichthys		0	0	0	0	2	0	0	2	0	0	0	0	0	0	1	0	0	0	0	0	2	0	14	0	0	0	0	0	4	0	0	1	0	0	0	0	2	0	1	0	0	0	0	0	1	0	2	1
Salmo		229	114	77	3	73	138	10	1	3	2	1	3	1	1	5	5	9	4	12	8	24	21	2619	2	5	9	3	6	0	2	0	3	3	1	4	1	2	2132	1611	1670	1835	1284	691	7	4	16	8	1081
Sus		0	0	0	0	0	0	0	0	0	0	0	0	0	0	0	0	0	0	0	0	0	0	0	0	0	0	0	0	0	0	0	0	0	0	0	0	0	0	0	0	0	0	0	0	0	0	0	0
Sayornis		0	39	0	0	0	0	0	0	0	0	0	0	0	0	0	0	0	0	0	0	0	0	0	0	0	0	0	0	0	0	0	0	0	0	0	0	0	0	0	0	0	0	0	0	0	0	0	0
Felis		0	0	0	0	0	0	0	0	0	0	0	0	0	0	0	0	0	0	0	0	0	0	0	0	0	0	0	0	0	0	0	0	0	0	0	1	0	0	0	0	0	0	0	0	0	0	0	0
Aix		0	0	5	0	0	0	0	0	0	0	0	0	0	0	0	0	0	0	0	1	0	0	0	0	0	0	0	0	0	0	0	0	0	0	0	0	0	0	0	0	0	0	0	0	0	0	0	0
[truncated: 19 more columns]
